# Supplementary material for: A conformational switch driven by phosphorylation regulates the activity of the evolutionarily conserved SNARE Ykt6
Source: Proc Natl Acad Sci U S A. 2021 Mar 15;118(12):e2016730118. doi: 10.1073/pnas.2016730118 (PMC8000380; doi:10.1073/pnas.2016730118)
Supplement: Supplementary File [file pnas.2016730118.sd01.xlsx]

## Sheet: MS_01
PLine	Accession	Peptide Count				NSAF				EMPAI				Spectral Count				SeqCov				Description	Occurrence	Status
		eGFP	WT	A	D	eGFP	WT	A	D	eGFP	WT	A	D	eGFP	WT	A	D	eGFP	WT	A	D
P	O15498	16	107	121	114	0.000645629	0.0724763	0.0722978	0.0664208	2.81066	6.04693	6.39605	7.49181	18	1440	1724	1681	0.581	0.848	0.869	0.929	Synaptobrevin homolog YKT6 OS=Homo sapiens GN=YKT6 PE=1 SV=1	4	1_1_1_1_	1_1_1_1_
P	B4DR94	10	74	97	96	0.000476348	0.0552963	0.0558451	0.0535242	2.20627	4.94292	5.74528	6.65597	11	910	1103	1122	0.506	0.774	0.829	0.884	Synaptobrevin homolog YKT6 OS=Homo sapiens GN=YKT6 PE=2 SV=1	4	1_1_1_1_	1_1_1_1_
P	A0AVT1	1	2	6	5	6.75088e-06	1.89458e-05	4.73575e-05	3.7184e-05	0.023293	0.0990058	0.238797	0.2218	1	2	6	5	0.01	0.041	0.093	0.087	Ubiquitin-like modifier-activating enzyme 6 OS=Homo sapiens GN=UBA6 PE=1 SV=1	4	1_1_1_1_	1_1_1_1_
P	A0AVT1-2	1	1	4	3	1.22871e-05	1.72413e-05	5.74626e-05	4.06064e-05	0.0399202	0.0914403	0.205036	0.177606	1	1	4	3	0.017	0.038	0.081	0.071	Isoform 2 of Ubiquitin-like modifier-activating enzyme 6 OS=Homo sapiens GN=UBA6	4	1_1_1_1_	1_1_1_1_
P	A0AVT1-3	0	1	1	1	0	2.56182e-05	2.13454e-05	2.01118e-05	0	0.1324	0.1324	0.1324	0	1	1	1	0	0.054	0.054	0.054	Isoform 3 of Ubiquitin-like modifier-activating enzyme 6 OS=Homo sapiens GN=UBA6	3	0_1_1_1_	0_1_1_1_
P	A0AVT1-4	0	1	1	1	0	2.93103e-05	2.44216e-05	2.30103e-05	0	0.153453	0.153453	0.153453	0	1	1	1	0	0.062	0.062	0.062	Isoform 4 of Ubiquitin-like modifier-activating enzyme 6 OS=Homo sapiens GN=UBA6	3	0_1_1_1_	0_1_1_1_
P	A0FGR8	2	0	0	0	1.54222e-05	0	0	0	0.0690548	0	0	0	2	0	0	0	0.029	0	0	0	Extended synaptotagmin-2 OS=Homo sapiens GN=ESYT2 PE=1 SV=1	1	1_0_0_0_	1_0_0_0_
P	A0FGR8-2	2	0	0	0	1.59058e-05	0	0	0	0.0715193	0	0	0	2	0	0	0	0.03	0	0	0	Isoform 2 of Extended synaptotagmin-2 OS=Homo sapiens GN=ESYT2	1	1_0_0_0_	1_0_0_0_
P	A0FGR8-5	2	0	0	0	4.33044e-05	0	0	0	0.207814	0	0	0	2	0	0	0	0.082	0	0	0	Isoform 5 of Extended synaptotagmin-2 OS=Homo sapiens GN=ESYT2	1	1_0_0_0_	1_0_0_0_
P	A0FGR8-6	2	0	0	0	1.50784e-05	0	0	0	0.0690548	0	0	0	2	0	0	0	0.029	0	0	0	Isoform 6 of Extended synaptotagmin-2 OS=Homo sapiens GN=ESYT2	1	1_0_0_0_	1_0_0_0_
P	A0MZ66	1	0	0	0	1.1255e-05	0	0	0	0.0327615	0	0	0	1	0	0	0	0.014	0	0	0	Shootin-1 OS=Homo sapiens GN=KIAA1598 PE=1 SV=4	1	1_0_0_0_	1_0_0_0_
P	A0MZ66-2	1	0	0	0	1.55744e-05	0	0	0	0.0471286	0	0	0	1	0	0	0	0.02	0	0	0	Isoform 2 of Shootin-1 OS=Homo sapiens GN=KIAA1598	1	1_0_0_0_	1_0_0_0_
P	A0MZ66-3	1	0	0	0	1.09429e-05	0	0	0	0.0327615	0	0	0	1	0	0	0	0.014	0	0	0	Isoform 3 of Shootin-1 OS=Homo sapiens GN=KIAA1598	1	1_0_0_0_	1_0_0_0_
P	A0MZ66-4	1	0	0	0	1.27275e-05	0	0	0	0.0375284	0	0	0	1	0	0	0	0.016	0	0	0	Isoform 4 of Shootin-1 OS=Homo sapiens GN=KIAA1598	1	1_0_0_0_	1_0_0_0_
P	A0MZ66-5	1	0	0	0	1.24377e-05	0	0	0	0.0375284	0	0	0	1	0	0	0	0.016	0	0	0	Isoform 5 of Shootin-1 OS=Homo sapiens GN=KIAA1598	1	1_0_0_0_	1_0_0_0_
P	A0MZ66-6	1	0	0	0	1.18168e-05	0	0	0	0.0351422	0	0	0	1	0	0	0	0.015	0	0	0	Isoform 6 of Shootin-1 OS=Homo sapiens GN=KIAA1598	1	1_0_0_0_	1_0_0_0_
P	A0MZ66-8	1	0	0	0	1.42609e-05	0	0	0	0.0423174	0	0	0	1	0	0	0	0.018	0	0	0	Isoform 8 of Shootin-1 OS=Homo sapiens GN=KIAA1598	1	1_0_0_0_	1_0_0_0_
P	A1A441	1	0	0	0	1.5643e-05	0	0	0	0.0616956	0	0	0	1	0	0	0	0.026	0	0	0	Protein phosphatase 3 OS=Homo sapiens GN=PPP3CA PE=2 SV=1	1	1_0_0_0_	1_0_0_0_
P	A1A528	3	2	27	11	3.1705e-05	2.96592e-05	0.000444822	0.000139705	0.169499	0.116863	1.91072	0.690441	3	2	36	12	0.068	0.048	0.464	0.228	Centromere/kinetochore protein zw10 homolog OS=Homo sapiens GN=ZW10 PE=2 SV=1	4	1_1_1_1_	1_1_1_1_
P	A1L0T0	0	0	1	1	0	0	1.31382e-05	2.47579e-05	0	0	0.0641431	0.0715193	0	0	1	2	0	0	0.027	0.03	Acetolactate synthase-like protein OS=Homo sapiens GN=ILVBL PE=1 SV=2	2	0_0_1_1_	0_0_1_1_
P	A2A274	5	0	1	1	4.41113e-05	0	1.03147e-05	9.71864e-06	0.318257	0	0.0495424	0.0495424	5	0	1	1	0.12	0	0.021	0.021	Aconitate hydratase, mitochondrial OS=Homo sapiens GN=ACO2 PE=2 SV=1	3	1_0_1_1_	1_0_1_1_
P	A2A296	2	2	2	1	0.000197276	0.000276819	0.000230648	7.24399e-05	1.29615	1.29615	1.29615	0.435489	3	3	3	1	0.361	0.361	0.361	0.157	BAG family molecular chaperone regulator 2 (Fragment) OS=Homo sapiens GN=BAG2 PE=2 SV=1	4	1_1_1_1_	1_1_1_1_
P	A2A2D0	1	0	0	1	8.25805e-05	0	0	9.0971e-05	0.415794	0	0	0.380384	1	0	0	1	0.151	0	0	0.14	Stathmin (Fragment) OS=Homo sapiens GN=STMN1 PE=2 SV=1	2	1_0_0_1_	1_0_0_1_
P	A2A2L5	0	2	1	1	0	7.1953e-05	2.9976e-05	2.82437e-05	0	0.172195	0.172195	0.172195	0	2	1	1	0	0.069	0.069	0.069	Protein RTF2 homolog (Fragment) OS=Homo sapiens GN=RTFDC1 PE=2 SV=1	3	0_1_1_1_	0_1_1_1_
P	A2A2V2	3	0	0	0	8.70333e-05	0	0	0	0.282331	0	0	0	5	0	0	0	0.108	0	0	0	RNA-binding protein 34 (Fragment) OS=Homo sapiens GN=RBM34 PE=2 SV=1	1	1_0_0_0_	1_0_0_0_
P	A2A306	0	0	2	0	0	0	5.10975e-05	0	0	0	0.111732	0	0	0	2	0	0	0	0.046	0	Ubiquitin-associated protein 2 OS=Homo sapiens GN=UBAP2 PE=2 SV=1	1	0_0_1_0_	0_0_1_0_
P	A2A3N6	5	2	2	3	6.59111e-05	3.46827e-05	3.85306e-05	4.538e-05	0.177606	0.119438	0.119438	0.1508	8	3	4	5	0.071	0.049	0.049	0.061	Putative PIP5K1A and PSMD4-like protein OS=Homo sapiens GN=PIPSL PE=5 SV=1	4	1_1_1_1_	1_1_1_1_
P	A2A3N8	2	1	0	0	3.21839e-05	1.50536e-05	0	0	0.101539	0.0641431	0	0	3	1	0	0	0.042	0.027	0	0	Adducin 1 (Alpha) OS=Homo sapiens GN=ADD1 PE=2 SV=1	2	1_1_0_0_	1_1_0_0_
P	A2A3R5	12	7	6	5	0.000456087	0.000319993	0.000228532	0.000179438	0.986095	0.592209	0.592209	0.592209	14	7	6	5	0.298	0.202	0.202	0.202	40S ribosomal protein S6 OS=Homo sapiens GN=RPS6 PE=2 SV=1	4	1_1_1_1_	1_1_1_1_
P	A2A3R7	6	5	4	5	0.000546302	0.000547554	0.000364982	0.000515836	1.5527	1.5527	1.5527	1.5527	7	5	4	6	0.407	0.407	0.407	0.407	40S ribosomal protein S6 OS=Homo sapiens GN=RPS6 PE=2 SV=1	4	1_1_1_1_	1_1_1_1_
P	A2A3S1	2	0	1	1	0.00013031	0	7.61775e-05	7.17753e-05	0.492794	0	0.183042	0.492794	2	0	1	1	0.174	0	0.073	0.174	Voltage-dependent anion-selective channel protein 2 (Fragment) OS=Homo sapiens GN=VDAC2 PE=2 SV=1	3	1_0_1_1_	1_0_1_1_
P	A2AB88	1	0	2	2	0.000206852	0	0.000241845	0.000151913	0.870682	0	0.870682	0.870682	3	0	3	2	0.272	0	0.272	0.272	Prefoldin subunit 6 OS=Homo sapiens GN=PFDN6 PE=2 SV=1	3	1_0_1_1_	1_0_1_1_
P	A2ABF4	3	2	1	2	0.000122447	0.000114546	4.77204e-05	8.99253e-05	1.12814	0.610646	0.409289	0.741807	3	2	1	2	0.328	0.207	0.149	0.241	Valine--tRNA ligase (Fragment) OS=Homo sapiens GN=VARS PE=2 SV=1	4	1_1_1_1_	1_1_1_1_
P	A2AEA2	1	1	2	2	1.90912e-05	2.6789e-05	4.46416e-05	4.20619e-05	0.161449	0.137627	0.183042	0.241652	1	1	2	2	0.065	0.056	0.073	0.094	HLA class I histocompatibility antigen, Cw-14 alpha chain OS=Homo sapiens GN=HLA-C PE=2 SV=2	4	1_1_1_1_	1_1_1_1_
P	A2BF26	1	0	0	0	1.7889e-05	0	0	0	0.148154	0	0	0	1	0	0	0	0.06	0	0	0	HLA class I histocompatibility antigen, Cw-14 alpha chain OS=Homo sapiens GN=HLA-C PE=3 SV=1	1	1_0_0_0_	1_0_0_0_
P	A2IDA3	0	0	1	0	0	0	3.30811e-05	0	0	0	0.330454	0	0	0	1	0	0	0	0.124	0	DNA-3-methyladenine glycosylase (Fragment) OS=Homo sapiens GN=MPG PE=2 SV=1	1	0_0_1_0_	0_0_1_0_
P	A2IDB2	1	2	3	4	4.3839e-05	0.000123031	0.000153766	0.000193173	0.169499	0.599558	0.790606	1.12324	1	2	3	4	0.068	0.204	0.253	0.327	14-3-3 protein eta (Fragment) OS=Homo sapiens GN=YWHAH PE=2 SV=1	4	1_1_1_1_	1_1_1_1_
P	A2IDC6	1	1	1	1	2.95913e-05	4.15229e-05	3.45973e-05	3.25979e-05	0.0592537	0.1324	0.1324	0.1324	1	1	1	1	0.025	0.054	0.054	0.054	39S ribosomal protein L28, mitochondrial (Fragment) OS=Homo sapiens GN=MRPL28 PE=2 SV=1	4	1_1_1_1_	1_1_1_1_
P	A2IDC7	1	1	1	1	3.66078e-05	5.13685e-05	4.28007e-05	4.03273e-05	0.0739894	0.16681	0.16681	0.16681	1	1	1	1	0.031	0.067	0.067	0.067	39S ribosomal protein L28, mitochondrial (Fragment) OS=Homo sapiens GN=MRPL28 PE=2 SV=1	4	1_1_1_1_	1_1_1_1_
P	A2RRP1	0	12	100	41	0	5.8843e-05	0.000455266	0.000158384	0	0.177606	1.83792	0.644372	0	14	130	48	0	0.071	0.453	0.216	Neuroblastoma-amplified sequence OS=Homo sapiens GN=NBAS PE=1 SV=2	3	0_1_1_1_	0_1_1_1_
P	A2RRP1-2	0	11	95	38	0	5.75528e-05	0.000457403	0.000156401	0	0.174898	1.79254	0.629296	0	13	124	45	0	0.07	0.446	0.212	Isoform 2 of Neuroblastoma-amplified sequence OS=Homo sapiens GN=NBAS	3	0_1_1_1_	0_1_1_1_
P	A2RTX5	1	0	0	0	1.77105e-05	0	0	0	0.0471286	0	0	0	2	0	0	0	0.02	0	0	0	Probable threonine--tRNA ligase 2, cytoplasmic OS=Homo sapiens GN=TARSL2 PE=1 SV=1	1	1_0_0_0_	1_0_0_0_
P	A2RTX5-2	1	0	0	0	2.00903e-05	0	0	0	0.0543869	0	0	0	2	0	0	0	0.023	0	0	0	Isoform 2 of Probable threonine--tRNA ligase 2, cytoplasmic OS=Homo sapiens GN=TARSL2	1	1_0_0_0_	1_0_0_0_
P	A2SY06	0	1	0	0	0	3.01072e-05	0	0	0	0.124605	0	0	0	1	0	0	0	0.051	0	0	MAP/microtubule affinity-regulating kinase 3 (Fragment) OS=Homo sapiens GN=MARK3 PE=2 SV=1	1	0_1_0_0_	0_1_0_0_
P	A2T926	5	5	7	6	0.000143184	0.000281284	0.000234369	0.000220825	1.14289	0.667247	1.39332	1.06538	5	7	7	7	0.331	0.222	0.379	0.315	Thymopentin OS=Homo sapiens GN=TMPO PE=2 SV=1	4	1_1_1_1_	1_1_1_1_
P	A3KFI9	0	0	0	1	0	0	0	5.50951e-05	0	0	0	0.883649	0	0	0	1	0	0	0	0.275	Cleavage stimulation factor subunit 1 (Fragment) OS=Homo sapiens GN=CSTF1 PE=2 SV=1	1	0_0_0_1_	0_0_0_1_
P	A3KFL1	4	2	3	3	0.000177548	0.000149482	0.000166067	0.00015647	0.717908	0.548817	0.905461	0.905461	5	3	4	4	0.235	0.19	0.28	0.28	Exosome complex component RRP4 (Fragment) OS=Homo sapiens GN=EXOSC2 PE=2 SV=1	4	1_1_1_1_	1_1_1_1_
P	A3KFL2	6	2	3	3	0.000174433	0.0001049	0.000116538	0.000109804	1.4322	0.358313	0.570363	0.570363	7	3	4	4	0.386	0.133	0.196	0.196	Exosome complex component RRP4 OS=Homo sapiens GN=EXOSC2 PE=2 SV=1	4	1_1_1_1_	1_1_1_1_
P	A3KFL4	6	3	2	2	0.000189024	0.000151566	9.4715e-05	8.92415e-05	1.61818	0.603245	0.393157	0.393157	7	4	3	3	0.418	0.205	0.144	0.144	Exosome complex component RRP4 OS=Homo sapiens GN=EXOSC2 PE=2 SV=1	4	1_1_1_1_	1_1_1_1_
P	A3KFL5	4	1	2	2	0.000119864	4.20485e-05	7.00704e-05	6.60211e-05	1.23872	0.111732	0.324342	0.324342	4	1	2	2	0.35	0.046	0.122	0.122	Exosome complex component RRP4 (Fragment) OS=Homo sapiens GN=EXOSC2 PE=2 SV=2	4	1_1_1_1_	1_1_1_1_
P	A4D0S4	0	0	0	1	0	0	0	4.44265e-06	0	0	0	0.0209395	0	0	0	1	0	0	0	0.009	Laminin subunit beta-4 OS=Homo sapiens GN=LAMB4 PE=2 SV=1	1	0_0_0_1_	0_0_0_1_
P	A4D0S4-3	0	0	0	1	0	0	0	4.54063e-06	0	0	0	0.0209395	0	0	0	1	0	0	0	0.009	Isoform 3 of Laminin subunit beta-4 OS=Homo sapiens GN=LAMB4	1	0_0_0_1_	0_0_0_1_
P	A4D1P6	0	0	1	1	0	0	2.22312e-05	1.04732e-05	0	0	0.0399202	0.0351422	0	0	2	1	0	0	0.017	0.015	WD repeat-containing protein 91 OS=Homo sapiens GN=WDR91 PE=1 SV=2	2	0_0_1_1_	0_0_1_1_
P	A4D1P6-2	0	0	1	1	0	0	2.61111e-05	1.23011e-05	0	0	0.0471286	0.0399202	0	0	2	1	0	0	0.02	0.017	Isoform 2 of WD repeat-containing protein 91 OS=Homo sapiens GN=WDR91	2	0_0_1_1_	0_0_1_1_
P	A4D1P6-3	0	0	1	0	0	0	4.54978e-05	0	0	0	0.0864257	0	0	0	2	0	0	0	0.036	0	Isoform 3 of WD repeat-containing protein 91 OS=Homo sapiens GN=WDR91	1	0_0_1_0_	0_0_1_0_
P	A5A3E0	7	6	8	8	6.60644e-05	6.48916e-05	6.95164e-05	8.00545e-05	0.0914403	0.0889301	0.0914403	0.0914403	10	7	9	11	0.038	0.037	0.038	0.038	POTE ankyrin domain family member F OS=Homo sapiens GN=POTEF PE=1 SV=2	4	1_1_1_1_	1_1_1_1_
P	A5YKK6	10	3	3	6	2.98902e-05	1.25827e-05	1.0484e-05	2.63418e-05	0.124605	0.0303861	0.0399202	0.0864257	10	3	3	8	0.051	0.013	0.017	0.036	CCR4-NOT transcription complex subunit 1 OS=Homo sapiens GN=CNOT1 PE=1 SV=2	4	1_1_1_1_	1_1_1_1_
P	A5YKK6-2	10	3	3	6	2.99533e-05	1.26092e-05	1.05061e-05	2.63973e-05	0.124605	0.0303861	0.0399202	0.0864257	10	3	3	8	0.051	0.013	0.017	0.036	Isoform 2 of CCR4-NOT transcription complex subunit 1 OS=Homo sapiens GN=CNOT1	4	1_1_1_1_	1_1_1_1_
P	A5YKK6-3	9	3	3	6	2.9729e-05	1.39053e-05	1.15861e-05	2.91107e-05	0.124605	0.0351422	0.0447202	0.0964782	9	3	3	8	0.051	0.015	0.019	0.04	Isoform 3 of CCR4-NOT transcription complex subunit 1 OS=Homo sapiens GN=CNOT1	4	1_1_1_1_	1_1_1_1_
P	A5YKK6-4	6	1	0	3	2.74736e-05	6.4252e-06	0	2.01767e-05	0.124605	0.0162487	0	0.0690548	6	1	0	4	0.051	0.007	0	0.029	Isoform 4 of CCR4-NOT transcription complex subunit 1 OS=Homo sapiens GN=CNOT1	3	1_1_0_1_	1_1_0_1_
P	A6H8Z3	0	2	1	3	0	2.13166e-05	8.88058e-06	2.51022e-05	0	0.0495424	0.0280163	0.101539	0	2	1	3	0	0.021	0.012	0.042	RAB3GAP1 protein OS=Homo sapiens GN=RAB3GAP1 PE=2 SV=1	3	0_1_1_1_	0_1_1_1_
P	A6NC17	23	20	13	15	0.000391444	0.000470811	0.00023537	0.000283371	1.88403	1.74157	1.06538	1.46604	35	30	18	23	0.46	0.438	0.315	0.392	Methionine--tRNA ligase, cytoplasmic OS=Homo sapiens GN=MARS PE=2 SV=3	4	1_1_1_1_	1_1_1_1_
P	A6NCA8	0	0	2	0	0	0	1.94914e-05	0	0	0	0.0423174	0	0	0	2	0	0	0	0.018	0	Ubiquitin-associated protein 2 OS=Homo sapiens GN=UBAP2 PE=2 SV=2	1	0_0_1_0_	0_0_1_0_
P	A6NCK0	1	0	0	0	2.64504e-05	0	0	0	0.104079	0	0	0	2	0	0	0	0.043	0	0	0	NEDD8-activating enzyme E1 regulatory subunit OS=Homo sapiens GN=NAE1 PE=2 SV=2	1	1_0_0_0_	1_0_0_0_
P	A6NCQ0	4	0	0	1	0.00015782	0	0	4.34639e-05	0.667247	0	0	0.1508	4	0	0	1	0.222	0	0	0.061	ADP-sugar pyrophosphatase OS=Homo sapiens GN=NUDT5 PE=2 SV=1	2	1_0_0_1_	1_0_0_1_
P	A6ND22	1	1	0	1	7.17366e-05	0.000100662	0	7.90253e-05	0.205036	0.205036	0	0.205036	1	1	0	1	0.081	0.081	0	0.081	28S ribosomal protein S16, mitochondrial OS=Homo sapiens GN=MRPS16 PE=2 SV=1	3	1_1_0_1_	1_1_0_1_
P	A6NDG6	1	0	0	0	2.21244e-05	0	0	0	0.114295	0	0	0	1	0	0	0	0.047	0	0	0	Phosphoglycolate phosphatase OS=Homo sapiens GN=PGP PE=1 SV=1	1	1_0_0_0_	1_0_0_0_
P	A6NDI8	7	4	4	4	0.000372005	0.000284728	0.000197699	0.000223529	1.5704	0.62181	0.62181	1.2751	11	6	5	6	0.41	0.21	0.21	0.357	Histone deacetylase 6 (Fragment) OS=Homo sapiens GN=HDAC6 PE=2 SV=1	4	1_1_1_1_	1_1_1_1_
P	A6NDY0	1	0	0	0	2.55465e-05	0	0	0	0.114295	0	0	0	1	0	0	0	0.047	0	0	0	Embryonic polyadenylate-binding protein 2 OS=Homo sapiens GN=PABPN1L PE=2 SV=1	1	1_0_0_0_	1_0_0_0_
P	A6NDY0-2	1	0	0	0	2.78507e-05	0	0	0	0.124605	0	0	0	1	0	0	0	0.051	0	0	0	Isoform 2 of Embryonic polyadenylate-binding protein 2 OS=Homo sapiens GN=PABPN1L	1	1_0_0_0_	1_0_0_0_
P	A6NDY0-4	1	0	0	0	2.45741e-05	0	0	0	0.109175	0	0	0	1	0	0	0	0.045	0	0	0	Isoform 4 of Embryonic polyadenylate-binding protein 2 OS=Homo sapiens GN=PABPN1L	1	1_0_0_0_	1_0_0_0_
P	A6NE09	14	9	12	11	0.000553709	0.000472939	0.00036591	0.000397805	1.77971	1.2182	1.77971	1.77971	23	14	13	15	0.444	0.346	0.444	0.444	40S ribosomal protein SA OS=Homo sapiens GN=RPSAP58 PE=2 SV=1	4	1_1_1_1_	1_1_1_1_
P	A6NE76	3	1	2	1	0.0001214	4.25876e-05	7.09688e-05	3.34338e-05	0.51008	0.205036	0.342765	0.205036	4	1	2	1	0.179	0.081	0.128	0.081	Cullin-4B (Fragment) OS=Homo sapiens GN=CUL4B PE=2 SV=2	4	1_1_1_1_	1_1_1_1_
P	A6NEC0	5	3	5	2	0.000447869	0.000359117	0.000448829	0.000211446	2.19889	1.24388	1.24388	0.749847	7	4	6	3	0.505	0.351	0.351	0.243	Protein mago nashi homolog 2 OS=Homo sapiens GN=MAGOHB PE=2 SV=1	4	1_1_1_1_	1_1_1_1_
P	A6NEC2	3	0	0	2	4.45727e-05	0	0	3.27343e-05	0.183042	0	0	0.122018	3	0	0	2	0.073	0	0	0.05	Puromycin-sensitive aminopeptidase-like protein OS=Homo sapiens GN=NPEPPSL1 PE=2 SV=3	2	1_0_0_1_	1_0_0_1_
P	A6NEC2-2	0	0	0	1	0	0	0	2.97472e-05	0	0	0	0.119438	0	0	0	1	0	0	0	0.049	Isoform 2 of Puromycin-sensitive aminopeptidase-like protein OS=Homo sapiens GN=NPEPPSL1	1	0_0_0_1_	0_0_0_1_
P	A6NEL0	0	1	1	0	0	0.000171819	7.15806e-05	0	0	1.08449	1.08449	0	0	2	1	0	0	0.319	0.319	0	Non-histone chromosomal protein HMG-14 OS=Homo sapiens GN=HMGN1 PE=2 SV=1	2	0_1_1_0_	0_1_1_0_
P	A6NEM2	15	9	8	8	6.82877e-05	4.7911e-05	3.59279e-05	3.7613e-05	0.288249	0.174898	0.156112	0.153453	20	10	9	10	0.11	0.07	0.063	0.062	HCF N-terminal chain 5 OS=Homo sapiens GN=HCFC1 PE=2 SV=2	4	1_1_1_1_	1_1_1_1_
P	A6NEM5	1	0	0	0	2.13913e-05	0	0	0	0.0864257	0	0	0	1	0	0	0	0.036	0	0	0	GPI-anchor transamidase OS=Homo sapiens GN=PIGK PE=2 SV=1	1	1_0_0_0_	1_0_0_0_
P	A6NF29	0	2	0	0	0	9.14265e-05	0	0	0	0.111732	0	0	0	2	0	0	0	0.046	0	0	Mitogen-activated protein kinase 8 OS=Homo sapiens GN=MAPK8 PE=2 SV=1	1	0_1_0_0_	0_1_0_0_
P	A6NF51	0	0	0	1	0	0	0	2.68849e-05	0	0	0	0.0990058	0	0	0	1	0	0	0	0.041	3'(2'),5'-bisphosphate nucleotidase 1 OS=Homo sapiens GN=BPNT1 PE=2 SV=2	1	0_0_0_1_	0_0_0_1_
P	A6NFM0	0	0	1	0	0	0	5.25528e-05	0	0	0	0.548817	0	0	0	1	0	0	0	0.19	0	DNA-directed RNA polymerase II subunit RPB11-b1 OS=Homo sapiens GN=POLR2J2 PE=2 SV=1	1	0_0_1_0_	0_0_1_0_
P	A6NFN2	0	0	2	0	0	0	3.26261e-05	0	0	0	0.247383	0	0	0	2	0	0	0	0.096	0	Abl interactor 1 OS=Homo sapiens GN=ABI1 PE=2 SV=2	1	0_0_1_0_	0_0_1_0_
P	A6NFQ9	2	1	1	2	3.22815e-05	2.26488e-05	1.88712e-05	3.55614e-05	0.081434	0.0423174	0.0375284	0.081434	2	1	1	2	0.034	0.018	0.016	0.034	Septin-8 OS=Homo sapiens GN=SEPT8 PE=2 SV=1	4	1_1_1_1_	1_1_1_1_
P	A6NFX8	4	0	0	1	0.000122447	0	0	3.3722e-05	0.485936	0	0	0.114295	4	0	0	1	0.172	0	0	0.047	ADP-sugar pyrophosphatase OS=Homo sapiens GN=NUDT5 PE=2 SV=1	2	1_0_0_1_	1_0_0_1_
P	A6NG13	0	1	0	1	0	2.66457e-05	0	2.09185e-05	0	0.0964782	0	0.0964782	0	1	0	1	0	0.04	0	0.04	Glycosyltransferase 54 domain-containing protein OS=Homo sapiens PE=2 SV=3	2	0_1_0_1_	0_1_0_1_
P	A6NG45	5	2	2	2	0.000229094	0.000160734	0.000133925	0.000168247	0.541701	0.541701	0.297179	0.297179	6	3	3	4	0.188	0.188	0.113	0.113	Peroxiredoxin-4 OS=Homo sapiens GN=PRDX4 PE=2 SV=1	4	1_1_1_1_	1_1_1_1_
P	A6NG51	6	1	6	5	2.29372e-05	4.02321e-06	2.01131e-05	1.89508e-05	0.0764652	0.0139114	0.0990058	0.0641431	8	1	6	6	0.032	0.006	0.041	0.027	Spectrin alpha chain, non-erythrocytic 1 OS=Homo sapiens GN=SPTAN1 PE=2 SV=2	4	1_1_1_1_	1_1_1_1_
P	A6NGE4	0	0	0	1	0	0	0	1.30392e-05	0	0	0	0.0351422	0	0	0	1	0	0	0	0.015	DDB1- and CUL4-associated factor 8-like protein 1 OS=Homo sapiens GN=DCAF8L1 PE=2 SV=1	1	0_0_0_1_	0_0_0_1_
P	A6NGP5	1	1	0	1	3.98984e-05	5.59859e-05	0	4.39523e-05	0.199499	0.199499	0	0.199499	1	1	0	1	0.079	0.079	0	0.079	Hematological and neurological-expressed 1-like protein OS=Homo sapiens GN=HN1L PE=2 SV=2	3	1_1_0_1_	1_1_0_1_
P	A6NH36	10	10	7	7	0.000640337	0.000898528	0.000544482	0.00044889	1.8774	2.22107	1.8774	1.8774	11	11	8	7	0.459	0.508	0.459	0.459	40S ribosomal protein S4, X isoform OS=Homo sapiens GN=RPS4X PE=2 SV=1	4	1_1_1_1_	1_1_1_1_
P	A6NHJ8	0	1	0	2	0	3.0663e-05	0	4.81446e-05	0	0.0889301	0	0.0889301	0	1	0	2	0	0.037	0	0.037	Quinone oxidoreductase-like protein 1 OS=Homo sapiens GN=CRYZL1 PE=2 SV=2	2	0_1_0_1_	0_1_0_1_
P	A6NHK2	2	2	2	2	0.000409726	0.000574932	0.000319359	0.000451356	5.13762	5.13762	5.13762	5.13762	3	3	2	3	0.788	0.788	0.788	0.788	Small nuclear ribonucleoprotein E OS=Homo sapiens GN=SNRPE PE=2 SV=1	4	1_1_1_1_	1_1_1_1_
P	A6NHL2	4	4	4	4	6.36944e-05	8.93766e-05	7.44695e-05	7.0166e-05	0.109175	0.109175	0.109175	0.109175	4	4	4	4	0.045	0.045	0.045	0.045	Tubulin alpha chain-like 3 OS=Homo sapiens GN=TUBAL3 PE=1 SV=2	4	1_1_1_1_	1_1_1_1_
P	A6NHL2-2	4	4	4	4	6.99697e-05	9.81822e-05	8.18064e-05	7.70789e-05	0.119438	0.119438	0.119438	0.119438	4	4	4	4	0.049	0.049	0.049	0.049	Isoform 2 of Tubulin alpha chain-like 3 OS=Homo sapiens GN=TUBAL3	4	1_1_1_1_	1_1_1_1_
P	A6NHR2	1	0	2	0	2.43216e-05	0	5.68722e-05	0	0.135011	0	0.306171	0	1	0	2	0	0.055	0	0.116	0	39S ribosomal protein L37, mitochondrial OS=Homo sapiens GN=MRPL37 PE=2 SV=2	2	1_0_1_0_	1_0_1_0_
P	A6NHR9	3	2	2	2	1.06263e-05	9.94064e-06	8.28264e-06	1.1706e-05	0.0423174	0.0327615	0.0303861	0.0351422	3	2	2	3	0.018	0.014	0.013	0.015	Structural maintenance of chromosomes flexible hinge domain-containing protein 1 OS=Homo sapiens GN=SMCHD1 PE=1 SV=2	4	1_1_1_1_	1_1_1_1_
P	A6NHR9-2	3	2	2	2	1.11141e-05	1.0397e-05	8.66285e-06	1.22434e-05	0.0447202	0.0351422	0.0327615	0.0375284	3	2	2	3	0.019	0.015	0.014	0.016	Isoform 2 of Structural maintenance of chromosomes flexible hinge domain-containing protein 1 OS=Homo sapiens GN=SMCHD1	4	1_1_1_1_	1_1_1_1_
P	A6NHR9-3	1	1	0	0	9.32011e-06	1.30781e-05	0	0	0.0303861	0.0375284	0	0	1	1	0	0	0.013	0.016	0	0	Isoform 3 of Structural maintenance of chromosomes flexible hinge domain-containing protein 1 OS=Homo sapiens GN=SMCHD1	2	1_1_0_0_	1_1_0_0_
P	A6NHT5	2	1	1	2	3.97867e-05	2.79145e-05	2.32587e-05	4.38292e-05	0.109175	0.109175	0.109175	0.109175	2	1	1	2	0.045	0.045	0.045	0.045	Homeobox protein HMX3 OS=Homo sapiens GN=HMX3 PE=2 SV=1	4	1_1_1_1_	1_1_1_1_
P	A6NIF9	2	1	1	1	8.45467e-05	0.000118637	4.94247e-05	4.65685e-05	0.636817	0.409289	0.161449	0.161449	2	2	1	1	0.214	0.149	0.065	0.065	Protein transport protein Sec61 subunit alpha isoform 2 OS=Homo sapiens GN=SEC61A2 PE=2 SV=1	4	1_1_1_1_	1_1_1_1_
P	A6NIW5	10	5	5	9	0.00062664	0.000366378	0.00030527	0.000517732	2.05492	0.967886	0.717908	2.00608	12	5	5	9	0.485	0.294	0.235	0.478	Peroxiredoxin 2, isoform CRA_a OS=Homo sapiens GN=PRDX2 PE=2 SV=2	4	1_1_1_1_	1_1_1_1_
P	A6NIZ1	3	1	1	1	0.000115792	0.000108321	4.51269e-05	8.50381e-05	0.402814	0.191242	0.191242	0.191242	3	2	1	2	0.147	0.076	0.076	0.076	Ras-related protein Rap-1b-like protein OS=Homo sapiens PE=2 SV=1	4	1_1_1_1_	1_1_1_1_
P	A6NJ97	0	1	0	0	0	1.08086e-05	0	0	0	0.0690548	0	0	0	1	0	0	0	0.029	0	0	Chromosome 13 open reading frame 23, isoform CRA_a OS=Homo sapiens GN=C13orf23 PE=2 SV=2	1	0_1_0_0_	0_1_0_0_
P	A6NJA2	2	2	3	4	3.1705e-05	4.44888e-05	7.4137e-05	8.73159e-05	0.124605	0.196741	0.273503	0.361445	2	2	4	5	0.051	0.078	0.105	0.134	Ubiquitin carboxyl-terminal hydrolase OS=Homo sapiens GN=USP14 PE=2 SV=2	4	1_1_1_1_	1_1_1_1_
P	A6NJD9	2	0	1	1	0.00013071	0	5.09408e-05	4.7997e-05	0.686553	0	0.235947	0.235947	3	0	1	1	0.227	0	0.092	0.092	39S ribosomal protein L23, mitochondrial OS=Homo sapiens GN=MRPL23 PE=2 SV=1	3	1_0_1_1_	1_0_1_1_
P	A6NJH9	4	1	2	2	0.000279603	7.84684e-05	0.000196142	0.000123205	0.603245	0.199499	0.603245	0.603245	5	1	3	2	0.205	0.079	0.205	0.205	Eukaryotic translation initiation factor 1A, Y-chromosomal OS=Homo sapiens GN=EIF1AY PE=2 SV=1	4	1_1_1_1_	1_1_1_1_
P	A6NJU6	4	0	0	1	0.000152729	0	0	4.20619e-05	0.64059	0	0	0.145513	4	0	0	1	0.215	0	0	0.059	ADP-sugar pyrophosphatase OS=Homo sapiens GN=NUDT5 PE=2 SV=2	2	1_0_0_1_	1_0_0_1_
P	A6NK38	2	1	1	1	8.93323e-05	0.000125352	5.22223e-05	4.92044e-05	0.682674	0.435489	0.172195	0.172195	2	2	1	1	0.226	0.157	0.069	0.069	Protein transport protein Sec61 subunit alpha isoform 2 OS=Homo sapiens GN=SEC61A2 PE=2 SV=1	4	1_1_1_1_	1_1_1_1_
P	A6NKB8	8	0	4	3	9.29875e-05	0	6.79488e-05	5.12177e-05	0.570363	0	0.342765	0.230269	8	0	5	4	0.196	0	0.128	0.09	Aminopeptidase B OS=Homo sapiens GN=RNPEP PE=2 SV=1	3	1_0_1_1_	1_0_1_1_
P	A6NKH4	5	6	4	6	7.49148e-05	0.00014717	0.000105106	0.000115537	0.406048	0.482518	0.3122	0.503142	5	7	6	7	0.148	0.171	0.118	0.177	Sorting nexin 1, isoform CRA_d OS=Homo sapiens GN=SNX1 PE=2 SV=2	4	1_1_1_1_	1_1_1_1_
P	A6NKT7	0	1	1	1	0	5.66865e-06	9.44635e-06	4.45023e-06	0	0.0139114	0.0139114	0.0139114	0	1	2	1	0	0.006	0.006	0.006	RanBP2-like and GRIP domain-containing protein 3 OS=Homo sapiens GN=RGPD3 PE=2 SV=2	3	0_1_1_1_	0_1_1_1_
P	A6NKZ8	9	5	8	8	0.000190912	0.000160734	0.000223208	0.000210309	0.306171	0.21899	0.432188	0.442115	10	6	10	10	0.116	0.086	0.156	0.159	Putative tubulin beta chain-like protein ENSP00000290377 OS=Homo sapiens PE=5 SV=2	4	1_1_1_1_	1_1_1_1_
P	A6NL28	3	1	4	5	9.55415e-05	4.46883e-05	0.000148939	0.000210498	0.205036	0.180321	0.419058	0.377209	3	1	4	6	0.081	0.072	0.152	0.139	Putative tropomyosin alpha-3 chain-like protein OS=Homo sapiens PE=5 SV=2	4	1_1_1_1_	1_1_1_1_
P	A6NL28-2	3	0	2	2	0.000101456	0	7.90795e-05	7.45096e-05	0.21899	0	0.21899	0.177606	3	0	2	2	0.086	0	0.086	0.071	Isoform 2 of Putative tropomyosin alpha-3 chain-like protein OS=Homo sapiens	3	1_0_1_1_	1_0_1_1_
P	A6NL76	11	15	13	15	0.000344038	0.000620688	0.000459701	0.000595561	0.819701	0.819701	0.999862	0.999862	14	18	16	22	0.26	0.26	0.301	0.301	Actin, alpha skeletal muscle OS=Homo sapiens GN=ACTA1 PE=2 SV=2	4	1_1_1_1_	1_1_1_1_
P	A6NL93	0	1	1	0	0	0.000221455	9.22594e-05	0	0	1.57632	1.57632	0	0	2	1	0	0	0.411	0.411	0	Non-histone chromosomal protein HMG-14 OS=Homo sapiens GN=HMGN1 PE=2 SV=1	2	0_1_1_0_	0_1_1_0_
P	A6NLM8	2	1	1	0	9.59719e-05	6.73344e-05	5.61037e-05	0	0.342765	0.342765	0.342765	0	2	1	1	0	0.128	0.128	0.128	0	Translocon-associated protein subunit delta OS=Homo sapiens GN=SSR4 PE=2 SV=1	3	1_1_1_0_	1_1_1_0_
P	A6NLN1	9	6	8	7	0.000360504	0.000455276	0.00042149	0.000277993	4.02343	1.21309	2.79315	2.79315	10	9	10	7	0.701	0.345	0.579	0.579	Polypyrimidine tract binding protein 1, isoform CRA_e OS=Homo sapiens GN=PTBP1 PE=2 SV=3	4	1_1_1_1_	1_1_1_1_
P	A6NM15	3	0	0	0	8.62581e-05	0	0	0	0.548817	0	0	0	3	0	0	0	0.19	0	0	0	Putative COBW domain-containing protein 7 OS=Homo sapiens GN=CBWD7 PE=5 SV=3	1	1_0_0_0_	1_0_0_0_
P	A6NM44	0	0	0	1	0	0	0	8.97191e-06	0	0	0	0.0690548	0	0	0	1	0	0	0	0.029	Potassium voltage-gated channel subfamily KQT member 2 OS=Homo sapiens GN=KCNQ2 PE=2 SV=1	1	0_0_0_1_	0_0_0_1_
P	A6NM71	0	0	2	2	0	0	0.000113744	5.35857e-05	0	0	0.153453	0.153453	0	0	4	2	0	0	0.062	0.062	Uncharacterized protein OS=Homo sapiens GN=WDR45 PE=4 SV=3	2	0_0_1_1_	0_0_1_1_
P	A6NMA8	0	1	0	2	0	2.98368e-05	0	4.68473e-05	0	0.0864257	0	0.0864257	0	1	0	2	0	0.036	0	0.036	Quinone oxidoreductase-like protein 1 OS=Homo sapiens GN=CRYZL1 PE=2 SV=1	2	0_1_0_1_	0_1_0_1_
P	A6NME1	0	1	1	1	0	6.42935e-05	5.357e-05	5.04742e-05	0	0.267652	0.267652	0.267652	0	1	1	1	0	0.103	0.103	0.103	B-cell receptor-associated protein 29 OS=Homo sapiens GN=BCAP29 PE=2 SV=2	3	0_1_1_1_	0_1_1_1_
P	A6NMH6	2	1	1	2	3.30322e-05	2.31756e-05	1.93101e-05	3.63884e-05	0.0839269	0.0447202	0.0375284	0.0839269	2	1	1	2	0.035	0.019	0.016	0.035	Septin-8 OS=Homo sapiens GN=SEPT8 PE=2 SV=1	4	1_1_1_1_	1_1_1_1_
P	A6NMQ1	0	1	0	1	0	6.78848e-06	0	5.32936e-06	0	0.0209395	0	0.0162487	0	1	0	1	0	0.009	0	0.007	DNA polymerase OS=Homo sapiens GN=POLA1 PE=2 SV=1	2	0_1_0_1_	0_1_0_1_
P	A6NMQ3	1	1	1	1	5.0728e-05	7.11821e-05	5.93096e-05	5.58822e-05	0.199499	0.199499	0.199499	0.199499	1	1	1	1	0.079	0.079	0.079	0.079	Alpha-endosulfine OS=Homo sapiens GN=ENSA PE=2 SV=2	4	1_1_1_1_	1_1_1_1_
P	A6NMS2	3	2	3	3	0.000144937	0.000135585	0.000169456	0.000212884	0.757924	0.34586	0.757924	0.757924	3	2	3	4	0.245	0.129	0.245	0.245	Ribose-phosphate pyrophosphokinase 2 (Fragment) OS=Homo sapiens GN=PRPS2 PE=2 SV=2	4	1_1_1_1_	1_1_1_1_
P	A6NMU3	0	1	1	1	0	5.7604e-05	4.79962e-05	4.52226e-05	0	0.235947	0.235947	0.235947	0	1	1	1	0	0.092	0.092	0.092	Signal transducing adapter molecule 1 (Fragment) OS=Homo sapiens GN=STAM PE=2 SV=2	3	0_1_1_1_	0_1_1_1_
P	A6NMY6	4	0	2	3	0.000104748	0	7.34809e-05	9.23127e-05	0.339677	0	0.241652	0.241652	5	0	3	4	0.127	0	0.094	0.094	Putative annexin A2-like protein OS=Homo sapiens GN=ANXA2P2 PE=5 SV=2	3	1_0_1_1_	1_0_1_1_
P	A6NMZ7	0	1	0	0	0	4.40366e-06	0	0	0	0.0303861	0	0	0	1	0	0	0	0.013	0	0	Collagen alpha-6(VI) chain OS=Homo sapiens GN=COL6A6 PE=1 SV=2	1	0_1_0_0_	0_1_0_0_
P	A6NMZ7-2	0	1	0	0	0	6.55624e-06	0	0	0	0.0447202	0	0	0	1	0	0	0	0.019	0	0	Isoform 2 of Collagen alpha-6(VI) chain OS=Homo sapiens GN=COL6A6	1	0_1_0_0_	0_1_0_0_
P	A6NN80	13	5	6	13	0.000181008	7.47038e-05	9.95903e-05	0.000152482	0.790606	0.309182	0.383566	0.892344	17	5	8	13	0.253	0.117	0.141	0.277	Annexin OS=Homo sapiens GN=ANXA6 PE=2 SV=3	4	1_1_1_1_	1_1_1_1_
P	A6NND8	0	1	0	2	0	3.09487e-05	0	4.85932e-05	0	0.0889301	0	0.0889301	0	1	0	2	0	0.037	0	0.037	Quinone oxidoreductase-like protein 1 OS=Homo sapiens GN=CRYZL1 PE=2 SV=1	2	0_1_0_1_	0_1_0_1_
P	A6NNE7	5	3	4	4	0.000317996	0.000223108	0.000309826	0.000291922	1.75423	0.485936	1.28034	1.28034	6	3	5	5	0.44	0.172	0.358	0.358	Peptidyl-prolyl cis-trans isomerase OS=Homo sapiens GN=PPIH PE=2 SV=1	4	1_1_1_1_	1_1_1_1_
P	A6NNK5	4	3	2	1	1.47419e-05	2.0686e-05	8.6179e-06	4.05994e-06	0.0764652	0.0939563	0.0495424	0.0162487	4	4	2	1	0.032	0.039	0.021	0.007	Tumor suppressor p53-binding protein 1 OS=Homo sapiens GN=TP53BP1 PE=2 SV=2	4	1_1_1_1_	1_1_1_1_
P	A6NNZ2	12	7	10	10	0.000303911	0.000291782	0.000355323	0.00033479	0.438799	0.297179	0.482518	0.489361	19	13	19	19	0.158	0.113	0.171	0.173	Tubulin beta-8 chain-like protein LOC260334 OS=Homo sapiens PE=1 SV=1	4	1_1_1_1_	1_1_1_1_
P	A6NP16	7	3	7	7	9.51681e-05	5.00778e-05	0.000111268	9.17329e-05	0.51008	0.244515	0.524053	0.458814	8	3	8	7	0.179	0.095	0.183	0.164	Angiomotin OS=Homo sapiens GN=AMOT PE=2 SV=1	4	1_1_1_1_	1_1_1_1_
P	A6NP24	2	1	0	1	8.7678e-05	4.10102e-05	0	6.4391e-05	0.380384	0.244515	0	0.244515	3	1	0	2	0.14	0.095	0	0.095	Quinone oxidoreductase (Fragment) OS=Homo sapiens GN=CRYZ PE=2 SV=1	3	1_1_0_1_	1_1_0_1_
P	A6PVV2	1	0	0	1	8.98977e-06	0	0	9.90317e-06	0.0303861	0	0	0.0303861	1	0	0	1	0.013	0	0	0.013	Serine/threonine-protein kinase WNK2 (Fragment) OS=Homo sapiens GN=WNK2 PE=2 SV=1	2	1_0_0_1_	1_0_0_1_
P	A6PVX3	5	3	4	4	0.000279879	0.000147273	0.000245419	0.000231237	1.53513	0.97697	1.42103	1.23872	8	3	6	6	0.404	0.296	0.384	0.35	26S proteasome non-ATPase regulatory subunit 4 (Fragment) OS=Homo sapiens GN=PSMD4 PE=2 SV=1	4	1_1_1_1_	1_1_1_1_
P	A6PW57	1	0	0	0	1.29126e-05	0	0	0	0.0519619	0	0	0	1	0	0	0	0.022	0	0	0	Phosphatidylinositol 4-phosphate 5-kinase type-1 alpha OS=Homo sapiens GN=PIP5K1A PE=2 SV=2	1	1_0_0_0_	1_0_0_0_
P	A6PW80	9	7	6	5	0.000929223	0.00102449	0.000931216	0.000731169	2.26588	1.41546	1.41546	1.41546	14	11	12	10	0.514	0.383	0.383	0.383	Elongation factor 1-alpha 1 (Fragment) OS=Homo sapiens GN=EEF1A1 PE=2 SV=1	4	1_1_1_1_	1_1_1_1_
P	A6QRI9	9	6	6	5	0.000470846	0.000385406	0.000366999	0.00034579	0.819701	0.599558	0.774189	0.774189	12	7	8	8	0.26	0.204	0.249	0.249	60S ribosomal protein L10 (Fragment) OS=Homo sapiens GN=RPL10 PE=2 SV=1	4	1_1_1_1_	1_1_1_1_
P	A7E2Y1	1	0	0	1	3.6589e-06	0	0	4.03066e-06	0.0115795	0	0	0.0115795	1	0	0	1	0.005	0	0	0.005	Myosin-7B OS=Homo sapiens GN=MYH7B PE=1 SV=3	2	1_0_0_1_	1_0_0_1_
P	A8K541	0	1	1	1	0	1.95402e-05	1.62811e-05	1.53402e-05	0	0.0690548	0.0690548	0.0690548	0	1	1	1	0	0.029	0.029	0.029	Dystrobrevin alpha OS=Homo sapiens GN=DTNA PE=2 SV=1	3	0_1_1_1_	0_1_1_1_
P	A8K6Z3	3	1	2	2	6.1048e-05	5.71088e-05	4.75836e-05	4.48338e-05	0.34586	0.119438	0.21899	0.21899	3	2	2	2	0.129	0.049	0.086	0.086	Serine/threonine-protein kinase 25 OS=Homo sapiens GN=STK25 PE=2 SV=1	4	1_1_1_1_	1_1_1_1_
P	A8K7Q2	50	36	40	44	0.0013511	0.00123961	0.00113412	0.00124031	3.0738	2.0903	1.8774	2.74111	78	51	56	65	0.61	0.49	0.459	0.573	Heat shock cognate 71 kDa protein OS=Homo sapiens GN=HSPA8 PE=2 SV=1	4	1_1_1_1_	1_1_1_1_
P	A8K854	19	15	15	15	0.00050728	0.000580002	0.000417364	0.000476033	0.967886	0.862087	0.95434	0.849269	27	22	19	23	0.294	0.27	0.291	0.267	HCG1983504, isoform CRA_f OS=Homo sapiens GN=TUBB3 PE=2 SV=1	4	1_1_1_1_	1_1_1_1_
P	A8K8E1	0	0	1	1	0	0	1.86592e-05	1.75809e-05	0	0	0.0739894	0.0739894	0	0	1	1	0	0	0.031	0.031	TBC1 domain family member 15 OS=Homo sapiens GN=TBC1D15 PE=2 SV=1	2	0_0_1_1_	0_0_1_1_
P	A8K8G0	3	0	0	2	0.000136575	0	0	7.5226e-05	0.940886	0	0	0.207814	4	0	0	2	0.288	0	0	0.082	Hepatoma-derived growth factor OS=Homo sapiens GN=HDGF PE=2 SV=1	2	1_0_0_1_	1_0_0_1_
P	A8MPP7	1	1	1	1	1.44348e-05	2.02551e-05	1.68767e-05	1.59014e-05	0.0423174	0.0423174	0.0423174	0.0423174	1	1	1	1	0.018	0.018	0.018	0.018	SRSF protein kinase 3 OS=Homo sapiens GN=SRPK3 PE=2 SV=1	4	1_1_1_1_	1_1_1_1_
P	A8MPY5	1	1	1	1	1.32995e-05	1.8662e-05	1.55493e-05	1.46508e-05	0.0399202	0.0399202	0.0399202	0.0399202	1	1	1	1	0.017	0.017	0.017	0.017	SRSF protein kinase 3 OS=Homo sapiens GN=SRPK3 PE=2 SV=1	4	1_1_1_1_	1_1_1_1_
P	A8MQ02	4	0	0	3	1.55744e-05	0	0	1.28676e-05	0.0764652	0	0	0.0641431	4	0	0	3	0.032	0	0	0.027	Afadin OS=Homo sapiens GN=MLLT4 PE=2 SV=1	2	1_0_0_1_	1_0_0_1_
P	A8MQT7	1	1	1	1	8.02477e-05	5.63022e-05	0.000140735	0.000132602	0.555966	0.555966	0.555966	0.555966	2	1	3	3	0.192	0.192	0.192	0.192	CD99 antigen OS=Homo sapiens GN=CD99 PE=2 SV=1	4	1_1_1_1_	1_1_1_1_
P	A8MSH5	0	2	1	1	0	5.93184e-05	2.47123e-05	2.32842e-05	0	0.14025	0.14025	0.14025	0	2	1	1	0	0.057	0.057	0.057	Protein RTF2 homolog OS=Homo sapiens GN=RTFDC1 PE=2 SV=2	3	0_1_1_1_	0_1_1_1_
P	A8MSS1	1	0	0	1	7.71948e-05	0	0	8.50381e-05	1.46037	0	0	1.34423	1	0	0	1	0.391	0	0	0.37	Peptidyl-prolyl cis-trans isomerase OS=Homo sapiens GN=FKBP1C PE=2 SV=2	2	1_0_0_1_	1_0_0_1_
P	A8MTG8	3	1	2	2	3.21354e-05	3.00618e-05	3.75717e-05	2.36003e-05	0.21899	0.0616956	0.0616956	0.106624	3	2	3	2	0.086	0.026	0.026	0.044	Armadillo repeat-containing protein 8 OS=Homo sapiens GN=ARMC8 PE=2 SV=3	4	1_1_1_1_	1_1_1_1_
P	A8MTH1	0	1	1	0	0	4.13506e-05	3.44537e-05	0	0	0.2218	0.2218	0	0	1	1	0	0	0.087	0.087	0	55 kDa erythrocyte membrane protein (Fragment) OS=Homo sapiens GN=MPP1 PE=2 SV=1	2	0_1_1_0_	0_1_1_0_
P	A8MTM1	4	2	3	3	0.000127963	8.97792e-05	0.000112207	0.000105723	0.595879	0.352073	0.513561	0.282331	4	2	3	3	0.203	0.131	0.18	0.108	Carbonyl reductase [NADPH] 1 OS=Homo sapiens GN=CBR1 PE=2 SV=1	4	1_1_1_1_	1_1_1_1_
P	A8MTP3	8	4	4	6	0.000167642	0.000128311	0.00010691	0.000134309	1.39883	0.485936	0.267652	0.552387	11	6	6	8	0.38	0.172	0.103	0.191	Protein arginine N-methyltransferase 5 OS=Homo sapiens GN=PRMT5 PE=2 SV=1	4	1_1_1_1_	1_1_1_1_
P	A8MU27	1	1	1	1	4.83124e-05	6.77924e-05	5.64853e-05	5.32211e-05	0.207814	0.207814	0.207814	0.207814	1	1	1	1	0.082	0.082	0.082	0.082	Small ubiquitin-related modifier 3 OS=Homo sapiens GN=SUMO3 PE=2 SV=1	4	1_1_1_1_	1_1_1_1_
P	A8MU28	1	0	0	0	3.19187e-05	0	0	0	0.127197	0	0	0	2	0	0	0	0.052	0	0	0	NEDD8-activating enzyme E1 regulatory subunit OS=Homo sapiens GN=NAE1 PE=2 SV=1	1	1_0_0_0_	1_0_0_0_
P	A8MU39	2	0	0	0	3.82853e-05	0	0	0	0.227439	0	0	0	2	0	0	0	0.089	0	0	0	Serine/threonine-protein phosphatase 5 OS=Homo sapiens GN=PPP5C PE=2 SV=1	1	1_0_0_0_	1_0_0_0_
P	A8MU44	0	0	2	1	0	0	2.4208e-05	2.28091e-05	0	0	0.127197	0.0616956	0	0	2	2	0	0	0.052	0.026	Protein Hook homolog 1 OS=Homo sapiens GN=HOOK1 PE=2 SV=2	2	0_0_1_1_	0_0_1_1_
P	A8MU58	8	5	4	5	0.000322815	0.000288258	0.000171557	0.0002263	3.04576	1.04174	0.819701	1.93089	11	7	5	7	0.607	0.31	0.26	0.467	Aminoacyl tRNA synthase complex-interacting multifunctional protein 2 OS=Homo sapiens GN=AIMP2 PE=2 SV=2	4	1_1_1_1_	1_1_1_1_
P	A8MUA9	1	1	1	1	5.26068e-05	7.38184e-05	6.15062e-05	5.79519e-05	0.227439	0.227439	0.227439	0.227439	1	1	1	1	0.089	0.089	0.089	0.089	SMT3 suppressor of mif two 3 homolog 3 (Yeast), isoform CRA_d OS=Homo sapiens GN=SUMO3 PE=2 SV=1	4	1_1_1_1_	1_1_1_1_
P	A8MUB1	38	24	28	33	0.0009841	0.000851554	0.000920463	0.00101182	3.15911	1.88403	2.75837	3.15911	60	37	48	56	0.619	0.46	0.575	0.619	Tubulin alpha-4A chain OS=Homo sapiens GN=TUBA4A PE=2 SV=1	4	1_1_1_1_	1_1_1_1_
P	A8MUD9	20	21	22	21	0.000751165	0.00114986	0.000918158	0.000789873	2.94457	2.64754	3.03645	3.03645	22	24	23	21	0.596	0.562	0.606	0.606	60S ribosomal protein L7 OS=Homo sapiens GN=RPL7 PE=2 SV=1	4	1_1_1_1_	1_1_1_1_
P	A8MUH2	1	0	1	2	5.968e-05	0	6.9776e-05	0.000262975	0.336596	0	0.336596	0.931968	1	0	1	4	0.126	0	0.126	0.286	ATP synthase-coupling factor 6, mitochondrial OS=Homo sapiens GN=ATP5J PE=2 SV=1	3	1_0_1_1_	1_0_1_1_
P	A8MUS3	15	16	15	15	0.000622333	0.000924633	0.000684812	0.000685565	1.37684	1.29615	1.29615	1.40436	17	18	16	17	0.376	0.361	0.361	0.381	60S ribosomal protein L23a OS=Homo sapiens GN=RPL23A PE=2 SV=1	4	1_1_1_1_	1_1_1_1_
P	A8MUU1	0	0	1	1	0	0	8.22113e-05	7.74604e-05	0	0	0.614359	0.849269	0	0	1	1	0	0	0.208	0.267	Putative fatty acid-binding protein 5-like protein 3 OS=Homo sapiens GN=FABP5P3 PE=5 SV=1	2	0_0_1_1_	0_0_1_1_
P	A8MVI5	0	0	0	2	0	0	0	6.20913e-05	0	0	0	0.244515	0	0	0	2	0	0	0	0.095	Pre-mRNA-splicing factor ISY1 homolog OS=Homo sapiens GN=ISY1 PE=2 SV=1	1	0_0_0_1_	0_0_0_1_
P	A8MVI8	1	0	0	0	1.64778e-05	0	0	0	0.0616956	0	0	0	1	0	0	0	0.026	0	0	0	Chromosome 3 open reading frame 17, isoform CRA_c OS=Homo sapiens GN=C3orf17 PE=2 SV=1	1	1_0_0_0_	1_0_0_0_
P	A8MVQ3	1	1	1	1	9.6232e-06	1.35034e-05	1.12511e-05	1.0601e-05	0.0351422	0.0351422	0.0351422	0.0327615	1	1	1	1	0.015	0.015	0.015	0.014	Cysteine--tRNA ligase, cytoplasmic OS=Homo sapiens GN=CARS PE=2 SV=1	4	1_1_1_1_	1_1_1_1_
P	A8MVS1	0	0	1	0	0	0	2.76778e-05	0	0	0	0.14025	0	0	0	1	0	0	0	0.057	0	Zinc finger protein 705F OS=Homo sapiens GN=ZNF705F PE=3 SV=1	1	0_0_1_0_	0_0_1_0_
P	A8MVT4	2	0	1	1	0.000128348	0	5.00201e-05	4.71295e-05	0.671091	0	0.230269	0.230269	3	0	1	1	0.223	0	0.09	0.09	39S ribosomal protein L23, mitochondrial OS=Homo sapiens GN=MRPL23 PE=2 SV=1	3	1_0_1_1_	1_0_1_1_
P	A8MVZ9	1	2	0	2	2.11367e-05	5.93184e-05	0	4.65685e-05	0.0495424	0.253141	0	0.253141	1	2	0	2	0.021	0.098	0	0.098	Fructose-bisphosphate aldolase OS=Homo sapiens GN=ALDOC PE=2 SV=1	3	1_1_0_1_	1_1_0_1_
P	A8MW50	16	11	12	17	0.000642846	0.000601366	0.000536854	0.00067444	2.09742	2.56451	2.04088	2.56451	21	14	15	20	0.491	0.552	0.483	0.552	L-lactate dehydrogenase (Fragment) OS=Homo sapiens GN=LDHB PE=2 SV=1	4	1_1_1_1_	1_1_1_1_
P	A8MW61	2	0	0	0	4.14509e-05	0	0	0	0.261828	0	0	0	3	0	0	0	0.101	0	0	0	Pleiotropic regulator 1 OS=Homo sapiens GN=PLRG1 PE=2 SV=1	1	1_0_0_0_	1_0_0_0_
P	A8MWD9	1	1	1	1	9.34463e-05	0.000131125	0.000109255	0.000102941	0.482518	0.482518	0.482518	0.482518	1	1	1	1	0.171	0.171	0.171	0.171	Small nuclear ribonucleoprotein G-like protein OS=Homo sapiens PE=3 SV=2	4	1_1_1_1_	1_1_1_1_
P	A8MWK3	0	0	0	1	0	0	0	8.94115e-06	0	0	0	0.0423174	0	0	0	1	0	0	0	0.018	Cadherin-2 OS=Homo sapiens GN=CDH2 PE=2 SV=1	1	0_0_0_1_	0_0_0_1_
P	A8MWW6	0	2	0	0	0	6.24796e-05	0	0	0	0.0739894	0	0	0	2	0	0	0	0.031	0	0	MAPK10 protein OS=Homo sapiens GN=MAPK10 PE=2 SV=2	1	0_1_0_0_	0_1_0_0_
P	A8MX29	0	0	1	0	0	0	2.4935e-05	0	0	0	0.101539	0	0	0	1	0	0	0	0.042	0	Kinesin light chain 2 OS=Homo sapiens GN=KLC2 PE=2 SV=1	1	0_0_1_0_	0_0_1_0_
P	A8MX49	0	1	0	1	0	2.76052e-05	0	2.16718e-05	0	0.0789467	0	0.0789467	0	1	0	1	0	0.033	0	0.033	Protein phosphatase 1F OS=Homo sapiens GN=PPM1F PE=2 SV=2	2	0_1_0_1_	0_1_0_1_
P	A8MX94	8	6	7	7	0.000448972	0.000515456	0.000524924	0.000584515	2.60579	2.60579	2.60579	2.60579	11	9	11	13	0.557	0.557	0.557	0.557	Glutathione S-transferase P OS=Homo sapiens GN=GSTP1 PE=2 SV=1	4	1_1_1_1_	1_1_1_1_
P	A8MXH2	6	1	1	3	0.000318676	6.38813e-05	5.32266e-05	0.000150452	2.06902	0.177606	0.177606	0.555966	7	1	1	3	0.487	0.071	0.071	0.192	Nucleosome assembly protein 1-like 4 (Fragment) OS=Homo sapiens GN=NAP1L4 PE=2 SV=2	4	1_1_1_1_	1_1_1_1_
P	A8MXK4	1	2	0	2	8.98977e-05	0.000252291	0	0.000198063	0.261828	0.741807	0	0.741807	1	2	0	2	0.101	0.241	0	0.241	40S ribosomal protein S9 OS=Homo sapiens GN=RPS9 PE=2 SV=1	3	1_1_0_1_	1_1_0_1_
P	A8MXL6	4	2	2	2	0.000150041	7.01795e-05	5.84743e-05	8.26427e-05	0.651962	0.25603	0.25603	0.393157	6	2	2	3	0.218	0.099	0.099	0.144	Protein SEC13 homolog OS=Homo sapiens GN=SEC13 PE=2 SV=1	4	1_1_1_1_	1_1_1_1_
P	A8MXP8	4	2	5	2	0.000164396	0.00013841	0.000230648	0.00010866	0.757924	0.348963	0.958845	0.333522	5	3	6	3	0.245	0.13	0.292	0.125	Reticulocalbin-2 OS=Homo sapiens GN=RCN2 PE=2 SV=1	4	1_1_1_1_	1_1_1_1_
P	A8MXP9	10	7	3	4	9.52213e-05	0.000111346	4.63874e-05	4.37067e-05	0.548817	0.318257	0.180321	0.180321	12	10	5	5	0.19	0.12	0.072	0.072	Matrin-3 OS=Homo sapiens GN=MATR3 PE=2 SV=1	4	1_1_1_1_	1_1_1_1_
P	A8MXQ1	0	0	2	0	0	0	0.000156667	0	0	0	0.188502	0	0	0	3	0	0	0	0.075	0	Pituitary tumor-transforming gene 1 protein-interacting protein OS=Homo sapiens GN=PTTG1IP PE=2 SV=1	1	0_0_1_0_	0_0_1_0_
P	A8MXR0	1	1	1	0	1.41191e-05	1.98121e-05	1.65076e-05	0	0.0568175	0.0568175	0.0568175	0	1	1	1	0	0.024	0.024	0.024	0	Leucine-rich repeat flightless-interacting protein 2 OS=Homo sapiens GN=LRRFIP2 PE=2 SV=2	3	1_1_1_0_	1_1_1_0_
P	A8MXY0	0	0	1	0	0	0	2.81469e-05	0	0	0	0.0739894	0	0	0	1	0	0	0	0.031	0	Syntaxin 4A (Placental), isoform CRA_c OS=Homo sapiens GN=STX4 PE=2 SV=1	1	0_0_1_0_	0_0_1_0_
P	A8MYK1	2	0	1	1	0.000111548	0	4.3473e-05	4.09608e-05	0.563148	0	0.199499	0.199499	3	0	1	1	0.194	0	0.079	0.079	39S ribosomal protein L23, mitochondrial OS=Homo sapiens GN=MRPL23 PE=2 SV=1	3	1_0_1_1_	1_0_1_1_
P	A8MYT4	1	0	1	0	8.61884e-06	0	1.00769e-05	0	0.0423174	0	0.0423174	0	1	0	1	0	0.018	0	0.018	0	Phosphatidylinositol 3-kinase OS=Homo sapiens GN=PIK3C3 PE=2 SV=2	2	1_0_1_0_	1_0_1_0_
P	A8MYV2	1	1	2	1	2.611e-05	3.66378e-05	6.1054e-05	2.87629e-05	0.0889301	0.0889301	0.0889301	0.0889301	1	1	2	1	0.037	0.037	0.037	0.037	LUC7-like (S. cerevisiae) OS=Homo sapiens GN=LUC7L PE=2 SV=1	4	1_1_1_1_	1_1_1_1_
P	A8MYZ9	2	1	2	1	9.55415e-05	0.000134065	0.000148939	7.0166e-05	0.625549	0.321296	0.625549	0.321296	3	3	4	2	0.211	0.121	0.211	0.121	Cat eye syndrome critical region protein 5 OS=Homo sapiens GN=CECR5 PE=2 SV=1	4	1_1_1_1_	1_1_1_1_
P	A8MZ87	1	0	1	0	1.36313e-05	0	1.59373e-05	0	0.0447202	0	0.0641431	0	1	0	1	0	0.019	0	0.027	0	Kinesin light chain 2 OS=Homo sapiens GN=KLC2 PE=2 SV=1	2	1_0_1_0_	1_0_1_0_
P	A8MZF9	1	0	0	0	2.07053e-05	0	0	0	0.0616956	0	0	0	1	0	0	0	0.026	0	0	0	Developmentally-regulated GTP-binding protein 2 OS=Homo sapiens GN=DRG2 PE=2 SV=1	1	1_0_0_0_	1_0_0_0_
P	A8MZH3	1	0	0	0	3.92371e-05	0	0	0	0.0789467	0	0	0	1	0	0	0	0.033	0	0	0	Myelin basic protein OS=Homo sapiens GN=MBP PE=2 SV=1	1	1_0_0_0_	1_0_0_0_
P	B0AZP7	0	0	1	0	0	0	3.20592e-05	0	0	0	0.142878	0	0	0	1	0	0	0	0.058	0	Synaptic vesicle membrane protein VAT-1 homolog OS=Homo sapiens GN=VAT1 PE=2 SV=1	1	0_0_1_0_	0_0_1_0_
P	B0AZS6	10	6	14	11	0.000591827	0.000415229	0.000889644	0.000651959	1.95121	1.24388	1.99226	2.53183	14	7	18	14	0.47	0.351	0.476	0.548	14-3-3 protein zeta/delta OS=Homo sapiens GN=YWHAZ PE=2 SV=1	4	1_1_1_1_	1_1_1_1_
P	B0AZT5	2	1	2	2	0.000149514	0.0001049	0.000174807	0.000164705	0.336596	0.336596	0.336596	0.336596	2	1	2	2	0.126	0.126	0.126	0.126	N-alpha-acetyltransferase 50 OS=Homo sapiens GN=NAA50 PE=2 SV=1	4	1_1_1_1_	1_1_1_1_
P	B0AZV0	16	6	10	9	0.000582579	0.000272494	0.000356784	0.000305606	2.22107	1.26464	1.76058	1.76058	21	7	11	10	0.508	0.355	0.441	0.441	Serine-threonine kinase receptor-associated protein OS=Homo sapiens GN=STRAP PE=2 SV=1	4	1_1_1_1_	1_1_1_1_
P	B0QY01	0	1	1	0	0	2.97477e-05	2.47861e-05	0	0	0.0939563	0.0939563	0	0	1	1	0	0	0.039	0.039	0	Target of Myb protein 1 (Fragment) OS=Homo sapiens GN=TOM1 PE=2 SV=1	2	0_1_1_0_	0_1_1_0_
P	B0QY02	0	1	1	0	0	6.59966e-05	5.4989e-05	0	0	0.21899	0.21899	0	0	1	1	0	0	0.086	0.086	0	Target of Myb protein 1 (Fragment) OS=Homo sapiens GN=TOM1 PE=2 SV=1	2	0_1_1_0_	0_1_1_0_
P	B0QY21	1	0	0	0	3.98984e-05	0	0	0	0.183042	0	0	0	1	0	0	0	0.073	0	0	0	Nuclear pore complex protein Nup50 (Fragment) OS=Homo sapiens GN=NUP50 PE=2 SV=1	1	1_0_0_0_	1_0_0_0_
P	B0QY34	0	1	2	3	0	2.96592e-05	4.94247e-05	6.98527e-05	0	0.0789467	0.169499	0.261828	0	1	2	3	0	0.033	0.068	0.101	Casein kinase I isoform epsilon OS=Homo sapiens GN=CSNK1E PE=2 SV=1	3	0_1_1_1_	0_1_1_1_
P	B0QY35	0	1	2	3	0	3.20434e-05	5.33977e-05	7.54679e-05	0	0.0839269	0.185769	0.285287	0	1	2	3	0	0.035	0.074	0.109	Casein kinase I isoform epsilon OS=Homo sapiens GN=CSNK1E PE=2 SV=1	3	0_1_1_1_	0_1_1_1_
P	B0QY36	0	1	2	2	0	4.42911e-05	7.38075e-05	6.95423e-05	0	0.119438	0.264736	0.264736	0	1	2	2	0	0.049	0.102	0.102	Casein kinase I isoform epsilon (Fragment) OS=Homo sapiens GN=CSNK1E PE=2 SV=1	3	0_1_1_1_	0_1_1_1_
P	B0QY59	1	2	0	1	2.03493e-05	5.71088e-05	0	2.24169e-05	0.148154	0.148154	0	0.148154	1	2	0	1	0.06	0.06	0	0.06	GTP-binding protein 1 (Fragment) OS=Homo sapiens GN=GTPBP1 PE=2 SV=1	3	1_1_0_1_	1_1_0_1_
P	B0QY89	16	14	13	11	0.000245701	0.000279099	0.000246228	0.000154666	1.0893	0.874995	0.774189	0.694338	21	17	18	12	0.32	0.273	0.249	0.229	Eukaryotic translation initiation factor 3 subunit L OS=Homo sapiens GN=EIF3L PE=2 SV=1	4	1_1_1_1_	1_1_1_1_
P	B0QY90	12	11	11	9	0.000213362	0.000256622	0.000231638	0.000167886	0.995262	0.798871	0.790606	0.64059	14	12	13	10	0.3	0.255	0.253	0.215	Eukaryotic translation initiation factor 3 subunit L OS=Homo sapiens GN=EIF3L PE=2 SV=1	4	1_1_1_1_	1_1_1_1_
P	B0QYA4	6	4	4	4	0.000405824	0.000379638	0.000553556	0.000372548	1.74157	1.68534	1.68534	1.68534	6	4	7	5	0.438	0.429	0.429	0.429	Eukaryotic translation initiation factor 3 subunit D (Fragment) OS=Homo sapiens GN=EIF3D PE=2 SV=2	4	1_1_1_1_	1_1_1_1_
P	B0QYA5	11	7	7	7	0.000343216	0.000333418	0.000339542	0.00031992	1.50035	1.07014	1.07014	0.86638	13	9	11	11	0.398	0.316	0.316	0.271	Eukaryotic translation initiation factor 3 subunit D (Fragment) OS=Homo sapiens GN=EIF3D PE=2 SV=1	4	1_1_1_1_	1_1_1_1_
P	B0QYA6	3	3	2	2	0.000164206	0.000230416	0.000191985	0.00018089	0.592209	0.592209	0.592209	0.358313	4	4	4	4	0.202	0.202	0.202	0.133	Eukaryotic translation initiation factor 3 subunit D (Fragment) OS=Homo sapiens GN=EIF3D PE=2 SV=1	4	1_1_1_1_	1_1_1_1_
P	B0QYA7	3	3	2	2	0.000152729	0.000214312	0.000178567	0.000168247	0.541701	0.541701	0.541701	0.330454	4	4	4	4	0.188	0.188	0.188	0.124	Eukaryotic translation initiation factor 3 subunit D (Fragment) OS=Homo sapiens GN=EIF3D PE=2 SV=1	4	1_1_1_1_	1_1_1_1_
P	B0QYA8	2	2	1	2	0.000173218	0.000243061	0.000135014	0.000254423	0.538155	0.538155	0.538155	0.538155	3	3	2	4	0.187	0.187	0.187	0.187	Eukaryotic translation initiation factor 3 subunit D (Fragment) OS=Homo sapiens GN=EIF3D PE=2 SV=1	4	1_1_1_1_	1_1_1_1_
P	B0QYC6	1	0	0	0	0.000147957	0	0	0	0.86638	0	0	0	1	0	0	0	0.271	0	0	0	Cdc42 effector protein 1 (Fragment) OS=Homo sapiens GN=CDC42EP1 PE=2 SV=1	1	1_0_0_0_	1_0_0_0_
P	B0QYC7	1	0	0	0	0.000118365	0	0	0	0.648162	0	0	0	1	0	0	0	0.217	0	0	0	Cdc42 effector protein 1 (Fragment) OS=Homo sapiens GN=CDC42EP1 PE=2 SV=1	1	1_0_0_0_	1_0_0_0_
P	B0QYC8	1	0	0	0	0.000101456	0	0	0	0.534617	0	0	0	1	0	0	0	0.186	0	0	0	Cdc42 effector protein 1 (Fragment) OS=Homo sapiens GN=CDC42EP1 PE=2 SV=1	1	1_0_0_0_	1_0_0_0_
P	B0QYG7	1	0	1	1	4.67232e-05	0	5.46273e-05	5.14704e-05	0.199499	0	0.180321	0.180321	1	0	1	1	0.079	0	0.072	0.072	Protein kinase C and casein kinase substrate in neurons protein 2 (Fragment) OS=Homo sapiens GN=PACSIN2 PE=2 SV=1	3	1_0_1_1_	1_0_1_1_
P	B0QYG8	1	0	1	1	4.58188e-05	0	5.357e-05	5.04742e-05	0.193988	0	0.177606	0.177606	1	0	1	1	0.077	0	0.071	0.071	Protein kinase C and casein kinase substrate in neurons protein 2 (Fragment) OS=Homo sapiens GN=PACSIN2 PE=2 SV=1	3	1_0_1_1_	1_0_1_1_
P	B0QYK0	4	2	2	2	6.89507e-05	3.22508e-05	4.03075e-05	2.53188e-05	0.309182	0.114295	0.114295	0.1508	6	2	3	2	0.117	0.047	0.047	0.061	RNA-binding protein EWS OS=Homo sapiens GN=EWSR1 PE=2 SV=1	4	1_1_1_1_	1_1_1_1_
P	B0QYN7	1	1	2	1	3.85974e-05	5.41603e-05	9.02538e-05	4.25191e-05	0.177606	0.177606	0.177606	0.177606	1	1	2	1	0.071	0.071	0.071	0.071	SUMO-conjugating enzyme UBC9 OS=Homo sapiens GN=UBE2I PE=2 SV=1	4	1_1_1_1_	1_1_1_1_
P	B0QYT4	3	1	3	3	0.000213592	0.000149857	0.000249725	0.00017647	1.2182	0.86638	1.25424	1.25424	4	2	4	3	0.346	0.271	0.353	0.353	Ran GTPase-activating protein 1 (Fragment) OS=Homo sapiens GN=RANGAP1 PE=2 SV=1	4	1_1_1_1_	1_1_1_1_
P	B0QYT5	3	1	3	3	0.000284077	0.00019931	0.000332134	0.000234705	1.88403	1.29087	1.95121	1.95121	4	2	4	3	0.46	0.36	0.47	0.47	Ran GTPase-activating protein 1 (Fragment) OS=Homo sapiens GN=RANGAP1 PE=2 SV=1	4	1_1_1_1_	1_1_1_1_
P	B0QYT6	0	0	1	1	0	0	0.000224415	0.000211446	0	0	0.981527	0.981527	0	0	1	1	0	0	0.297	0.297	Ran GTPase-activating protein 1 (Fragment) OS=Homo sapiens GN=RANGAP1 PE=2 SV=1	2	0_0_1_1_	0_0_1_1_
P	B0QZ35	0	0	1	0	0	0	1.87012e-05	0	0	0	0.0764652	0	0	0	1	0	0	0	0.032	0	SirtT1 75 kDa fragment OS=Homo sapiens GN=SIRT1 PE=2 SV=1	1	0_0_1_0_	0_0_1_0_
P	B0QZ36	1	0	1	0	0.000103678	0	6.06084e-05	0	0.399587	0	0.244515	0	2	0	1	0	0.146	0	0.095	0	mRNA export factor (Fragment) OS=Homo sapiens GN=RAE1 PE=2 SV=1	2	1_0_1_0_	1_0_1_0_
P	B0QZ37	0	0	1	0	0	0	9.54407e-05	0	0	0	0.409289	0	0	0	1	0	0	0	0.149	0	mRNA export factor (Fragment) OS=Homo sapiens GN=RAE1 PE=2 SV=1	1	0_0_1_0_	0_0_1_0_
P	B0QZ43	0	0	0	1	0	0	0	2.84491e-05	0	0	0	0.106624	0	0	0	1	0	0	0	0.044	Erlin-1 (Fragment) OS=Homo sapiens GN=ERLIN1 PE=2 SV=1	1	0_0_0_1_	0_0_0_1_
P	B0QZ65	0	0	1	0	0	0	3.34139e-05	0	0	0	0.0568175	0	0	0	2	0	0	0	0.024	0	GTPase-activating protein and VPS9 domain-containing protein 1 OS=Homo sapiens GN=GAPVD1 PE=2 SV=1	1	0_0_1_0_	0_0_1_0_
P	B0S8I6	3	0	0	1	8.19452e-05	0	0	3.00904e-05	0.258925	0	0	0.122018	3	0	0	1	0.1	0	0	0.05	Protein FAM50A (Fragment) OS=Homo sapiens GN=FAM50A PE=2 SV=1	2	1_0_0_1_	1_0_0_1_
P	B0UX83	9	4	4	8	5.67649e-05	5.31021e-05	2.94968e-05	6.94805e-05	0.412538	0.177606	0.1508	0.324342	9	6	4	10	0.15	0.071	0.061	0.122	HLA-B associated transcript 3, isoform CRA_a OS=Homo sapiens GN=BAG6 PE=4 SV=1	4	1_1_1_1_	1_1_1_1_
P	B0UXQ0	1	0	1	1	1.94573e-05	0	2.27489e-05	2.14343e-05	0.164126	0	0.106624	0.106624	1	0	1	1	0.066	0	0.044	0.044	HLA class I histocompatibility antigen, A-68 alpha chain OS=Homo sapiens GN=HLA-A PE=3 SV=1	3	1_0_1_1_	1_0_1_1_
P	B0YIW6	12	7	5	7	0.00015439	0.000126374	9.02538e-05	0.000113384	0.671091	0.499685	0.267652	0.492794	12	7	6	8	0.223	0.176	0.103	0.174	Archain 1, isoform CRA_a OS=Homo sapiens GN=ARCN1 PE=2 SV=1	4	1_1_1_1_	1_1_1_1_
P	B0YJC4	6	1	19	1	9.88667e-05	2.31218e-05	0.000423837	1.8152e-05	0.422329	0.0764652	1.77332	0.0715193	6	1	22	1	0.153	0.032	0.443	0.03	Vimentin OS=Homo sapiens GN=VIM PE=2 SV=1	4	1_1_1_1_	1_1_1_1_
P	B0YJC5	2	1	9	0	6.22976e-05	4.37083e-05	0.0004006	0	0.339677	0.1508	2.25837	0	2	1	11	0	0.127	0.061	0.513	0	Vimentin OS=Homo sapiens GN=VIM PE=3 SV=1	3	1_1_1_0_	1_1_1_0_
P	B1AH49	1	1	0	0	3.1705e-05	4.44888e-05	0	0	0.279381	0.279381	0	0	1	1	0	0	0.107	0.107	0	0	Sulfurtransferase OS=Homo sapiens GN=MPST PE=2 SV=1	2	1_1_0_0_	1_1_0_0_
P	B1AH59	1	0	0	0	2.95913e-05	0	0	0	0.101539	0	0	0	1	0	0	0	0.042	0	0	0	Activating signal cointegrator 1 complex subunit 2 (Fragment) OS=Homo sapiens GN=ASCC2 PE=2 SV=1	1	1_0_0_0_	1_0_0_0_
P	B1AH60	1	0	0	0	2.93468e-05	0	0	0	0.0990058	0	0	0	1	0	0	0	0.041	0	0	0	Activating signal cointegrator 1 complex subunit 2 (Fragment) OS=Homo sapiens GN=ASCC2 PE=2 SV=1	1	1_0_0_0_	1_0_0_0_
P	B1AH99	4	2	3	3	0.000413704	0.000290257	0.00032246	0.000303825	2.65595	1.18776	2.90841	2.90841	6	3	4	4	0.563	0.34	0.592	0.592	Myosin-9 (Fragment) OS=Homo sapiens GN=MYH9 PE=2 SV=1	4	1_1_1_1_	1_1_1_1_
P	B1AHA9	2	0	0	0	6.14885e-05	0	0	0	0.361445	0	0	0	2	0	0	0	0.134	0	0	0	DNA replication licensing factor MCM5 (Fragment) OS=Homo sapiens GN=MCM5 PE=2 SV=1	1	1_0_0_0_	1_0_0_0_
P	B1AHB1	11	7	7	8	0.000133611	0.000129797	8.41149e-05	9.0576e-05	0.733804	0.432188	0.327394	0.51705	13	9	7	8	0.239	0.156	0.123	0.181	DNA replication licensing factor MCM5 OS=Homo sapiens GN=MCM5 PE=2 SV=1	4	1_1_1_1_	1_1_1_1_
P	B1AHB2	3	2	2	2	0.000142038	0.00019931	0.000110711	0.000104313	1.02768	0.468926	0.468926	0.468926	3	3	2	2	0.307	0.167	0.167	0.167	DNA replication licensing factor MCM5 (Fragment) OS=Homo sapiens GN=MCM5 PE=2 SV=1	4	1_1_1_1_	1_1_1_1_
P	B1AHC8	30	25	18	29	0.000450122	0.000578981	0.000365464	0.000482082	2.45939	1.77971	1.2856	1.93765	36	33	25	35	0.539	0.444	0.359	0.468	X-ray repair complementing defective repair in Chinese hamster cells 6 (Ku autoantigen, 70kDa), isoform CRA_b OS=Homo sapiens GN=XRCC6 PE=2 SV=1	4	1_1_1_1_	1_1_1_1_
P	B1AHC9	33	24	19	28	0.000508188	0.000570475	0.000386202	0.000475848	2.57273	1.69774	1.35505	1.76694	40	32	26	34	0.553	0.431	0.372	0.442	X-ray repair cross-complementing protein 6 OS=Homo sapiens GN=XRCC6 PE=2 SV=1	4	1_1_1_1_	1_1_1_1_
P	B1AHD1	3	1	0	1	0.000161407	7.54961e-05	0	5.9269e-05	1.47742	0.233105	0	0.233105	3	1	0	1	0.394	0.091	0	0.091	NHP2-like protein 1 OS=Homo sapiens GN=NHP2L1 PE=2 SV=1	3	1_1_0_1_	1_1_0_1_
P	B1AHE3	1	0	0	1	5.63645e-05	0	0	6.20913e-05	0.291219	0	0	0.315225	1	0	0	1	0.111	0	0	0.119	Ataxin-10 OS=Homo sapiens GN=ATXN10 PE=2 SV=1	2	1_0_0_1_	1_0_0_1_
P	B1AHE4	1	1	1	1	7.21007e-05	5.05862e-05	4.2149e-05	7.94264e-05	0.164126	0.164126	0.164126	0.164126	2	1	1	2	0.066	0.066	0.066	0.066	Ataxin-10 (Fragment) OS=Homo sapiens GN=ATXN10 PE=2 SV=1	4	1_1_1_1_	1_1_1_1_
P	B1AHF3	3	2	3	3	0.00019325	0.000135585	0.000282427	0.000212884	0.815516	0.527566	0.815516	1.51768	4	2	5	4	0.259	0.184	0.259	0.401	NADH-cytochrome b5 reductase 3 membrane-bound form (Fragment) OS=Homo sapiens GN=CYB5R3 PE=2 SV=1	4	1_1_1_1_	1_1_1_1_
P	B1AJQ6	0	0	2	3	0	0	7.72404e-05	0.000181942	0	0	0.409289	0.409289	0	0	2	5	0	0	0.149	0.149	Syntaxin-12 (Fragment) OS=Homo sapiens GN=STX12 PE=2 SV=2	2	0_0_1_1_	0_0_1_1_
P	B1AJR6	0	0	0	1	0	0	0	5.43299e-06	0	0	0	0.0327615	0	0	0	1	0	0	0	0.014	Receptor-type tyrosine-protein phosphatase T OS=Homo sapiens GN=PTPRT PE=2 SV=1	1	0_0_0_1_	0_0_0_1_
P	B1AJR8	0	0	0	1	0	0	0	5.39552e-06	0	0	0	0.0327615	0	0	0	1	0	0	0	0.014	Receptor-type tyrosine-protein phosphatase T OS=Homo sapiens GN=PTPRT PE=2 SV=1	1	0_0_0_1_	0_0_0_1_
P	B1AJR9	0	0	0	1	0	0	0	5.3918e-06	0	0	0	0.0327615	0	0	0	1	0	0	0	0.014	Receptor-type tyrosine-protein phosphatase T OS=Homo sapiens GN=PTPRT PE=2 SV=1	1	0_0_0_1_	0_0_0_1_
P	B1AJS0	0	0	0	1	0	0	0	5.46716e-06	0	0	0	0.0327615	0	0	0	1	0	0	0	0.014	Receptor-type tyrosine-protein phosphatase T OS=Homo sapiens GN=PTPRT PE=2 SV=1	1	0_0_0_1_	0_0_0_1_
P	B1AJY5	1	0	0	0	3.83888e-05	0	0	0	0.161449	0	0	0	1	0	0	0	0.065	0	0	0	26S proteasome non-ATPase regulatory subunit 10 OS=Homo sapiens GN=PSMD10 PE=2 SV=1	1	1_0_0_0_	1_0_0_0_
P	B1AJY6	1	0	0	0	6.45629e-05	0	0	0	0.285287	0	0	0	1	0	0	0	0.109	0	0	0	26S proteasome non-ATPase regulatory subunit 10 OS=Homo sapiens GN=PSMD10 PE=2 SV=1	1	1_0_0_0_	1_0_0_0_
P	B1AJY7	1	0	0	1	3.67975e-05	0	0	4.05363e-05	0.153453	0	0	0.285287	1	0	0	1	0.062	0	0	0.109	26S proteasome non-ATPase regulatory subunit 10 OS=Homo sapiens GN=PSMD10 PE=2 SV=1	2	1_0_0_1_	1_0_0_1_
P	B1AK13	0	0	0	1	0	0	0	2.60784e-05	0	0	0	0.0964782	0	0	0	1	0	0	0	0.04	3-hydroxymethyl-3-methylglutaryl-Coenzyme A lyase (Hydroxymethylglutaricaciduria), isoform CRA_b OS=Homo sapiens GN=HMGCL PE=2 SV=1	1	0_0_0_1_	0_0_0_1_
P	B1AK81	1	0	0	0	2.35944e-05	0	0	0	0.0964782	0	0	0	1	0	0	0	0.04	0	0	0	GPI-anchor transamidase OS=Homo sapiens GN=PIGK PE=2 SV=1	1	1_0_0_0_	1_0_0_0_
P	B1AK85	10	9	8	7	0.000355096	0.000421617	0.000351295	0.000330994	1.76694	1.51189	1.31739	1.55859	13	11	11	11	0.442	0.4	0.365	0.408	F-actin-capping protein subunit beta OS=Homo sapiens GN=CAPZB PE=2 SV=1	4	1_1_1_1_	1_1_1_1_
P	B1AK87	11	12	8	9	0.000382411	0.000536603	0.000351295	0.000421266	2.02691	2.13329	1.31739	1.94442	14	14	11	14	0.481	0.496	0.365	0.469	Capping protein (Actin filament) muscle Z-line, beta, isoform CRA_a OS=Homo sapiens GN=CAPZB PE=2 SV=1	4	1_1_1_1_	1_1_1_1_
P	B1AK88	11	12	8	9	0.000330322	0.000463511	0.000303444	0.000363884	1.60016	1.68534	1.07014	1.54097	14	14	11	14	0.415	0.429	0.316	0.405	Capping protein (Actin filament) muscle Z-line, beta, isoform CRA_d OS=Homo sapiens GN=CAPZB PE=2 SV=1	4	1_1_1_1_	1_1_1_1_
P	B1AKI6	0	0	0	1	0	0	0	2.28757e-05	0	0	0	0.0616956	0	0	0	1	0	0	0	0.026	Muscleblind-like protein 3 OS=Homo sapiens GN=MBNL3 PE=2 SV=1	1	0_0_0_1_	0_0_0_1_
P	B1AKJ5	0	0	0	3	0	0	0	1.92539e-05	0	0	0	0.1508	0	0	0	3	0	0	0	0.061	Nardilysin OS=Homo sapiens GN=NRD1 PE=2 SV=1	1	0_0_0_1_	0_0_0_1_
P	B1AKP7	4	5	6	5	0.000144446	0.000202688	0.000168882	0.000159122	0.713957	1.2182	1.37684	0.713957	6	6	6	6	0.234	0.346	0.376	0.234	TAR DNA-binding protein 43 OS=Homo sapiens GN=TARDBP PE=2 SV=1	4	1_1_1_1_	1_1_1_1_
P	B1AKR6	3	2	2	2	0.00023993	0.000134669	0.000168311	0.000158585	1.17771	0.698244	0.698244	0.698244	5	2	3	3	0.338	0.23	0.23	0.23	Dynein light chain roadblock-type 1 OS=Homo sapiens GN=DYNLRB1 PE=2 SV=1	4	1_1_1_1_	1_1_1_1_
P	B1AKS5	1	0	0	0	3.92371e-05	0	0	0	0.122018	0	0	0	1	0	0	0	0.05	0	0	0	Serine/threonine-protein kinase PAK 3 (Fragment) OS=Homo sapiens GN=PAK3 PE=2 SV=1	1	1_0_0_0_	1_0_0_0_
P	B1AKY9	10	4	6	8	9.15014e-05	3.95064e-05	5.7605e-05	8.52909e-05	0.333522	0.193988	0.230269	0.324342	13	4	7	11	0.125	0.077	0.09	0.122	Sodium/potassium-transporting ATPase subunit alpha-2 OS=Homo sapiens GN=ATP1A2 PE=2 SV=1	4	1_1_1_1_	1_1_1_1_
P	B1AL05	1	1	0	1	3.85974e-05	5.41603e-05	0	4.25191e-05	0.148154	0.148154	0	0.148154	1	1	0	1	0.06	0.06	0	0.06	39S ribosomal protein L43, mitochondrial OS=Homo sapiens GN=MRPL43 PE=2 SV=1	3	1_1_0_1_	1_1_0_1_
P	B1AL06	1	1	0	1	2.72104e-05	3.8182e-05	0	2.99751e-05	0.101539	0.101539	0	0.101539	1	1	0	1	0.042	0.042	0	0.042	39S ribosomal protein L43, mitochondrial OS=Homo sapiens GN=MRPL43 PE=2 SV=1	3	1_1_0_1_	1_1_0_1_
P	B1ALA7	4	4	4	3	0.000169093	0.000237274	0.000197699	0.000186274	0.905461	0.905461	0.905461	0.548817	4	4	4	4	0.28	0.28	0.28	0.19	Ribose-phosphate pyrophosphokinase 1 OS=Homo sapiens GN=PRPS1 PE=2 SV=1	4	1_1_1_1_	1_1_1_1_
P	B1ALA9	18	8	8	12	0.000749285	0.000457133	0.000380887	0.000466539	4.03501	1.55859	1.90402	2.06196	23	10	10	13	0.702	0.408	0.463	0.486	Ribose-phosphate pyrophosphokinase 1 OS=Homo sapiens GN=PRPS1 PE=2 SV=1	4	1_1_1_1_	1_1_1_1_
P	B1ALG6	0	0	1	0	0	0	4.32466e-05	0	0	0	0.169499	0	0	0	1	0	0	0	0.068	0	Lymphoid-specific helicase (Fragment) OS=Homo sapiens GN=HELLS PE=2 SV=1	1	0_0_1_0_	0_0_1_0_
P	B1AMS2	2	1	1	3	3.29555e-05	2.31218e-05	1.92653e-05	5.44559e-05	0.0839269	0.0447202	0.0375284	0.205036	2	1	1	3	0.035	0.019	0.016	0.081	Septin 6, isoform CRA_b OS=Homo sapiens GN=SEPT6 PE=2 SV=1	4	1_1_1_1_	1_1_1_1_
P	B1AMU3	2	2	2	1	8.3552e-05	0.000117241	9.76864e-05	4.60206e-05	1.16272	0.442115	0.442115	0.241652	2	2	2	1	0.335	0.159	0.159	0.094	Exosome complex component CSL4 OS=Homo sapiens GN=EXOSC1 PE=2 SV=1	4	1_1_1_1_	1_1_1_1_
P	B1AMU4	3	1	1	1	0.000119695	5.59859e-05	4.6648e-05	4.39523e-05	0.745822	0.230269	0.230269	0.230269	3	1	1	1	0.242	0.09	0.09	0.09	Exosome complex component CSL4 OS=Homo sapiens GN=EXOSC1 PE=2 SV=1	4	1_1_1_1_	1_1_1_1_
P	B1AMU7	3	2	2	1	0.000129126	0.000120794	0.000100647	4.74152e-05	1.89068	0.458814	0.458814	0.250259	3	2	2	1	0.461	0.164	0.164	0.097	Exosome complex component CSL4 (Fragment) OS=Homo sapiens GN=EXOSC1 PE=2 SV=2	4	1_1_1_1_	1_1_1_1_
P	B1ANR0	20	12	11	12	0.000277148	0.000243061	0.000189019	0.000178096	1.09894	0.725838	0.832314	0.702159	24	15	14	14	0.322	0.237	0.263	0.231	Poly(A) binding protein, cytoplasmic 4 (Inducible form), isoform CRA_e OS=Homo sapiens GN=PABPC4 PE=2 SV=1	4	1_1_1_1_	1_1_1_1_
P	B1ANR1	5	2	3	4	0.000330322	0.000154504	0.000193101	0.000303237	0.836538	0.380384	0.836538	0.678804	6	2	3	5	0.264	0.14	0.264	0.225	Polyadenylate-binding protein 4 (Fragment) OS=Homo sapiens GN=PABPC4 PE=2 SV=1	4	1_1_1_1_	1_1_1_1_
P	B1APF6	0	3	2	2	0	0.000170837	9.48954e-05	8.94115e-05	0	0.172195	0.156112	0.156112	0	3	2	2	0	0.069	0.063	0.063	cAMP-dependent protein kinase catalytic subunit beta (Fragment) OS=Homo sapiens GN=PRKACB PE=2 SV=1	3	0_1_1_1_	0_1_1_1_
P	B1APF7	0	3	2	2	0	0.000160734	8.92833e-05	8.41237e-05	0	0.161449	0.145513	0.145513	0	3	2	2	0	0.065	0.059	0.059	cAMP-dependent protein kinase catalytic subunit beta (Fragment) OS=Homo sapiens GN=PRKACB PE=2 SV=1	3	0_1_1_1_	0_1_1_1_
P	B1APF8	0	3	2	2	0	0.000139703	7.76014e-05	7.31169e-05	0	0.137627	0.124605	0.124605	0	3	2	2	0	0.056	0.051	0.051	cAMP-dependent protein kinase catalytic subunit beta (Fragment) OS=Homo sapiens GN=PRKACB PE=2 SV=1	3	0_1_1_1_	0_1_1_1_
P	B1APF9	0	3	2	2	0	0.000122026	6.77824e-05	6.38653e-05	0	0.119438	0.109175	0.109175	0	3	2	2	0	0.049	0.045	0.045	cAMP-dependent protein kinase catalytic subunit beta OS=Homo sapiens GN=PRKACB PE=2 SV=1	3	0_1_1_1_	0_1_1_1_
P	B1APG0	0	3	2	2	0	0.000145128	8.0615e-05	7.59564e-05	0	0.142878	0.129796	0.129796	0	3	2	2	0	0.058	0.053	0.053	cAMP-dependent protein kinase catalytic subunit beta (Fragment) OS=Homo sapiens GN=PRKACB PE=2 SV=1	3	0_1_1_1_	0_1_1_1_
P	B1APG1	0	3	2	2	0	0.000151759	8.42979e-05	7.94264e-05	0	0.1508	0.137627	0.137627	0	3	2	2	0	0.061	0.056	0.056	cAMP-dependent protein kinase catalytic subunit beta (Fragment) OS=Homo sapiens GN=PRKACB PE=2 SV=1	3	0_1_1_1_	0_1_1_1_
P	B1APG2	0	3	2	2	0	0.000143045	7.94578e-05	7.48661e-05	0	0.14025	0.129796	0.129796	0	3	2	2	0	0.057	0.053	0.053	cAMP-dependent protein kinase catalytic subunit beta (Fragment) OS=Homo sapiens GN=PRKACB PE=2 SV=1	3	0_1_1_1_	0_1_1_1_
P	B1APG3	0	3	2	2	0	0.000113244	6.29041e-05	5.9269e-05	0	0.109175	0.101539	0.101539	0	3	2	2	0	0.045	0.042	0.042	cAMP-dependent protein kinase catalytic subunit beta OS=Homo sapiens GN=PRKACB PE=2 SV=1	3	0_1_1_1_	0_1_1_1_
P	B1APN9	1	0	0	0	5.98813e-06	0	0	0	0.023293	0	0	0	1	0	0	0	0.01	0	0	0	Liprin-alpha-4 OS=Homo sapiens GN=PPFIA4 PE=2 SV=2	1	1_0_0_0_	1_0_0_0_
P	B1APP8	0	1	0	0	0	4.93341e-05	0	0	0	0.213389	0	0	0	1	0	0	0	0.084	0	0	6-phosphofructokinase type C OS=Homo sapiens GN=PFKP PE=2 SV=1	1	0_1_0_0_	0_1_0_0_
P	B1AQP5	0	1	0	0	0	2.86365e-05	0	0	0	0.0889301	0	0	0	1	0	0	0	0.037	0	0	Death effector domain containing, isoform CRA_b OS=Homo sapiens GN=DEDD PE=2 SV=1	1	0_1_0_0_	0_1_0_0_
P	B1AR61	1	1	1	1	5.1093e-05	7.16942e-05	5.97363e-05	5.62842e-05	0.21899	0.21899	0.21899	0.21899	1	1	1	1	0.086	0.086	0.086	0.086	Hexokinase-1 (Fragment) OS=Homo sapiens GN=HK1 PE=2 SV=1	4	1_1_1_1_	1_1_1_1_
P	B1AR62	1	1	1	1	6.22976e-05	8.74166e-05	7.28364e-05	6.86272e-05	0.273503	0.273503	0.273503	0.273503	1	1	1	1	0.105	0.105	0.105	0.105	Hexokinase-1 (Fragment) OS=Homo sapiens GN=HK1 PE=2 SV=1	4	1_1_1_1_	1_1_1_1_
P	B1AR63	2	1	1	1	4.88105e-05	3.42457e-05	2.85338e-05	2.68849e-05	0.199499	0.0990058	0.0990058	0.0990058	2	1	1	1	0.079	0.041	0.041	0.041	Hexokinase-1 (Fragment) OS=Homo sapiens GN=HK1 PE=2 SV=1	4	1_1_1_1_	1_1_1_1_
P	B1ARP7	0	0	1	0	0	0	6.06084e-05	0	0	0	0.330454	0	0	0	1	0	0	0	0.124	0	UPF0587 protein C1orf123 OS=Homo sapiens GN=C1orf123 PE=4 SV=1	1	0_0_1_0_	0_0_1_0_
P	B1ARP8	5	3	5	2	0.000456087	0.000365706	0.000457065	0.000215326	2.26588	1.28034	1.28034	0.770109	7	4	6	3	0.514	0.358	0.358	0.248	Mago-nashi homolog, proliferation-associated (Drosophila), isoform CRA_a OS=Homo sapiens GN=MAGOH PE=2 SV=1	4	1_1_1_1_	1_1_1_1_
P	B1B0M1	1	0	0	0	8.92201e-06	0	0	0	0.0327615	0	0	0	1	0	0	0	0.014	0	0	0	GRIP1-associated protein 1 OS=Homo sapiens GN=GRIPAP1 PE=2 SV=1	1	1_0_0_0_	1_0_0_0_
P	B1B1G3	1	0	0	0	5.77392e-05	0	0	0	0.227439	0	0	0	1	0	0	0	0.089	0	0	0	Myelin proteolipid protein (Fragment) OS=Homo sapiens GN=PLP1 PE=2 SV=1	1	1_0_0_0_	1_0_0_0_
P	B1B1G4	1	0	0	0	5.59206e-05	0	0	0	0.2218	0	0	0	1	0	0	0	0.087	0	0	0	Myelin proteolipid protein (Fragment) OS=Homo sapiens GN=PLP1 PE=2 SV=1	1	1_0_0_0_	1_0_0_0_
P	B1B1G5	1	0	0	0	5.222e-05	0	0	0	0.205036	0	0	0	1	0	0	0	0.081	0	0	0	Myelin proteolipid protein (Fragment) OS=Homo sapiens GN=PLP1 PE=2 SV=1	1	1_0_0_0_	1_0_0_0_
P	B1B1G6	1	0	0	0	5.18388e-05	0	0	0	0.202264	0	0	0	1	0	0	0	0.08	0	0	0	Myelin proteolipid protein (Fragment) OS=Homo sapiens GN=PLP1 PE=2 SV=1	1	1_0_0_0_	1_0_0_0_
P	B1Q2N1	4	2	1	2	0.000132995	7.46479e-05	3.10987e-05	5.8603e-05	0.749847	0.207814	0.0715193	0.148154	5	2	1	2	0.243	0.082	0.03	0.06	ATP-dependent RNA helicase DDX39A OS=Homo sapiens GN=DDX39 PE=2 SV=1	4	1_1_1_1_	1_1_1_1_
P	B2R8E1	2	1	3	0	2.84077e-05	1.9931e-05	4.98201e-05	0	0.137627	0.0568175	0.258925	0	2	1	3	0	0.056	0.024	0.1	0	Ran-binding protein 9 OS=Homo sapiens GN=RANBP9 PE=2 SV=1	3	1_1_1_0_	1_1_1_0_
P	B2RCS5	1	0	0	0	7.94398e-06	0	0	0	0.0303861	0	0	0	1	0	0	0	0.013	0	0	0	Actinin, alpha 2, isoform CRA_b OS=Homo sapiens GN=ACTN2 PE=2 SV=1	1	1_0_0_0_	1_0_0_0_
P	B2RPK0	4	2	3	4	0.000134634	9.44596e-05	0.000118057	0.000148313	0.342765	0.342765	0.342765	0.358313	4	2	3	4	0.128	0.128	0.128	0.133	Putative high mobility group protein B1-like 1 OS=Homo sapiens GN=HMGB1P1 PE=5 SV=1	4	1_1_1_1_	1_1_1_1_
P	B2RXF0	1	1	0	0	1.86893e-05	2.6225e-05	0	0	0.114295	0.114295	0	0	1	1	0	0	0.047	0.047	0	0	Transmembrane protein 229A OS=Homo sapiens GN=TMEM229A PE=2 SV=2	2	1_1_0_0_	1_1_0_0_
P	B2WTI3	0	0	0	1	0	0	0	2.33537e-05	0	0	0	0.0939563	0	0	0	1	0	0	0	0.039	Bifunctional arginine demethylase and lysyl-hydroxylase JMJD6 OS=Homo sapiens GN=JMJD6 PE=2 SV=1	1	0_0_0_1_	0_0_0_1_
P	B2WTI4	0	0	0	1	0	0	0	2.16718e-05	0	0	0	0.0864257	0	0	0	1	0	0	0	0.036	Bifunctional arginine demethylase and lysyl-hydroxylase JMJD6 OS=Homo sapiens GN=JMJD6 PE=2 SV=1	1	0_0_0_1_	0_0_0_1_
P	B2ZWH1	1	0	0	1	0.000142038	0	0	0.00015647	0.584893	0	0	0.584893	1	0	0	1	0.2	0	0	0.2	Calcyclin-binding protein (Fragment) OS=Homo sapiens GN=CACYBP PE=2 SV=1	2	1_0_0_1_	1_0_0_1_
P	B3KM87	5	4	2	2	8.37162e-05	9.78928e-05	4.89392e-05	4.6111e-05	0.377209	0.318257	0.193988	0.193988	6	5	3	3	0.139	0.12	0.077	0.077	Matrin-3 OS=Homo sapiens GN=MATR3 PE=2 SV=1	4	1_1_1_1_	1_1_1_1_
P	B3KN96	2	0	0	0	7.24686e-05	0	0	0	0.324342	0	0	0	2	0	0	0	0.122	0	0	0	39S ribosomal protein L38, mitochondrial OS=Homo sapiens GN=MRPL38 PE=2 SV=1	1	1_0_0_0_	1_0_0_0_
P	B3KNJ4	2	0	1	1	4.75045e-05	0	2.77704e-05	2.61656e-05	0.425608	0	0.0543869	0.0964782	2	0	1	1	0.154	0	0.023	0.04	SUMO-1 activating enzyme subunit 1, isoform CRA_a OS=Homo sapiens GN=SAE1 PE=2 SV=1	3	1_0_1_1_	1_0_1_1_
P	B3KNX7	1	0	0	0	1.36052e-05	0	0	0	0.0399202	0	0	0	1	0	0	0	0.017	0	0	0	Serine/threonine-protein kinase PAK 1 OS=Homo sapiens GN=PAK1 PE=2 SV=1	1	1_0_0_0_	1_0_0_0_
P	B3KPU1	0	0	2	1	0	0	6.91945e-05	3.25979e-05	0	0	0.374042	0.258925	0	0	2	1	0	0	0.138	0.1	Guanine nucleotide-binding protein G(I)/G(S)/G(T) subunit beta-2 OS=Homo sapiens GN=GNB2 PE=2 SV=1	2	0_0_1_1_	0_0_1_1_
P	B3KQ25	6	7	7	8	0.000257583	0.000413077	0.000301158	0.000364827	1.09411	1.66073	1.36048	1.30675	7	8	7	9	0.321	0.425	0.373	0.363	Proteasome activator complex subunit 3 OS=Homo sapiens GN=PSME3 PE=2 SV=1	4	1_1_1_1_	1_1_1_1_
P	B3KQ29	2	1	1	1	5.19653e-05	4.86121e-05	2.02521e-05	5.72452e-05	0.210598	0.137627	0.137627	0.137627	3	2	1	3	0.083	0.056	0.056	0.056	Transducin-like enhancer protein 4 OS=Homo sapiens GN=TLE4 PE=2 SV=1	4	1_1_1_1_	1_1_1_1_
P	B3KQ59	14	12	15	15	0.000271844	0.000381454	0.000337696	0.000355614	1.39883	0.958845	1.208	1.12814	16	16	17	19	0.38	0.292	0.344	0.328	RuvB-like 2 OS=Homo sapiens GN=RUVBL2 PE=2 SV=1	4	1_1_1_1_	1_1_1_1_
P	B3KQ77	0	1	0	2	0	5.03308e-05	0	7.90253e-05	0	0.1508	0	0.1508	0	1	0	2	0	0.061	0	0.061	Quinone oxidoreductase-like protein 1 OS=Homo sapiens GN=CRYZL1 PE=2 SV=1	2	0_1_0_1_	0_1_0_1_
P	B3KQ95	1	0	1	1	2.32089e-05	0	2.71351e-05	2.5567e-05	0.111732	0	0.111732	0.111732	1	0	1	1	0.046	0	0.046	0.046	Squalene synthase OS=Homo sapiens GN=FDFT1 PE=2 SV=1	3	1_0_1_1_	1_0_1_1_
P	B3KQV6	18	12	18	16	0.000450366	0.000388897	0.00058731	0.000400716	2.01995	1.25944	2.0761	2.36512	26	16	29	21	0.48	0.354	0.488	0.527	Serine/threonine-protein phosphatase 2A 65 kDa regulatory subunit A alpha isoform OS=Homo sapiens GN=PPP2R1A PE=2 SV=1	4	1_1_1_1_	1_1_1_1_
P	B3KQV7	0	0	1	0	0	0	1.55203e-05	0	0	0	0.104079	0	0	0	1	0	0	0	0.043	0	Equilibrative nucleoside transporter 1 OS=Homo sapiens GN=SLC29A1 PE=2 SV=1	1	0_0_1_0_	0_0_1_0_
P	B3KR06	0	0	1	1	0	0	1.82893e-05	1.72324e-05	0	0	0.101539	0.101539	0	0	1	1	0	0	0.042	0.042	CLIP-associating protein 2 OS=Homo sapiens GN=CLASP2 PE=2 SV=1	2	0_0_1_1_	0_0_1_1_
P	B3KR41	0	0	1	1	0	0	1.32641e-05	1.24976e-05	0	0	0.0423174	0.0423174	0	0	1	1	0	0	0.018	0.018	Mitotic spindle assembly checkpoint protein MAD1 OS=Homo sapiens GN=MAD1L1 PE=2 SV=1	2	0_0_1_1_	0_0_1_1_
P	B3KR49	3	1	3	2	8.03991e-05	3.76056e-05	0.000125333	5.90453e-05	0.342765	0.0914403	0.342765	0.0914403	3	1	4	2	0.128	0.038	0.128	0.038	Mitogen-activated protein kinase 3 OS=Homo sapiens GN=MAPK3 PE=2 SV=1	4	1_1_1_1_	1_1_1_1_
P	B3KRG4	1	2	2	1	8.66088e-06	2.43061e-05	2.02521e-05	9.54086e-06	0.0280163	0.0471286	0.0471286	0.0471286	1	2	2	1	0.012	0.02	0.02	0.02	Endoribonuclease Dicer OS=Homo sapiens GN=DICER1 PE=2 SV=1	4	1_1_1_1_	1_1_1_1_
P	B3KRG5	2	0	0	1	5.54838e-05	0	0	3.05606e-05	0.135011	0	0	0.135011	2	0	0	1	0.055	0	0	0.055	RNA-binding motif protein, X chromosome, N-terminally processed OS=Homo sapiens GN=RBMX PE=2 SV=1	2	1_0_0_1_	1_0_0_1_
P	B3KRH1	1	0	0	0	2.69012e-05	0	0	0	0.101539	0	0	0	1	0	0	0	0.042	0	0	0	E3 ubiquitin-protein ligase RING2 OS=Homo sapiens GN=RNF2 PE=2 SV=1	1	1_0_0_0_	1_0_0_0_
P	B3KRI2	1	0	0	0	3.44753e-05	0	0	0	0.169499	0	0	0	1	0	0	0	0.068	0	0	0	NADH dehydrogenase [ubiquinone] iron-sulfur protein 7, mitochondrial OS=Homo sapiens GN=NDUFS7 PE=2 SV=1	1	1_0_0_0_	1_0_0_0_
P	B3KRS5	7	4	4	5	0.000139557	8.70348e-05	9.06479e-05	0.000119573	0.729816	0.241652	0.291219	0.422329	9	4	5	7	0.238	0.094	0.111	0.153	Histone deacetylase OS=Homo sapiens GN=HDAC2 PE=2 SV=1	4	1_1_1_1_	1_1_1_1_
P	B3KS98	12	6	6	9	0.000310466	0.000190597	0.000181494	0.000235133	1.30675	0.475707	0.674943	0.782379	16	7	8	11	0.363	0.169	0.224	0.251	Eukaryotic translation initiation factor 3 subunit H OS=Homo sapiens GN=EIF3S3 PE=2 SV=1	4	1_1_1_1_	1_1_1_1_
P	B3KSH1	13	5	6	6	0.000286368	0.000160734	0.000156246	0.000168247	2.1842	0.361445	0.531088	0.581248	15	6	7	8	0.503	0.134	0.185	0.199	Eukaryotic translation initiation factor 3 subunit F OS=Homo sapiens GN=EIF3F PE=2 SV=1	4	1_1_1_1_	1_1_1_1_
P	B3KSQ1	0	0	0	1	0	0	0	2.42214e-05	0	0	0	0.129796	0	0	0	1	0	0	0	0.053	Very-long-chain enoyl-CoA reductase OS=Homo sapiens GN=TECR PE=2 SV=1	1	0_0_0_1_	0_0_0_1_
P	B3KTC7	2	2	2	2	1.99773e-05	2.80323e-05	2.33568e-05	2.2007e-05	0.0889301	0.0839269	0.0990058	0.0889301	2	2	2	2	0.037	0.035	0.041	0.037	Double-strand break repair protein MRE11A OS=Homo sapiens GN=MRE11A PE=2 SV=1	4	1_1_1_1_	1_1_1_1_
P	B3KTZ0	0	0	1	1	0	0	2.44936e-05	2.30782e-05	0	0	0.0914403	0.0914403	0	0	1	1	0	0	0.038	0.038	Guanine nucleotide binding protein (G protein), alpha inhibiting activity polypeptide 2, isoform CRA_e OS=Homo sapiens GN=GNAI2 PE=2 SV=1	2	0_0_1_1_	0_0_1_1_
P	B3KUP2	2	1	1	1	0.000117711	0.000110116	9.17497e-05	8.64476e-05	0.339677	0.339677	0.339677	0.339677	3	2	2	2	0.127	0.127	0.127	0.127	RAN binding protein 1, isoform CRA_f OS=Homo sapiens GN=RANBP1 PE=2 SV=1	4	1_1_1_1_	1_1_1_1_
P	B3KUS5	0	0	1	0	0	0	1.70851e-05	0	0	0	0.0690548	0	0	0	1	0	0	0	0.029	0	Ubiquitin carboxyl-terminal hydrolase OS=Homo sapiens GN=USP30 PE=2 SV=1	1	0_0_1_0_	0_0_1_0_
P	B3KUU1	0	1	1	0	0	3.76056e-05	3.13334e-05	0	0	0.119438	0.119438	0	0	1	1	0	0	0.049	0.049	0	Target of Myb protein 1 OS=Homo sapiens GN=TOM1 PE=2 SV=1	2	0_1_1_0_	0_1_1_0_
P	B3KV44	8	4	5	8	0.000263848	0.000185117	0.000179949	0.000217992	1.07014	0.513561	1.02768	1.95801	12	6	7	9	0.316	0.18	0.307	0.471	Nucleosome assembly protein 1-like 1 OS=Homo sapiens GN=NAP1L1 PE=2 SV=1	4	1_1_1_1_	1_1_1_1_
P	B3KV55	13	3	6	7	0.000272452	0.000101949	0.000191126	0.000160072	2.28852	0.303167	0.845015	0.698244	15	4	9	8	0.517	0.115	0.266	0.23	Glutamate dehydrogenase OS=Homo sapiens GN=GLUD1 PE=2 SV=1	4	1_1_1_1_	1_1_1_1_
P	B3KVK7	26	19	17	20	0.000520287	0.000492799	0.000364982	0.000444192	2.2961	1.95801	1.62422	1.90402	40	27	24	31	0.518	0.471	0.419	0.463	Methionine--tRNA ligase, cytoplasmic OS=Homo sapiens GN=MARS PE=2 SV=1	4	1_1_1_1_	1_1_1_1_
P	B3KVN2	1	19	19	21	3.11488e-05	0.00122383	0.000983291	0.00102941	0.199499	3.73151	3.73151	4.14044	1	28	27	30	0.079	0.675	0.675	0.711	Farnesyltransferase, CAAX box, alpha, isoform CRA_c OS=Homo sapiens GN=FNTA PE=2 SV=1	4	1_1_1_1_	1_1_1_1_
P	B3KVR1	5	3	2	1	0.000145531	0.000163369	6.80602e-05	6.41271e-05	0.698244	0.241652	0.389953	0.14025	5	4	2	2	0.23	0.094	0.143	0.057	Small nuclear ribonucleoprotein-associated protein OS=Homo sapiens GN=SNRPN PE=2 SV=1	4	1_1_1_1_	1_1_1_1_
P	B3KWB9	3	0	3	4	5.222e-05	0	6.1054e-05	0.00010067	0.247383	0	0.396368	0.438799	4	0	4	7	0.096	0	0.145	0.158	SUMO-activating enzyme subunit 2 OS=Homo sapiens GN=UBA2 PE=2 SV=1	3	1_0_1_1_	1_0_1_1_
P	B3KWE1	3	0	1	1	4.84222e-05	0	1.88712e-05	1.77807e-05	0.164126	0	0.0375284	0.0375284	3	0	1	1	0.066	0	0.016	0.016	Histidine--tRNA ligase, cytoplasmic OS=Homo sapiens GN=HARS PE=2 SV=1	3	1_0_1_1_	1_0_1_1_
P	B3KXD6	4	2	3	2	6.32688e-05	4.43897e-05	5.54789e-05	3.48486e-05	0.352073	0.16681	0.227439	0.16681	4	2	3	2	0.131	0.067	0.089	0.067	Pescadillo homolog OS=Homo sapiens GN=PES1 PE=2 SV=1	4	1_1_1_1_	1_1_1_1_
P	B3KXI2	4	3	4	6	6.30721e-05	8.85034e-05	7.3742e-05	0.000111169	0.402814	0.309182	0.315225	0.592209	5	5	5	8	0.147	0.117	0.119	0.202	Protein transport protein Sec23A OS=Homo sapiens GN=SEC23A PE=2 SV=1	4	1_1_1_1_	1_1_1_1_
P	B3KY17	2	0	1	1	1.6345e-05	0	9.55506e-06	9.00288e-06	0.0616956	0	0.0209395	0.0209395	2	0	1	1	0.026	0	0.009	0.009	Sarcoplasmic/endoplasmic reticulum calcium ATPase 1 OS=Homo sapiens GN=ATP2A1 PE=2 SV=1	3	1_0_1_1_	1_0_1_1_
P	B3KY94	0	0	1	0	0	0	3.50352e-05	0	0	0	0.101539	0	0	0	1	0	0	0	0.042	0	CDP-diacylglycerol--inositol 3-phosphatidyltransferase OS=Homo sapiens GN=CDIPT PE=2 SV=1	1	0_0_1_0_	0_0_1_0_
P	B3KYA7	2	0	0	0	2.73677e-05	0	0	0	0.137627	0	0	0	2	0	0	0	0.056	0	0	0	Serine/threonine-protein kinase 3 OS=Homo sapiens GN=STK3 PE=2 SV=1	1	1_0_0_0_	1_0_0_0_
P	B3KYB6	1	0	1	1	0.000118365	0	6.91945e-05	0.000195588	0.496236	0	0.496236	0.496236	2	0	1	3	0.175	0	0.175	0.175	Phosphatidylinositol transfer protein beta isoform (Fragment) OS=Homo sapiens GN=PITPNB PE=2 SV=1	3	1_0_1_1_	1_0_1_1_
P	B4DDD6	2	0	3	3	3.49848e-05	0	6.13548e-05	5.78092e-05	0.205036	0	0.261828	0.282331	2	0	3	3	0.081	0	0.101	0.108	Drebrin-like protein OS=Homo sapiens GN=DBNL PE=2 SV=1	3	1_0_1_1_	1_0_1_1_
P	B4DDD8	4	1	2	2	6.5305e-05	2.29092e-05	3.81763e-05	3.59701e-05	0.241652	0.0665962	0.106624	0.106624	4	1	2	2	0.094	0.028	0.044	0.044	Histidine--tRNA ligase, cytoplasmic OS=Homo sapiens GN=HARS PE=2 SV=1	4	1_1_1_1_	1_1_1_1_
P	B4DDF4	1	0	1	0	2.3832e-05	0	2.78636e-05	0	0.1324	0	0.106624	0	1	0	1	0	0.054	0	0.044	0	Calponin-2 OS=Homo sapiens GN=CNN2 PE=2 SV=1	2	1_0_1_0_	1_0_1_0_
P	B4DDF9	1	0	0	0	2.99659e-05	0	0	0	0.0914403	0	0	0	1	0	0	0	0.038	0	0	0	Annexin OS=Homo sapiens GN=ANXA4 PE=2 SV=1	1	1_0_0_0_	1_0_0_0_
P	B4DDG7	1	1	1	1	2.02334e-05	2.83917e-05	2.36563e-05	2.22892e-05	0.0665962	0.169499	0.169499	0.116863	1	1	1	1	0.028	0.068	0.068	0.048	AP-1 complex subunit mu-1 OS=Homo sapiens GN=AP1M1 PE=2 SV=1	4	1_1_1_1_	1_1_1_1_
P	B4DDM6	5	3	2	2	0.000143184	0.00012055	6.69625e-05	6.30928e-05	0.667247	0.409289	0.238797	0.238797	5	3	2	2	0.222	0.149	0.093	0.093	Mitotic checkpoint protein BUB3 OS=Homo sapiens GN=BUB3 PE=2 SV=1	4	1_1_1_1_	1_1_1_1_
P	B4DDP6	1	0	2	2	1.85914e-05	0	4.3473e-05	4.09608e-05	0.127197	0	0.161449	0.205036	1	0	2	2	0.052	0	0.065	0.081	Drebrin-like protein OS=Homo sapiens GN=DBNL PE=2 SV=1	3	1_0_1_1_	1_0_1_1_
P	B4DDQ3	0	0	0	1	0	0	0	4.34639e-05	0	0	0	0.258925	0	0	0	1	0	0	0	0.1	Dynamin-1-like protein OS=Homo sapiens GN=DNM1L PE=2 SV=1	1	0_0_0_1_	0_0_0_1_
P	B4DDS3	0	0	0	1	0	0	0	1.37981e-05	0	0	0	0.0280163	0	0	0	1	0	0	0	0.012	Cleft lip and palate associated transmembrane protein 1, isoform CRA_a OS=Homo sapiens GN=CLPTM1 PE=2 SV=1	1	0_0_0_1_	0_0_0_1_
P	B4DDW7	2	0	1	1	0.000102926	0	6.01692e-05	5.66921e-05	0.306171	0	0.142878	0.142878	2	0	1	1	0.116	0	0.058	0.058	L-aminoadipate-semialdehyde dehydrogenase-phosphopantetheinyl transferase OS=Homo sapiens GN=AASDHPPT PE=2 SV=1	3	1_0_1_1_	1_0_1_1_
P	B4DDX8	2	1	1	2	0.000138349	0.000129422	0.000107836	0.000152406	1.31206	0.409289	0.409289	1.31206	3	2	2	3	0.364	0.149	0.149	0.364	Coatomer subunit zeta-1 OS=Homo sapiens GN=COPZ1 PE=2 SV=1	4	1_1_1_1_	1_1_1_1_
P	B4DDY8	2	0	0	0	2.95298e-05	0	0	0	0.111732	0	0	0	2	0	0	0	0.046	0	0	0	Histidyl-tRNA synthetase-like, isoform CRA_a OS=Homo sapiens GN=HARS2 PE=2 SV=1	1	1_0_0_0_	1_0_0_0_
P	B4DE16	1	0	0	0	1.32499e-05	0	0	0	0.0351422	0	0	0	1	0	0	0	0.015	0	0	0	Beta-catenin-like protein 1 OS=Homo sapiens GN=CTNNBL1 PE=2 SV=1	1	1_0_0_0_	1_0_0_0_
P	B4DE62	1	0	0	0	1.73218e-05	0	0	0	0.0641431	0	0	0	1	0	0	0	0.027	0	0	0	Transducin-like enhancer protein 2 OS=Homo sapiens GN=TLE2 PE=2 SV=1	1	1_0_0_0_	1_0_0_0_
P	B4DE64	4	2	1	2	0.000220215	0.000154504	6.4367e-05	0.000121295	0.86638	0.534617	0.216186	0.534617	4	2	1	2	0.271	0.186	0.085	0.186	Programmed cell death protein 5 OS=Homo sapiens GN=PDCD5 PE=2 SV=1	4	1_1_1_1_	1_1_1_1_
P	B4DE68	2	1	1	1	0.000146936	0.000137455	0.000114529	0.00010791	0.798871	0.267652	0.267652	0.267652	3	2	2	2	0.255	0.103	0.103	0.103	Chromosome 8 open reading frame 32, isoform CRA_b OS=Homo sapiens GN=C8orf32 PE=2 SV=1	4	1_1_1_1_	1_1_1_1_
P	B4DE93	0	0	1	0	0	0	2.28742e-05	0	0	0	0.0592537	0	0	0	1	0	0	0	0.025	0	NADH dehydrogenase [ubiquinone] flavoprotein 1, mitochondrial OS=Homo sapiens GN=NDUFV1 PE=2 SV=1	1	0_0_1_0_	0_0_1_0_
P	B4DEB1	1	1	2	1	5.77392e-05	8.10202e-05	0.000135014	6.36057e-05	0.183042	0.183042	0.183042	0.183042	1	1	2	1	0.073	0.073	0.073	0.073	Histone H3 OS=Homo sapiens GN=H3F3A PE=2 SV=1	4	1_1_1_1_	1_1_1_1_
P	B4DEH5	1	0	0	0	5.38024e-05	0	0	0	0.34586	0	0	0	1	0	0	0	0.129	0	0	0	Leukotriene A-4 hydrolase OS=Homo sapiens GN=LTA4H PE=2 SV=1	1	1_0_0_0_	1_0_0_0_
P	B4DEH8	3	1	1	1	0.000211367	5.93184e-05	4.94247e-05	4.65685e-05	1.04174	0.161449	0.161449	0.161449	5	1	1	1	0.31	0.065	0.065	0.065	Polyadenylate-binding protein 2 OS=Homo sapiens GN=PABPN1 PE=2 SV=1	4	1_1_1_1_	1_1_1_1_
P	B4DEK4	13	8	14	10	0.000229664	0.000198318	0.000309826	0.00027246	1.02302	0.713957	1.29615	1.05589	13	8	15	14	0.306	0.234	0.361	0.313	Sorting nexin-2 OS=Homo sapiens GN=SNX2 PE=2 SV=1	4	1_1_1_1_	1_1_1_1_
P	B4DEK7	1	1	1	1	3.43088e-05	4.81425e-05	4.01128e-05	3.77947e-05	0.142878	0.142878	0.142878	0.142878	1	1	1	1	0.058	0.058	0.058	0.058	Ras-related protein Rab-8A OS=Homo sapiens GN=RAB8A PE=2 SV=1	4	1_1_1_1_	1_1_1_1_
P	B4DEM2	1	0	3	2	2.17184e-05	0	7.61775e-05	4.78502e-05	0.0964782	0	0.333522	0.183042	1	0	3	2	0.04	0	0.125	0.073	Drebrin-like protein OS=Homo sapiens GN=DBNL PE=2 SV=1	3	1_0_1_1_	1_0_1_1_
P	B4DEM7	40	27	34	32	0.00072496	0.000602827	0.000612156	0.000591569	3.62381	2.2961	2.75837	3.20727	54	32	39	40	0.665	0.518	0.575	0.624	T-complex protein 1 subunit theta OS=Homo sapiens GN=CCT8 PE=2 SV=1	4	1_1_1_1_	1_1_1_1_
P	B4DEQ4	0	0	1	0	0	0	2.48603e-05	0	0	0	0.14025	0	0	0	1	0	0	0	0.057	0	MAP kinase-interacting serine/threonine-protein kinase 2 OS=Homo sapiens GN=MKNK2 PE=2 SV=1	1	0_0_1_0_	0_0_1_0_
P	B4DER1	48	37	34	38	0.000370857	0.000451006	0.000325196	0.000313213	2.0761	1.48886	1.34963	1.59418	60	52	45	46	0.488	0.396	0.371	0.414	Leucine--tRNA ligase, cytoplasmic OS=Homo sapiens GN=LARS PE=2 SV=1	4	1_1_1_1_	1_1_1_1_
P	B4DEV8	4	3	2	8	0.000173218	0.000243061	0.00010126	0.000477043	0.442115	0.905461	0.442115	1.56448	4	4	2	10	0.159	0.28	0.159	0.409	Proteasome subunit alpha type OS=Homo sapiens GN=PSMA1 PE=2 SV=1	4	1_1_1_1_	1_1_1_1_
P	B4DEW9	10	5	5	5	0.000375582	0.000287466	0.00023952	0.000225678	3.35512	0.737801	0.819701	0.923092	11	6	6	6	0.639	0.24	0.26	0.284	Eukaryotic translation initiation factor 3 subunit F OS=Homo sapiens GN=EIF3F PE=2 SV=1	4	1_1_1_1_	1_1_1_1_
P	B4DF38	5	1	2	2	0.000173218	4.86121e-05	8.10082e-05	7.63269e-05	1.02768	0.1324	0.339677	0.339677	5	1	2	2	0.307	0.054	0.127	0.127	Platelet-activating factor acetylhydrolase IB subunit alpha OS=Homo sapiens GN=PAFAH1B1 PE=2 SV=1	4	1_1_1_1_	1_1_1_1_
P	B4DF41	4	2	2	3	2.30957e-05	1.6204e-05	1.35014e-05	1.90817e-05	0.0964782	0.0764652	0.0471286	0.101539	4	2	2	3	0.04	0.032	0.02	0.042	DNA mismatch repair protein Msh6 OS=Homo sapiens GN=MSH6 PE=2 SV=1	4	1_1_1_1_	1_1_1_1_
P	B4DF47	0	0	1	0	0	0	2.63598e-05	0	0	0	0.0839269	0	0	0	1	0	0	0	0.035	0	Protein misato homolog 1 OS=Homo sapiens GN=MSTO1 PE=2 SV=1	1	0_0_1_0_	0_0_1_0_
P	B4DF64	0	0	0	1	0	0	0	1.5999e-05	0	0	0	0.0471286	0	0	0	1	0	0	0	0.02	HAUS augmin-like complex subunit 3 OS=Homo sapiens GN=HAUS3 PE=2 SV=1	1	0_0_0_1_	0_0_0_1_
P	B4DF73	2	1	1	1	6.82877e-05	4.7911e-05	3.99199e-05	3.7613e-05	0.377209	0.153453	0.153453	0.153453	2	1	1	1	0.139	0.062	0.062	0.062	Pentatricopeptide repeat domain-containing protein 3, mitochondrial OS=Homo sapiens GN=PTCD3 PE=2 SV=1	4	1_1_1_1_	1_1_1_1_
P	B4DF96	8	3	2	5	0.00012198	5.70543e-05	6.33843e-05	8.95821e-05	0.86638	0.25603	0.185769	0.499685	9	3	4	6	0.271	0.099	0.074	0.176	Eukaryotic translation initiation factor 2A OS=Homo sapiens GN=EIF2A PE=2 SV=1	4	1_1_1_1_	1_1_1_1_
P	B4DFA2	8	26	75	62	9.92505e-05	0.000464231	0.00135381	0.00103261	0.552387	2.26588	5.0256	4.24808	9	30	105	85	0.191	0.514	0.78	0.72	Vesicle-fusing ATPase OS=Homo sapiens GN=NSF PE=2 SV=1	4	1_1_1_1_	1_1_1_1_
P	B4DFA8	1	0	0	0	8.12577e-06	0	0	0	0.0303861	0	0	0	1	0	0	0	0.013	0	0	0	Oxysterol-binding protein OS=Homo sapiens GN=OSBP2 PE=2 SV=1	1	1_0_0_0_	1_0_0_0_
P	B4DFC9	0	0	8	8	0	0	0.00046932	0.000442198	0	0	1.31739	1.48886	0	0	13	13	0	0	0.365	0.396	Gamma-soluble NSF attachment protein OS=Homo sapiens GN=NAPG PE=2 SV=1	2	0_0_1_1_	0_0_1_1_
P	B4DFG0	2	4	1	0	4.09333e-05	0.000172314	2.39289e-05	0	0.164126	0.412538	0.0889301	0	2	6	1	0	0.066	0.15	0.037	0	Protein DEK OS=Homo sapiens GN=DEK PE=2 SV=1	3	1_1_1_0_	1_1_1_0_
P	B4DFG6	1	0	0	0	5.86936e-05	0	0	0	0.25603	0	0	0	1	0	0	0	0.099	0	0	0	28S ribosomal protein S18b, mitochondrial OS=Homo sapiens GN=MRPS18B PE=2 SV=1	1	1_0_0_0_	1_0_0_0_
P	B4DFJ5	1	0	1	0	4.89788e-05	0	5.72644e-05	0	0.230269	0	0.172195	0	1	0	1	0	0.09	0	0.069	0	28S ribosomal protein S25, mitochondrial OS=Homo sapiens GN=MRPS25 PE=2 SV=1	2	1_0_1_0_	1_0_1_0_
P	B4DFK6	3	2	3	1	9.86378e-05	0.00013841	0.000115324	2.71649e-05	0.333522	0.241652	0.333522	0.109175	4	4	4	1	0.125	0.094	0.125	0.045	Calponin-3 OS=Homo sapiens GN=CNN3 PE=2 SV=1	4	1_1_1_1_	1_1_1_1_
P	B4DFK7	4	2	3	3	0.000164206	0.000115208	0.000143989	0.000135668	0.819701	0.472312	0.702159	0.377209	4	2	3	3	0.26	0.168	0.231	0.139	Carbonyl reductase 1, isoform CRA_c OS=Homo sapiens GN=CBR1 PE=2 SV=1	4	1_1_1_1_	1_1_1_1_
P	B4DFL2	2	2	1	3	5.32644e-05	4.98274e-05	2.07584e-05	5.86763e-05	0.153453	0.180321	0.0764652	0.273503	3	2	1	3	0.062	0.072	0.032	0.105	Isocitrate dehydrogenase [NADP] OS=Homo sapiens GN=IDH2 PE=2 SV=1	4	1_1_1_1_	1_1_1_1_
P	B4DFM8	0	1	0	0	0	7.54961e-05	0	0	0	0.253141	0	0	0	1	0	0	0	0.098	0	0	NADH dehydrogenase [ubiquinone] iron-sulfur protein 3, mitochondrial OS=Homo sapiens GN=NDUFS3 PE=2 SV=1	1	0_1_0_0_	0_1_0_0_
P	B4DFR0	0	0	0	1	0	0	0	2.06425e-05	0	0	0	0.0495424	0	0	0	1	0	0	0	0.021	RUN and FYVE domain-containing protein 2 OS=Homo sapiens GN=RUFY2 PE=2 SV=1	1	0_0_0_1_	0_0_0_1_
P	B4DFR2	2	1	1	1	0.000176081	8.23594e-05	6.86227e-05	6.46571e-05	0.702159	0.25603	0.25603	0.25603	3	1	1	1	0.231	0.099	0.099	0.099	Dynein light chain roadblock-type 1 OS=Homo sapiens GN=DYNLRB1 PE=2 SV=1	4	1_1_1_1_	1_1_1_1_
P	B4DG00	9	3	5	4	0.000188965	8.83857e-05	0.000110466	0.000104082	0.972423	0.264736	0.44544	0.370882	12	4	6	6	0.295	0.102	0.16	0.137	DNA damage-binding protein 1 OS=Homo sapiens GN=DDB1 PE=2 SV=1	4	1_1_1_1_	1_1_1_1_
P	B4DGB4	16	9	16	16	0.000264739	0.00020997	0.00028261	0.000304318	1.19786	0.648162	1.13305	1.10863	23	13	21	24	0.342	0.217	0.329	0.324	Plastin-3 OS=Homo sapiens GN=PLS3 PE=2 SV=1	4	1_1_1_1_	1_1_1_1_
P	B4DGC9	2	0	0	0	3.99733e-05	0	0	0	0.183042	0	0	0	3	0	0	0	0.073	0	0	0	Dynamin-1-like protein OS=Homo sapiens GN=DNM1L PE=2 SV=1	1	1_0_0_0_	1_0_0_0_
P	B4DGD3	1	0	0	0	0.00010926	0	0	0	0.374042	0	0	0	2	0	0	0	0.138	0	0	0	Uridine-cytidine kinase 2 OS=Homo sapiens GN=UCK2 PE=2 SV=1	1	1_0_0_0_	1_0_0_0_
P	B4DGD8	0	0	1	0	0	0	2.19665e-05	0	0	0	0.0375284	0	0	0	2	0	0	0	0.016	0	GTPase-activating protein and VPS9 domain-containing protein 1 OS=Homo sapiens GN=GAPVD1 PE=2 SV=1	1	0_0_1_0_	0_0_1_0_
P	B4DGM3	4	3	2	2	7.22842e-05	7.60724e-05	4.22562e-05	3.98143e-05	0.44544	0.137627	0.158777	0.158777	4	3	2	2	0.16	0.056	0.064	0.064	SWI/SNF-related matrix-associated actin-dependent regulator of chromatin subfamily E member 1 OS=Homo sapiens GN=SMARCE1 PE=2 SV=1	4	1_1_1_1_	1_1_1_1_
P	B4DGN5	15	5	8	8	0.000284077	0.000140689	0.00021491	0.000165674	2.3266	0.422329	0.958845	0.729816	17	6	11	9	0.522	0.153	0.292	0.238	Glutamate dehydrogenase OS=Homo sapiens GN=GLUD1 PE=2 SV=1	4	1_1_1_1_	1_1_1_1_
P	B4DGP8	17	9	15	15	0.000226537	0.000174833	0.000291345	0.000262031	1.39883	0.786488	1.25944	0.845015	20	11	22	21	0.38	0.252	0.354	0.266	Calnexin OS=Homo sapiens GN=CANX PE=2 SV=1	4	1_1_1_1_	1_1_1_1_
P	B4DGU4	1	0	0	0	9.17561e-06	0	0	0	0.0375284	0	0	0	1	0	0	0	0.016	0	0	0	Catenin beta-1 OS=Homo sapiens GN=CTNNB1 PE=2 SV=1	1	1_0_0_0_	1_0_0_0_
P	B4DGX0	1	1	0	1	3.19906e-05	4.48896e-05	0	3.5241e-05	0.25603	0.156112	0	0.25603	1	1	0	1	0.099	0.063	0	0.099	Translation initiation factor eIF-2B subunit alpha OS=Homo sapiens GN=EIF2B1 PE=2 SV=1	3	1_1_0_1_	1_1_0_1_
P	B4DGZ4	0	1	0	0	0	6.4711e-05	0	0	0	0.566751	0	0	0	1	0	0	0	0.195	0	0	Splicing factor 3B subunit 1 OS=Homo sapiens GN=SF3B1 PE=2 SV=1	1	0_1_0_0_	0_1_0_0_
P	B4DH53	4	3	3	4	2.75002e-05	2.89414e-05	2.41143e-05	3.02943e-05	0.16681	0.116863	0.0864257	0.1508	4	3	3	4	0.067	0.048	0.036	0.061	MAP1S light chain OS=Homo sapiens GN=MAP1S PE=2 SV=1	4	1_1_1_1_	1_1_1_1_
P	B4DH70	1	0	0	1	1.39253e-05	0	0	1.53402e-05	0.119438	0	0	0.119438	1	0	0	1	0.049	0	0	0.049	F-box/WD repeat-containing protein 11 OS=Homo sapiens GN=FBXW11 PE=2 SV=1	2	1_0_0_1_	1_0_0_1_
P	B4DHA8	0	0	0	1	0	0	0	1.72324e-05	0	0	0	0.145513	0	0	0	1	0	0	0	0.059	CUGBP Elav-like family member 4 OS=Homo sapiens GN=CELF4 PE=2 SV=1	1	0_0_0_1_	0_0_0_1_
P	B4DHE8	0	1	1	1	0	3.07577e-05	2.56276e-05	2.41466e-05	0	0.0889301	0.0889301	0.0889301	0	1	1	1	0	0.037	0.037	0.037	RNA-binding protein Musashi homolog 2 OS=Homo sapiens GN=MSI2 PE=2 SV=1	3	0_1_1_1_	0_1_1_1_
P	B4DHG0	15	6	8	10	0.00029447	0.000145836	0.000162016	0.000228981	1.42661	0.377209	0.815516	0.782379	17	6	8	12	0.385	0.139	0.259	0.251	Dihydrolipoyl dehydrogenase, mitochondrial OS=Homo sapiens GN=DLD PE=2 SV=1	4	1_1_1_1_	1_1_1_1_
P	B4DHK3	0	0	1	0	0	0	5.64853e-05	0	0	0	0.188502	0	0	0	1	0	0	0	0.075	0	Protein misato homolog 1 OS=Homo sapiens GN=MSTO1 PE=2 SV=1	1	0_0_1_0_	0_0_1_0_
P	B4DHN4	1	0	0	0	3.39805e-05	0	0	0	0.16681	0	0	0	1	0	0	0	0.067	0	0	0	Alpha-ketoglutarate-dependent dioxygenase FTO OS=Homo sapiens GN=FTO PE=2 SV=1	1	1_0_0_0_	1_0_0_0_
P	B4DHN5	0	0	1	0	0	0	3.4742e-05	0	0	0	0.386756	0	0	0	1	0	0	0	0.142	0	Syntenin-1 OS=Homo sapiens GN=SDCBP PE=2 SV=1	1	0_0_1_0_	0_0_1_0_
P	B4DHP2	2	2	2	2	0.000111841	0.000156937	0.000130761	0.000184807	0.3122	0.3122	0.3122	0.3122	2	2	2	3	0.118	0.118	0.118	0.118	Prostaglandin E synthase 3 OS=Homo sapiens GN=PTGES3 PE=2 SV=1	4	1_1_1_1_	1_1_1_1_
P	B4DHQ6	2	0	1	2	8.98977e-05	0	5.25528e-05	0.000148548	0.595879	0	0.191242	0.595879	2	0	1	3	0.203	0	0.076	0.203	Sorcin OS=Homo sapiens GN=SRI PE=2 SV=1	3	1_0_1_1_	1_0_1_1_
P	B4DHY1	4	3	4	2	0.00011936	0.000125615	0.000139552	6.57437e-05	0.485936	0.297179	0.592209	0.297179	4	3	4	2	0.172	0.113	0.202	0.113	Heterogeneous nuclear ribonucleoprotein H3 OS=Homo sapiens GN=HNRNPH3 PE=2 SV=1	4	1_1_1_1_	1_1_1_1_
P	B4DI60	10	5	9	8	0.00050728	0.000266933	0.000444822	0.000419116	2.6141	0.870682	2.00608	1.91072	16	6	12	12	0.558	0.272	0.478	0.464	Plastin-3 OS=Homo sapiens GN=PLS3 PE=2 SV=1	4	1_1_1_1_	1_1_1_1_
P	B4DIB6	1	0	0	0	1.76226e-05	0	0	0	0.0592537	0	0	0	1	0	0	0	0.025	0	0	0	CUGBP Elav-like family member 2 OS=Homo sapiens GN=CELF2 PE=2 SV=1	1	1_0_0_0_	1_0_0_0_
P	B4DIH5	2	2	4	3	3.74772e-05	5.25883e-05	8.76342e-05	8.257e-05	0.207814	0.321296	0.588547	0.492794	2	2	4	4	0.082	0.121	0.201	0.174	COP9 signalosome complex subunit 2 OS=Homo sapiens GN=COPS2 PE=2 SV=1	4	1_1_1_1_	1_1_1_1_
P	B4DIJ6	5	3	3	6	0.000204582	0.000123031	0.00010251	0.000225368	0.462177	0.315225	0.207814	0.577611	7	3	3	7	0.165	0.119	0.082	0.198	Spliceosome RNA helicase DDX39B OS=Homo sapiens GN=DDX39B PE=2 SV=1	4	1_1_1_1_	1_1_1_1_
P	B4DIW9	1	1	2	2	9.83645e-06	2.76052e-05	2.3001e-05	3.25076e-05	0.0616956	0.0568175	0.0568175	0.0568175	1	2	2	3	0.026	0.024	0.024	0.024	Serine/threonine-protein phosphatase 6 regulatory ankyrin repeat subunit A OS=Homo sapiens GN=ANKRD28 PE=2 SV=1	4	1_1_1_1_	1_1_1_1_
P	B4DIZ2	0	0	0	1	0	0	0	5.62842e-05	0	0	0	0.21899	0	0	0	1	0	0	0	0.086	Ubiquitin-conjugating enzyme E2 K OS=Homo sapiens GN=UBE2K PE=2 SV=1	1	0_0_0_1_	0_0_0_1_
P	B4DJ07	0	1	0	0	0	1.51913e-05	0	0	0	0.0914403	0	0	0	1	0	0	0	0.038	0	0	Exocyst complex component 7 OS=Homo sapiens GN=EXOC7 PE=2 SV=1	1	0_1_0_0_	0_1_0_0_
P	B4DJ10	48	36	33	37	0.000386112	0.000461859	0.000325621	0.00032075	2.16957	1.50035	1.36048	1.61216	61	52	44	46	0.501	0.398	0.373	0.417	Leucine--tRNA ligase, cytoplasmic OS=Homo sapiens GN=LARS PE=2 SV=1	4	1_1_1_1_	1_1_1_1_
P	B4DJ25	0	0	1	1	0	0	8.10874e-06	7.64014e-06	0	0	0.0303861	0.0303861	0	0	1	1	0	0	0.013	0.013	Nuclear receptor corepressor 1 OS=Homo sapiens GN=NCOR1 PE=2 SV=1	2	0_0_1_1_	0_0_1_1_
P	B4DJ45	3	4	5	4	0.000142992	0.000133765	0.000139318	0.000105013	0.482518	0.914256	1.05116	0.482518	6	4	5	4	0.171	0.282	0.312	0.171	TAR DNA-binding protein 43 OS=Homo sapiens GN=TARDBP PE=2 SV=1	4	1_1_1_1_	1_1_1_1_
P	B4DJ58	2	2	2	1	7.89102e-05	0.000110728	9.22594e-05	2.89759e-05	0.247383	0.247383	0.247383	0.247383	3	3	3	1	0.096	0.096	0.096	0.096	Ribosomal L1 domain-containing protein 1 OS=Homo sapiens GN=RSL1D1 PE=2 SV=1	4	1_1_1_1_	1_1_1_1_
P	B4DJ81	3	2	2	0	5.81172e-05	4.89304e-05	2.71795e-05	0	0.188502	0.199499	0.104079	0	5	3	2	0	0.075	0.079	0.043	0	NADH-ubiquinone oxidoreductase 75 kDa subunit, mitochondrial OS=Homo sapiens GN=NDUFS1 PE=2 SV=1	3	1_1_1_0_	1_1_1_0_
P	B4DJ85	0	0	1	0	0	0	1.43161e-05	0	0	0	0.081434	0	0	0	1	0	0	0	0.034	0	Glomulin OS=Homo sapiens GN=GLMN PE=2 SV=1	1	0_0_1_0_	0_0_1_0_
P	B4DJ93	8	6	8	9	0.000126369	0.000124125	0.000147746	0.000153129	0.570363	0.475707	0.636817	0.710015	10	7	10	11	0.196	0.169	0.214	0.233	Phosphoribosylformylglycinamidine cyclo-ligase OS=Homo sapiens GN=GART PE=2 SV=1	4	1_1_1_1_	1_1_1_1_
P	B4DJ96	2	3	2	0	3.98984e-05	8.39788e-05	4.6648e-05	0	0.2218	0.303167	0.261828	0	2	3	2	0	0.087	0.115	0.101	0	Luc7-like protein 3 OS=Homo sapiens GN=LUC7L3 PE=2 SV=1	3	1_1_1_0_	1_1_1_0_
P	B4DJC3	0	1	0	0	0	4.98274e-05	0	0	0	0.273503	0	0	0	1	0	0	0	0.105	0	0	Histone H2A OS=Homo sapiens GN=H2AFY PE=2 SV=1	1	0_1_0_0_	0_1_0_0_
P	B4DJE7	3	1	3	3	0.000122447	0.000171819	0.000214742	0.000134888	0.577611	0.361445	0.577611	0.778279	4	4	6	4	0.198	0.134	0.198	0.25	Medium-chain-specific acyl-CoA dehydrogenase, mitochondrial OS=Homo sapiens GN=ACADM PE=2 SV=1	4	1_1_1_1_	1_1_1_1_
P	B4DJF2	10	8	7	6	0.000906628	0.000954143	0.000706668	0.000499373	2.31894	2.31894	3.03645	2.40408	12	9	8	6	0.521	0.521	0.606	0.532	14-3-3 protein epsilon OS=Homo sapiens GN=YWHAE PE=2 SV=1	4	1_1_1_1_	1_1_1_1_
P	B4DJK0	1	1	1	1	5.72736e-05	8.03669e-05	6.69625e-05	6.30928e-05	0.183042	0.183042	0.183042	0.183042	1	1	1	1	0.073	0.073	0.073	0.073	Serine/arginine-rich-splicing factor 5 OS=Homo sapiens GN=SRSF5 PE=2 SV=1	4	1_1_1_1_	1_1_1_1_
P	B4DJP7	7	2	2	3	0.000532644	0.000166092	0.000138389	0.000260784	2.68978	0.81134	0.81134	0.81134	9	2	2	4	0.567	0.258	0.258	0.258	Small nuclear ribonucleoprotein Sm D3 OS=Homo sapiens GN=SNRPD3 PE=2 SV=1	4	1_1_1_1_	1_1_1_1_
P	B4DJS7	5	2	2	2	0.000144937	6.77924e-05	8.4728e-05	5.32211e-05	0.8281	0.285287	0.285287	0.285287	6	2	3	2	0.262	0.109	0.109	0.109	Sorting nexin 6, isoform CRA_e OS=Homo sapiens GN=SNX6 PE=2 SV=1	4	1_1_1_1_	1_1_1_1_
P	B4DJV2	9	5	9	8	0.00018813	0.000131993	0.000201626	0.000189975	1.18776	0.207814	1.07014	0.706082	12	6	11	11	0.34	0.082	0.316	0.232	Citrate synthase OS=Homo sapiens GN=CS PE=2 SV=1	4	1_1_1_1_	1_1_1_1_
P	B4DJV5	5	0	2	2	0.000113242	0	3.78285e-05	3.56424e-05	0.435489	0	0.177606	0.116863	7	0	2	2	0.157	0	0.071	0.048	Periodic tryptophan protein 1 homolog OS=Homo sapiens GN=PWP1 PE=2 SV=1	3	1_0_1_1_	1_0_1_1_
P	B4DK44	1	0	4	5	2.74205e-05	0	0.000160296	0.000211446	0.101539	0	0.465548	0.465548	1	0	5	7	0.042	0	0.166	0.166	Beta-soluble NSF attachment protein OS=Homo sapiens GN=NAPB PE=2 SV=1	3	1_0_1_1_	1_0_1_1_
P	B4DK71	0	0	0	1	0	0	0	1.48736e-05	0	0	0	0.0447202	0	0	0	1	0	0	0	0.019	Phosphatidylinositide phosphatase SAC1 OS=Homo sapiens GN=SACM1L PE=2 SV=1	1	0_0_0_1_	0_0_0_1_
P	B4DKC2	0	0	0	1	0	0	0	1.72704e-05	0	0	0	0.0423174	0	0	0	1	0	0	0	0.018	Protein RUFY3 OS=Homo sapiens GN=RUFY3 PE=2 SV=1	1	0_0_0_1_	0_0_0_1_
P	B4DKE4	1	0	0	0	9.46923e-06	0	0	0	0.0351422	0	0	0	1	0	0	0	0.015	0	0	0	Oxysterol-binding protein OS=Homo sapiens GN=OSBP2 PE=2 SV=1	1	1_0_0_0_	1_0_0_0_
P	B4DKG8	10	1	2	1	0.000104594	1.46767e-05	2.44576e-05	1.15221e-05	0.625549	0.0423174	0.153453	0.0519619	10	1	2	1	0.211	0.018	0.062	0.022	Exosome component 10 OS=Homo sapiens GN=EXOSC10 PE=2 SV=1	4	1_1_1_1_	1_1_1_1_
P	B4DKK2	2	0	1	3	7.89102e-05	0	4.61297e-05	0.000173856	0.506607	0	0.16681	0.995262	2	0	1	4	0.178	0	0.067	0.3	Sorcin OS=Homo sapiens GN=SRI PE=2 SV=1	3	1_0_1_1_	1_0_1_1_
P	B4DKK6	4	1	2	2	0.000106396	3.73239e-05	6.21973e-05	5.8603e-05	1.04644	0.0990058	0.285287	0.285287	4	1	2	2	0.311	0.041	0.109	0.109	Exosome complex component RRP4 OS=Homo sapiens GN=EXOSC2 PE=2 SV=1	4	1_1_1_1_	1_1_1_1_
P	B4DKL3	2	0	0	2	3.60504e-05	0	0	5.95698e-05	0.21899	0	0	0.21899	2	0	0	3	0.086	0	0	0.086	Mitochondrial-processing peptidase subunit alpha OS=Homo sapiens GN=PMPCA PE=2 SV=1	2	1_0_0_1_	1_0_0_1_
P	B4DKM5	2	1	3	3	5.57013e-05	3.90804e-05	0.000130249	9.20412e-05	0.207814	0.0939563	0.599558	0.599558	2	1	4	3	0.082	0.039	0.204	0.204	Voltage-dependent anion-selective channel protein 2 OS=Homo sapiens GN=VDAC2 PE=2 SV=1	4	1_1_1_1_	1_1_1_1_
P	B4DKR0	0	4	7	3	0	0.000230861	0.000288533	0.000120826	0	0.706082	1.38781	0.352073	0	6	9	4	0	0.232	0.378	0.131	Syntaxin 5A, isoform CRA_c OS=Homo sapiens GN=STX5 PE=2 SV=1	3	0_1_1_1_	0_1_1_1_
P	B4DKT0	3	2	2	2	6.12235e-05	6.4432e-05	3.57903e-05	5.0583e-05	0.207814	0.0889301	0.0889301	0.0889301	4	3	2	3	0.082	0.037	0.037	0.037	Golgi reassembly-stacking protein 2 OS=Homo sapiens GN=GORASP2 PE=2 SV=1	4	1_1_1_1_	1_1_1_1_
P	B4DKY1	1	1	1	1	9.61018e-06	1.34851e-05	1.12359e-05	1.05866e-05	0.0351422	0.0351422	0.0351422	0.0327615	1	1	1	1	0.015	0.015	0.015	0.014	Cysteine--tRNA ligase, cytoplasmic OS=Homo sapiens GN=CARS PE=2 SV=1	4	1_1_1_1_	1_1_1_1_
P	B4DKZ7	1	2	2	1	1.62888e-05	4.57133e-05	3.80887e-05	1.79438e-05	0.0592537	0.135011	0.135011	0.0665962	1	2	2	1	0.025	0.055	0.055	0.028	Transcriptional repressor p66-alpha OS=Homo sapiens GN=GATAD2A PE=2 SV=1	4	1_1_1_1_	1_1_1_1_
P	B4DL14	10	7	7	6	0.000340892	0.000318896	0.000265707	0.000250352	1.80543	0.887991	0.721869	0.721869	12	8	8	8	0.448	0.276	0.236	0.236	ATP synthase subunit gamma OS=Homo sapiens GN=ATP5C1 PE=2 SV=1	4	1_1_1_1_	1_1_1_1_
P	B4DL54	0	24	25	21	0	0.000634745	0.000617021	0.000465092	0	2.0761	2.92645	2.4435	0	30	35	28	0	0.488	0.594	0.537	Protein farnesyltransferase subunit beta OS=Homo sapiens GN=FNTB PE=2 SV=1	3	0_1_1_1_	0_1_1_1_
P	B4DL80	2	0	0	0	1.86158e-05	0	0	0	0.122018	0	0	0	2	0	0	0	0.05	0	0	0	Cell division cycle protein 27 homolog OS=Homo sapiens GN=CDC27 PE=2 SV=1	1	1_0_0_0_	1_0_0_0_
P	B4DLC0	11	7	7	9	0.000353916	0.000297971	0.000220687	0.000311901	1.91743	1.23357	1.23357	1.91743	15	9	8	12	0.465	0.349	0.349	0.465	Poly(rC)-binding protein 2 OS=Homo sapiens GN=PCBP2 PE=2 SV=1	4	1_1_1_1_	1_1_1_1_
P	B4DLF1	0	1	1	1	0	7.90912e-05	6.58996e-05	6.20913e-05	0	0.2218	0.2218	0.2218	0	1	1	1	0	0.087	0.087	0.087	Casein kinase I isoform delta OS=Homo sapiens GN=CSNK1D PE=2 SV=1	3	0_1_1_1_	0_1_1_1_
P	B4DLH4	1	1	0	1	3.25776e-05	4.57133e-05	0	3.58876e-05	0.158777	0.158777	0	0.158777	1	1	0	1	0.064	0.064	0	0.064	Hematological and neurological-expressed 1-like protein OS=Homo sapiens GN=HN1L PE=2 SV=1	3	1_1_0_1_	1_1_0_1_
P	B4DLN1	7	4	4	4	0.000176745	0.000157824	9.39292e-05	0.000123902	0.524053	0.276439	0.199499	0.21899	11	7	5	7	0.183	0.106	0.079	0.086	Mitochondrial dicarboxylate carrier OS=Homo sapiens GN=SLC25A10 PE=2 SV=1	4	1_1_1_1_	1_1_1_1_
P	B4DLQ7	2	1	2	2	8.23411e-05	2.88855e-05	4.81353e-05	4.53537e-05	0.261828	0.16681	0.261828	0.261828	4	1	2	2	0.101	0.067	0.101	0.101	Actin-related protein 2/3 complex subunit 1A OS=Homo sapiens GN=ARPC1A PE=2 SV=1	4	1_1_1_1_	1_1_1_1_
P	B4DLV4	11	6	6	7	0.000226287	0.000146551	0.000162811	0.000134227	0.967886	0.527566	0.570363	0.840772	13	6	8	7	0.294	0.184	0.196	0.265	Serine hydroxymethyltransferase OS=Homo sapiens GN=SHMT2 PE=2 SV=1	4	1_1_1_1_	1_1_1_1_
P	B4DLW8	16	15	17	16	0.000252218	0.000298033	0.000279365	0.000233974	0.972423	0.883649	1.17771	1.15278	19	16	18	16	0.295	0.275	0.338	0.333	Probable ATP-dependent RNA helicase DDX5 OS=Homo sapiens GN=DDX5 PE=2 SV=1	4	1_1_1_1_	1_1_1_1_
P	B4DM43	0	1	1	1	0	5.27275e-05	4.3933e-05	4.13942e-05	0	0.244515	0.244515	0.244515	0	1	1	1	0	0.095	0.095	0.095	Mediator of RNA polymerase II transcription subunit 15 OS=Homo sapiens GN=MED15 PE=2 SV=1	3	0_1_1_1_	0_1_1_1_
P	B4DM50	3	2	2	1	0.000225458	0.000158182	0.000197699	0.000124183	0.931968	0.496236	0.496236	0.496236	4	2	3	2	0.286	0.175	0.175	0.175	MOB-like protein phocein OS=Homo sapiens GN=MOB4 PE=2 SV=1	4	1_1_1_1_	1_1_1_1_
P	B4DMK0	3	1	2	3	0.000119027	5.56731e-05	9.27748e-05	0.00013112	0.570363	0.122018	0.327394	0.51008	3	1	2	3	0.196	0.05	0.123	0.179	Ras-related protein Rab-11B OS=Homo sapiens GN=RAB11B PE=2 SV=1	4	1_1_1_1_	1_1_1_1_
P	B4DMM2	1	0	0	1	3.81824e-05	0	0	4.20619e-05	0.174898	0	0	0.174898	1	0	0	1	0.07	0	0	0.07	Polymerase delta-interacting protein 3 OS=Homo sapiens GN=POLDIP3 PE=2 SV=1	2	1_0_0_1_	1_0_0_1_
P	B4DMU0	4	1	4	4	8.21031e-05	5.7604e-05	0.000119991	9.04451e-05	0.3122	0.127197	0.482518	0.3122	4	2	5	4	0.118	0.052	0.171	0.118	Pyrroline-5-carboxylate reductase OS=Homo sapiens GN=PYCR1 PE=2 SV=1	4	1_1_1_1_	1_1_1_1_
P	B4DMU5	1	0	0	0	5.14632e-05	0	0	0	0.2218	0	0	0	1	0	0	0	0.087	0	0	0	Guanine nucleotide-binding protein-like 3 OS=Homo sapiens GN=GNL3 PE=2 SV=1	1	1_0_0_0_	1_0_0_0_
P	B4DMW2	3	2	2	3	0.000131517	0.000123031	0.00010251	0.00014488	0.552387	0.327394	0.327394	0.552387	3	2	2	3	0.191	0.123	0.123	0.191	Zinc finger CCCH domain-containing protein 15 OS=Homo sapiens GN=ZC3H15 PE=2 SV=1	4	1_1_1_1_	1_1_1_1_
P	B4DN34	2	2	1	1	7.32157e-05	0.000102737	4.28007e-05	4.03273e-05	0.330454	0.330454	0.14025	0.14025	2	2	1	1	0.124	0.124	0.057	0.057	39S ribosomal protein L48, mitochondrial OS=Homo sapiens GN=MRPL48 PE=2 SV=1	4	1_1_1_1_	1_1_1_1_
P	B4DN45	1	2	4	1	2.37522e-05	6.66588e-05	0.000111082	2.61656e-05	0.122018	0.318257	0.482518	0.122018	1	2	4	1	0.05	0.12	0.171	0.05	S-adenosylmethionine synthase OS=Homo sapiens GN=MAT2A PE=2 SV=1	4	1_1_1_1_	1_1_1_1_
P	B4DN60	5	2	1	2	0.000142513	6.66588e-05	2.77704e-05	7.84967e-05	0.625549	0.309182	0.114295	0.230269	6	2	1	3	0.211	0.117	0.047	0.09	Asparagine--tRNA ligase, cytoplasmic OS=Homo sapiens GN=NARS PE=2 SV=1	4	1_1_1_1_	1_1_1_1_
P	B4DN89	2	2	2	0	6.7961e-05	0.000143045	7.94578e-05	0	0.318257	0.318257	0.318257	0	2	3	2	0	0.12	0.12	0.12	0	Serine/arginine-rich-splicing factor 2 OS=Homo sapiens GN=SFRS2 PE=2 SV=1	3	1_1_1_0_	1_1_1_0_
P	B4DNF9	3	4	4	3	0.000116425	0.000272281	0.000226867	0.000171006	0.475707	1.5704	2.14051	1.18273	3	5	5	4	0.169	0.41	0.497	0.339	Cyclin-dependent kinase 4 OS=Homo sapiens GN=CDK4 PE=2 SV=1	4	1_1_1_1_	1_1_1_1_
P	B4DNG9	5	0	0	0	9.46923e-05	0	0	0	0.625549	0	0	0	5	0	0	0	0.211	0	0	0	COBW domain-containing protein 3 OS=Homo sapiens GN=CBWD3 PE=2 SV=1	1	1_0_0_0_	1_0_0_0_
P	B4DNJ6	23	8	12	11	0.000586936	0.000274531	0.000320239	0.000301733	2.90841	1.4322	1.79254	1.79254	30	10	14	14	0.592	0.386	0.446	0.446	Serine-threonine kinase receptor-associated protein OS=Homo sapiens GN=STRAP PE=2 SV=1	4	1_1_1_1_	1_1_1_1_
P	B4DNL6	19	9	8	13	0.000679068	0.000436735	0.000330811	0.00046754	5.03949	2.35738	1.52348	2.92645	24	11	10	15	0.781	0.526	0.402	0.594	Ribose-phosphate pyrophosphokinase 1 OS=Homo sapiens GN=PRPS1 PE=2 SV=1	4	1_1_1_1_	1_1_1_1_
P	B4DNM9	0	0	2	1	0	0	2.68283e-05	1.26389e-05	0	0	0.148154	0.0939563	0	0	2	1	0	0	0.06	0.039	Dihydroxyacetone phosphate acyltransferase OS=Homo sapiens GN=GNPAT PE=2 SV=1	2	0_0_1_1_	0_0_1_1_
P	B4DNN6	0	0	0	1	0	0	0	6.20913e-05	0	0	0	0.548817	0	0	0	1	0	0	0	0.19	Nucleoredoxin OS=Homo sapiens GN=NXN PE=2 SV=1	1	0_0_0_1_	0_0_0_1_
P	B4DP11	4	2	2	2	0.000255465	0.000143388	0.000119473	0.000168853	0.698244	0.282331	0.282331	0.282331	5	2	2	3	0.23	0.108	0.108	0.108	Prostaglandin E synthase 3 OS=Homo sapiens GN=PTGES3 PE=2 SV=1	4	1_1_1_1_	1_1_1_1_
P	B4DP17	4	7	5	7	0.000177548	0.000498275	0.000311375	0.000342278	1.23872	1.23872	1.23872	1.23872	4	8	6	7	0.35	0.35	0.35	0.35	Cellular nucleic acid-binding protein OS=Homo sapiens GN=CNBP PE=2 SV=1	4	1_1_1_1_	1_1_1_1_
P	B4DP21	4	2	2	2	0.000273151	0.000153315	0.000127744	0.000180542	0.761976	0.303167	0.303167	0.303167	5	2	2	3	0.246	0.115	0.115	0.115	Prostaglandin E synthase 3 OS=Homo sapiens GN=PTGES3 PE=2 SV=1	4	1_1_1_1_	1_1_1_1_
P	B4DP31	3	0	2	4	7.55523e-05	0	5.8889e-05	0.000138715	0.276439	0	0.352073	0.352073	3	0	2	5	0.106	0	0.131	0.131	Phosphoribosyl pyrophosphate synthase-associated protein 1 OS=Homo sapiens GN=PRPSAP1 PE=2 SV=1	3	1_0_1_1_	1_0_1_1_
P	B4DP38	6	1	3	5	0.000204372	3.58471e-05	8.96044e-05	0.000140711	1.26986	0.1508	0.462177	1.54683	8	1	3	5	0.356	0.061	0.165	0.406	Methylosome protein 50 OS=Homo sapiens GN=WDR77 PE=2 SV=1	4	1_1_1_1_	1_1_1_1_
P	B4DP52	11	9	6	9	0.000304368	0.000284728	0.000166067	0.000268234	1.14289	0.981527	0.545254	0.995262	15	10	7	12	0.331	0.297	0.189	0.3	HCG2005638, isoform CRA_c OS=Homo sapiens GN=DDX39B PE=2 SV=1	4	1_1_1_1_	1_1_1_1_
P	B4DP61	3	3	3	2	0.000125144	0.000175603	0.000109736	6.89296e-05	0.442115	0.455459	0.412538	0.412538	4	4	3	2	0.159	0.163	0.15	0.15	Survival motor neuron protein OS=Homo sapiens GN=SMN1 PE=2 SV=1	4	1_1_1_1_	1_1_1_1_
P	B4DP62	1	0	0	1	3.41439e-05	0	0	3.7613e-05	0.472312	0	0	0.129796	1	0	0	1	0.168	0	0	0.053	Solute carrier family 25 (Mitochondrial carrier; citrate transporter), member 1, isoform CRA_b OS=Homo sapiens GN=SLC25A1 PE=2 SV=1	2	1_0_0_1_	1_0_0_1_
P	B4DPJ8	38	26	28	34	0.0007386	0.000717515	0.000647661	0.000657174	3.65586	2.25087	2.69828	2.80189	52	36	39	42	0.668	0.512	0.568	0.58	T-complex protein 1 subunit zeta OS=Homo sapiens GN=CCT6A PE=2 SV=1	4	1_1_1_1_	1_1_1_1_
P	B4DPM9	1	1	0	1	2.05853e-05	2.88855e-05	0	2.26768e-05	0.0990058	0.0990058	0	0.0990058	1	1	0	1	0.041	0.041	0	0.041	Serine hydroxymethyltransferase OS=Homo sapiens GN=SHMT1 PE=2 SV=1	3	1_1_0_1_	1_1_0_1_
P	B4DPP7	1	1	0	0	2.52737e-05	3.54644e-05	0	0	0.0665962	0.0665962	0	0	1	1	0	0	0.028	0.028	0	0	RCC1 and BTB domain-containing protein 2 OS=Homo sapiens GN=RCBTB2 PE=2 SV=1	2	1_1_0_0_	1_1_0_0_
P	B4DPX4	0	0	1	0	0	0	2.55488e-05	0	0	0	0.111732	0	0	0	1	0	0	0	0.046	0	Synaptic vesicle membrane protein VAT-1 homolog OS=Homo sapiens GN=VAT1 PE=2 SV=1	1	0_0_1_0_	0_0_1_0_
P	B4DPZ9	0	0	0	1	0	0	0	5.01507e-05	0	0	0	0.303167	0	0	0	1	0	0	0	0.115	Dynamin-1-like protein OS=Homo sapiens GN=DNM1L PE=2 SV=1	1	0_0_0_1_	0_0_0_1_
P	B4DQ14	9	4	3	6	0.000139502	7.11821e-05	7.4137e-05	0.000111764	0.96336	0.34586	0.273503	0.584893	11	4	5	8	0.293	0.129	0.105	0.2	Eukaryotic translation initiation factor 2A OS=Homo sapiens GN=EIF2A PE=2 SV=1	4	1_1_1_1_	1_1_1_1_
P	B4DQ19	1	0	0	0	4.58188e-05	0	0	0	0.177606	0	0	0	1	0	0	0	0.071	0	0	0	GTP-binding protein SAR1a OS=Homo sapiens GN=SAR1A PE=2 SV=1	1	1_0_0_0_	1_0_0_0_
P	B4DQ48	4	1	0	1	0.000229094	8.03669e-05	0	6.30928e-05	0.778279	0.34586	0	0.34586	4	1	0	1	0.25	0.129	0	0.129	Eukaryotic translation initiation factor 3 subunit K OS=Homo sapiens GN=EIF3K PE=2 SV=1	3	1_1_0_1_	1_1_0_1_
P	B4DQ51	2	0	0	1	4.30419e-05	0	0	2.37076e-05	0.158777	0	0	0.158777	2	0	0	1	0.064	0	0	0.064	Short/branched chain-specific acyl-CoA dehydrogenase, mitochondrial OS=Homo sapiens GN=ACADSB PE=2 SV=1	2	1_0_0_1_	1_0_0_1_
P	B4DQ67	2	0	0	0	4.25265e-05	0	0	0	0.164126	0	0	0	2	0	0	0	0.066	0	0	0	Probable histidine--tRNA ligase, mitochondrial OS=Homo sapiens GN=HARS2 PE=2 SV=1	1	1_0_0_0_	1_0_0_0_
P	B4DQA8	0	0	3	2	0	0	0.000143161	8.99253e-05	0	0	0.651962	0.21899	0	0	3	2	0	0	0.218	0.086	Golgi SNAP receptor complex member 1 OS=Homo sapiens GN=GOSR1 PE=2 SV=1	2	0_0_1_1_	0_0_1_1_
P	B4DQF3	0	0	1	2	0	0	4.91322e-05	9.25859e-05	0	0	0.161449	0.425608	0	0	1	2	0	0	0.065	0.154	Threonine--tRNA ligase, mitochondrial OS=Homo sapiens GN=TARS2 PE=2 SV=1	2	0_0_1_1_	0_0_1_1_
P	B4DQG6	1	0	0	0	5.50537e-05	0	0	0	0.261828	0	0	0	1	0	0	0	0.101	0	0	0	28S ribosomal protein S25, mitochondrial OS=Homo sapiens GN=MRPS25 PE=2 SV=1	1	1_0_0_0_	1_0_0_0_
P	B4DQH4	35	25	32	29	0.000732619	0.000629399	0.000646787	0.00060941	3.51856	2.4435	2.90841	3.21697	49	30	37	37	0.655	0.537	0.592	0.625	T-complex protein 1 subunit theta OS=Homo sapiens GN=CCT8 PE=2 SV=1	4	1_1_1_1_	1_1_1_1_
P	B4DQH9	1	1	1	1	2.39122e-05	3.35538e-05	2.79574e-05	2.63418e-05	0.0690548	0.0690548	0.0690548	0.0690548	2	2	2	2	0.029	0.029	0.029	0.029	Ran-binding protein 10 OS=Homo sapiens GN=RANBP10 PE=2 SV=1	4	1_1_1_1_	1_1_1_1_
P	B4DQI6	2	2	0	0	7.89102e-05	0.000110728	0	0	0.342765	0.468926	0	0	2	2	0	0	0.128	0.167	0	0	Transformer-2 protein homolog alpha OS=Homo sapiens GN=TRA2A PE=2 SV=1	2	1_1_0_0_	1_1_0_0_
P	B4DQJ1	2	0	1	0	3.47282e-05	0	2.03016e-05	0	0.177606	0	0.169499	0	2	0	1	0	0.071	0	0.068	0	U5 small nuclear ribonucleoprotein 40 kDa protein OS=Homo sapiens GN=SNRNP40 PE=2 SV=1	2	1_0_1_0_	1_0_1_0_
P	B4DQJ8	8	4	4	10	0.000151105	0.000127219	0.000106	0.000233041	0.606941	0.309182	0.402814	1.20293	10	6	6	14	0.206	0.117	0.147	0.343	6-phosphogluconate dehydrogenase, decarboxylating OS=Homo sapiens GN=PGD PE=2 SV=1	4	1_1_1_1_	1_1_1_1_
P	B4DQM4	0	0	0	1	0	0	0	2.01637e-05	0	0	0	0.230269	0	0	0	1	0	0	0	0.09	GPN-loop GTPase 1 OS=Homo sapiens GN=GPN1 PE=2 SV=1	1	0_0_0_1_	0_0_0_1_
P	B4DQR4	1	1	1	1	8.50529e-05	5.96736e-05	9.94413e-05	9.36947e-05	0.282331	0.282331	0.282331	0.282331	2	1	2	2	0.108	0.108	0.108	0.108	Proteasome subunit alpha type-6 OS=Homo sapiens GN=PSMA6 PE=2 SV=1	4	1_1_1_1_	1_1_1_1_
P	B4DQR8	2	4	3	3	2.92863e-05	8.21896e-05	5.13609e-05	4.83928e-05	0.185769	0.261828	0.250259	0.196741	2	4	3	3	0.074	0.101	0.097	0.078	Zyxin OS=Homo sapiens GN=ZYX PE=2 SV=1	4	1_1_1_1_	1_1_1_1_
P	B4DQT1	2	2	1	2	4.08156e-05	5.72729e-05	2.38602e-05	4.49627e-05	0.235947	0.202264	0.0889301	0.202264	2	2	1	2	0.092	0.08	0.037	0.08	Macrophage erythroblast attacher OS=Homo sapiens GN=MAEA PE=2 SV=1	4	1_1_1_1_	1_1_1_1_
P	B4DQU5	2	0	0	1	9.72866e-05	0	0	0.000107171	0.506607	0	0	0.581248	2	0	0	2	0.178	0	0	0.199	Ras-related protein Rab-11A OS=Homo sapiens GN=RAB11A PE=2 SV=1	2	1_0_0_1_	1_0_0_1_
P	B4DQW8	0	0	1	1	0	0	2.5948e-05	2.44485e-05	0	0	0.081434	0.081434	0	0	1	1	0	0	0.034	0.034	Ankyrin repeat and SAM domain-containing protein 1A OS=Homo sapiens GN=ANKS1A PE=2 SV=1	2	0_0_1_1_	0_0_1_1_
P	B4DQX7	2	4	3	3	3.42261e-05	9.60529e-05	6.00242e-05	5.65555e-05	0.2218	0.3122	0.297179	0.235947	2	4	3	3	0.087	0.118	0.113	0.092	Zyxin OS=Homo sapiens GN=ZYX PE=2 SV=1	4	1_1_1_1_	1_1_1_1_
P	B4DR17	0	0	1	0	0	0	0.000107836	0	0	0	0.452112	0	0	0	2	0	0	0	0.162	0	Syntaxin-6 OS=Homo sapiens GN=STX6 PE=2 SV=1	1	0_0_1_0_	0_0_1_0_
P	B4DR52	2	5	3	3	8.55653e-05	0.000300165	0.00015006	0.000141389	0.230269	0.717908	0.415794	0.415794	2	5	3	3	0.09	0.235	0.151	0.151	Histone H2B OS=Homo sapiens GN=HIST2H2BF PE=2 SV=1	4	1_1_1_1_	1_1_1_1_
P	B4DR61	5	3	5	3	8.84057e-05	0.000103376	0.000103361	4.8694e-05	0.524053	0.370882	0.552387	0.148154	6	5	6	3	0.183	0.137	0.191	0.06	Protein transport protein Sec61 subunit alpha isoform 1 OS=Homo sapiens GN=SEC61A1 PE=2 SV=1	4	1_1_1_1_	1_1_1_1_
P	B4DR63	14	6	10	8	0.000309621	0.000190077	0.000271499	0.000234492	1.48313	0.651962	1.2751	0.94536	16	7	12	11	0.395	0.218	0.357	0.289	26S protease regulatory subunit 4 OS=Homo sapiens GN=PSMC1 PE=2 SV=1	4	1_1_1_1_	1_1_1_1_
P	B4DR64	12	3	10	8	0.000276186	0.00013841	0.000276778	0.000195588	1.18273	0.309182	0.896706	0.710015	14	5	12	9	0.339	0.117	0.278	0.233	CTP synthase OS=Homo sapiens GN=CTPS1 PE=2 SV=1	4	1_1_1_1_	1_1_1_1_
P	B4DR80	1	1	1	1	1.72377e-05	4.83762e-05	2.01537e-05	1.89891e-05	0.0990058	0.0990058	0.0990058	0.0990058	1	2	1	1	0.041	0.041	0.041	0.041	Serine/threonine-protein kinase 24 12 kDa subunit OS=Homo sapiens GN=STK24 PE=2 SV=1	4	1_1_1_1_	1_1_1_1_
P	B4DR87	6	4	4	6	6.42293e-05	5.15012e-05	4.29113e-05	6.06473e-05	0.180321	0.119438	0.119438	0.119438	7	4	4	6	0.072	0.049	0.049	0.049	Procollagen-lysine,2-oxoglutarate 5-dioxygenase 1 OS=Homo sapiens GN=PLOD1 PE=2 SV=1	4	1_1_1_1_	1_1_1_1_
P	B4DRT0	5	3	3	2	0.000246309	0.000230416	0.000191985	0.000135668	1.71644	1.16272	0.592209	0.592209	6	4	4	3	0.434	0.335	0.202	0.202	Histone-binding protein RBBP4 OS=Homo sapiens GN=RBBP4 PE=2 SV=1	4	1_1_1_1_	1_1_1_1_
P	B4DRT2	7	4	5	4	0.000182526	0.000139703	0.000135802	9.13961e-05	0.8281	0.412538	0.581248	0.412538	11	6	7	5	0.262	0.15	0.199	0.15	28S ribosomal protein S27, mitochondrial OS=Homo sapiens GN=MRPS27 PE=2 SV=1	4	1_1_1_1_	1_1_1_1_
P	B4DRZ7	3	0	0	1	7.32157e-05	0	0	2.01637e-05	0.315225	0	0	0.0665962	4	0	0	1	0.119	0	0	0.028	ATP-dependent RNA helicase DDX19A OS=Homo sapiens GN=DDX19A PE=2 SV=1	2	1_0_0_1_	1_0_0_1_
P	B4DS13	7	3	5	6	9.93276e-05	5.22666e-05	8.7098e-05	9.57422e-05	0.465548	0.183042	0.193988	0.321296	8	3	6	7	0.166	0.073	0.077	0.121	Eukaryotic translation initiation factor 4B OS=Homo sapiens GN=EIF4B PE=2 SV=1	4	1_1_1_1_	1_1_1_1_
P	B4DS49	2	0	0	2	4.16535e-05	0	0	4.58857e-05	0.233105	0	0	0.258925	2	0	0	2	0.091	0	0	0.1	Telomere-associated protein RIF1 OS=Homo sapiens GN=RIF1 PE=2 SV=1	2	1_0_0_1_	1_0_0_1_
P	B4DS61	11	10	8	7	0.000177826	0.000218336	0.000155931	0.000122434	0.592209	0.674943	0.584893	0.603245	16	14	12	10	0.202	0.224	0.2	0.205	SFRS protein kinase 1, isoform CRA_f OS=Homo sapiens GN=SRPK1 PE=2 SV=1	4	1_1_1_1_	1_1_1_1_
P	B4DS69	0	0	1	0	0	0	4.30225e-05	0	0	0	0.30017	0	0	0	1	0	0	0	0.114	0	Arfaptin-1 OS=Homo sapiens GN=ARFIP1 PE=2 SV=1	1	0_0_1_0_	0_0_1_0_
P	B4DSC0	3	2	2	3	0.000332903	0.000233566	0.00019461	0.000305606	0.874995	0.432188	0.432188	0.65577	6	3	3	5	0.273	0.156	0.156	0.219	Transportin-1 OS=Homo sapiens GN=TNPO1 PE=2 SV=1	4	1_1_1_1_	1_1_1_1_
P	B4DSN5	1	0	0	2	1.96186e-05	0	0	4.32238e-05	0.0715193	0	0	0.1508	1	0	0	2	0.03	0	0	0.061	Tyrosine-protein phosphatase non-receptor type OS=Homo sapiens GN=PTPN1 PE=2 SV=1	2	1_0_0_1_	1_0_0_1_
P	B4DSQ1	2	1	1	2	5.70435e-05	4.0022e-05	3.33468e-05	6.28394e-05	0.294196	0.106624	0.106624	0.213389	2	1	1	2	0.112	0.044	0.044	0.084	Microtubule-associated protein OS=Homo sapiens GN=MAP4 PE=2 SV=1	4	1_1_1_1_	1_1_1_1_
P	B4DSU6	6	5	3	4	0.000338187	0.000338962	0.000169456	0.000212884	1.15278	0.815516	0.412538	0.412538	7	5	3	4	0.333	0.259	0.15	0.15	Heterogeneous nuclear ribonucleoproteins C1/C2 OS=Homo sapiens GN=HNRNPC PE=2 SV=1	4	1_1_1_1_	1_1_1_1_
P	B4DSY9	0	0	1	0	0	0	2.95493e-05	0	0	0	0.0592537	0	0	0	1	0	0	0	0.025	0	U4/U6 small nuclear ribonucleoprotein Prp3 OS=Homo sapiens GN=PRPF3 PE=2 SV=1	1	0_0_1_0_	0_0_1_0_
P	B4DSZ6	2	2	1	3	6.6167e-05	6.18974e-05	2.57868e-05	7.28898e-05	0.196741	0.230269	0.0964782	0.348963	3	2	1	3	0.078	0.09	0.04	0.13	Isocitrate dehydrogenase [NADP], mitochondrial OS=Homo sapiens GN=IDH2 PE=2 SV=1	4	1_1_1_1_	1_1_1_1_
P	B4DT23	2	0	0	0	4.39747e-05	0	0	0	0.230269	0	0	0	2	0	0	0	0.09	0	0	0	Protein FAM98A OS=Homo sapiens GN=FAM98A PE=2 SV=1	1	1_0_0_0_	1_0_0_0_
P	B4DT28	13	8	6	4	0.000201269	0.000181558	0.000117659	7.91853e-05	0.927525	0.555966	0.452112	0.233105	14	9	7	5	0.285	0.192	0.162	0.091	Heterogeneous nuclear ribonucleoprotein R OS=Homo sapiens GN=HNRNPR PE=2 SV=1	4	1_1_1_1_	1_1_1_1_
P	B4DT30	2	1	3	2	0.000165161	7.72519e-05	0.000193101	0.000121295	0.261828	0.261828	0.534617	0.261828	3	1	3	2	0.101	0.101	0.186	0.101	Tubulin-specific chaperone A OS=Homo sapiens GN=TBCA PE=2 SV=1	4	1_1_1_1_	1_1_1_1_
P	B4DT31	6	3	3	7	6.40775e-05	4.49571e-05	3.74587e-05	9.41174e-05	0.318257	0.116863	0.137627	0.333522	6	3	3	8	0.12	0.048	0.056	0.125	Far upstream element-binding protein 1 OS=Homo sapiens GN=FUBP1 PE=2 SV=1	4	1_1_1_1_	1_1_1_1_
P	B4DT55	0	0	1	0	0	0	2.05528e-05	0	0	0	0.0715193	0	0	0	1	0	0	0	0.03	0	WD repeat-containing protein 41 OS=Homo sapiens GN=WDR41 PE=2 SV=1	1	0_0_1_0_	0_0_1_0_
P	B4DT56	1	0	1	1	2.13913e-05	0	2.50101e-05	2.35648e-05	0.101539	0	0.101539	0.101539	1	0	1	1	0.042	0	0.042	0.042	Squalene synthase OS=Homo sapiens GN=FDFT1 PE=2 SV=1	3	1_0_1_1_	1_0_1_1_
P	B4DT58	2	1	1	0	6.86176e-05	9.62849e-05	4.01128e-05	0	0.412538	0.193988	0.193988	0	2	2	1	0	0.15	0.077	0.077	0	Zinc finger protein ubi-d4 OS=Homo sapiens GN=DPF2 PE=2 SV=1	3	1_1_1_0_	1_1_1_0_
P	B4DT69	19	6	13	16	0.000354326	0.000129703	0.000252162	0.000373356	2.0761	0.330454	1.24388	1.26986	23	6	14	22	0.488	0.124	0.351	0.356	Dihydrolipoyl dehydrogenase OS=Homo sapiens GN=DLD PE=2 SV=1	4	1_1_1_1_	1_1_1_1_
P	B4DT72	19	15	18	18	0.000398984	0.000559859	0.000443156	0.000461499	1.8119	1.53513	1.83139	1.8119	20	20	19	21	0.449	0.404	0.452	0.449	26S proteasome non-ATPase regulatory subunit 3 OS=Homo sapiens GN=PSMD3 PE=2 SV=1	4	1_1_1_1_	1_1_1_1_
P	B4DTC3	16	13	16	14	0.000445335	0.000460452	0.000493268	0.000387302	1.47172	1.29087	1.50611	1.44906	19	14	18	15	0.393	0.36	0.399	0.389	Heterogeneous nuclear ribonucleoprotein D0 OS=Homo sapiens GN=HNRNPD PE=2 SV=1	4	1_1_1_1_	1_1_1_1_
P	B4DTG2	18	14	14	14	0.000481239	0.00040926	0.0003069	0.000289164	1.29615	1.18273	1.1727	1.0893	33	20	18	18	0.361	0.339	0.337	0.32	Elongation factor 1-gamma OS=Homo sapiens GN=EEF1G PE=2 SV=1	4	1_1_1_1_	1_1_1_1_
P	B4DTM7	2	1	1	2	6.51552e-05	6.0951e-05	5.0785e-05	9.57004e-05	0.158777	0.158777	0.158777	0.279381	3	2	2	4	0.064	0.064	0.064	0.107	Uncharacterized protein OS=Homo sapiens GN=VCL PE=2 SV=1	4	1_1_1_1_	1_1_1_1_
P	B4DTU4	0	0	0	1	0	0	0	8.81025e-06	0	0	0	0.0543869	0	0	0	1	0	0	0	0.023	DNA ligase OS=Homo sapiens GN=LIG1 PE=2 SV=1	1	0_0_0_1_	0_0_0_1_
P	B4DUA4	1	1	1	1	5.14632e-05	7.22137e-05	6.01692e-05	5.66921e-05	0.161449	0.161449	0.161449	0.161449	1	1	1	1	0.065	0.065	0.065	0.065	Serine/arginine-rich-splicing factor 5 OS=Homo sapiens GN=SRSF5 PE=2 SV=1	4	1_1_1_1_	1_1_1_1_
P	B4DUA9	2	2	0	0	7.84743e-05	0.000110116	0	0	0.339677	0.465548	0	0	2	2	0	0	0.127	0.166	0	0	Transformer-2 protein homolog alpha OS=Homo sapiens GN=TRA2A PE=2 SV=1	2	1_1_0_0_	1_1_0_0_
P	B4DUB1	1	0	0	0	1.87882e-05	0	0	0	0.142878	0	0	0	1	0	0	0	0.058	0	0	0	Cyclin-dependent kinase 19 OS=Homo sapiens GN=CDK19 PE=2 SV=1	1	1_0_0_0_	1_0_0_0_
P	B4DUC5	23	13	16	19	0.00028257	0.00029077	0.000220248	0.0002594	1.29615	0.999862	1.29615	1.70396	30	22	20	25	0.361	0.301	0.361	0.432	Exportin-2 OS=Homo sapiens GN=CSE1L PE=2 SV=1	4	1_1_1_1_	1_1_1_1_
P	B4DUC8	1	0	0	0	2.36731e-05	0	0	0	0.148154	0	0	0	1	0	0	0	0.06	0	0	0	S-methyl-5'-thioadenosine phosphorylase OS=Homo sapiens GN=MTAP PE=2 SV=1	1	1_0_0_0_	1_0_0_0_
P	B4DUI3	1	0	0	1	3.48133e-05	0	0	3.83505e-05	0.145513	0	0	0.145513	1	0	0	1	0.059	0	0	0.059	Eukaryotic translation initiation factor 3 subunit J OS=Homo sapiens GN=EIF3J PE=2 SV=1	2	1_0_0_1_	1_0_0_1_
P	B4DUR8	35	25	23	32	0.000667581	0.000637791	0.000514807	0.000594586	4.24808	3.67735	3.14954	4.49541	47	32	31	38	0.72	0.67	0.618	0.74	T-complex protein 1 subunit gamma OS=Homo sapiens GN=CCT3 PE=2 SV=1	4	1_1_1_1_	1_1_1_1_
P	B4DUR9	4	0	1	1	9.86378e-05	0	5.76621e-05	2.71649e-05	0.468926	0	0.2218	0.191242	4	0	2	1	0.167	0	0.087	0.076	Activator of 90 kDa heat shock protein ATPase homolog 1 OS=Homo sapiens GN=AHSA1 PE=2 SV=1	3	1_0_1_1_	1_0_1_1_
P	B4DUS4	1	0	0	0	1.57122e-05	0	0	0	0.0641431	0	0	0	1	0	0	0	0.027	0	0	0	Ubiquitin carboxyl-terminal hydrolase 16 OS=Homo sapiens GN=USP16 PE=2 SV=1	1	1_0_0_0_	1_0_0_0_
P	B4DUS9	0	0	0	1	0	0	0	2.87629e-05	0	0	0	0.106624	0	0	0	1	0	0	0	0.044	3'(2'),5'-bisphosphate nucleotidase 1 OS=Homo sapiens GN=BPNT1 PE=2 SV=1	1	0_0_0_1_	0_0_0_1_
P	B4DUT8	1	0	1	0	2.1521e-05	0	2.51616e-05	0	0.116863	0	0.0939563	0	1	0	1	0	0.048	0	0.039	0	Calponin-2 OS=Homo sapiens GN=CNN2 PE=2 SV=1	2	1_0_1_0_	1_0_1_0_
P	B4DUV6	0	1	1	2	0	3.04755e-05	2.53925e-05	4.78502e-05	0	0.127197	0.127197	0.127197	0	1	1	2	0	0.052	0.052	0.052	cDNA FLJ51319, highly similar to tRNA (adenine-N(1)-)-methyltransferase non-catalytic subunit TRM6 OS=Homo sapiens GN=TRMT6 PE=2 SV=1	3	0_1_1_1_	0_1_1_1_
P	B4DUW4	1	1	1	1	5.03682e-05	7.06772e-05	5.8889e-05	5.54859e-05	0.216186	0.216186	0.216186	0.216186	1	1	1	1	0.085	0.085	0.085	0.085	Small ubiquitin-related modifier 3 OS=Homo sapiens GN=SUMO3 PE=2 SV=1	4	1_1_1_1_	1_1_1_1_
P	B4DUX0	1	0	0	0	2.67997e-05	0	0	0	0.101539	0	0	0	1	0	0	0	0.042	0	0	0	Cytosolic acyl coenzyme A thioester hydrolase OS=Homo sapiens GN=ACOT7 PE=2 SV=1	1	1_0_0_0_	1_0_0_0_
P	B4DUX5	1	0	1	1	1.56086e-05	0	1.82491e-05	1.71945e-05	0.124605	0	0.135011	0.135011	1	0	1	1	0.051	0	0.055	0.055	Methionine aminopeptidase 2 OS=Homo sapiens GN=METAP2 PE=2 SV=1	3	1_0_1_1_	1_0_1_1_
P	B4DV00	10	3	3	6	0.000160495	9.3837e-05	9.38231e-05	0.000103135	1.46604	0.44544	0.258925	0.713957	12	5	6	7	0.392	0.16	0.1	0.234	Protein arginine N-methyltransferase 5 OS=Homo sapiens GN=PRMT5 PE=2 SV=1	4	1_1_1_1_	1_1_1_1_
P	B4DV12	11	7	4	7	0.000742685	0.000781607	0.000488432	0.000613608	1.95801	1.69774	1.69774	1.69774	16	12	9	12	0.471	0.431	0.431	0.431	Ubiquitin OS=Homo sapiens GN=UBB PE=2 SV=1	4	1_1_1_1_	1_1_1_1_
P	B4DV51	6	4	5	5	0.00044387	0.000389277	0.000389219	0.000427848	4.14044	2.99945	3.7863	3.7863	8	5	6	7	0.711	0.602	0.68	0.68	GTP-binding nuclear protein Ran OS=Homo sapiens GN=RAN PE=2 SV=1	4	1_1_1_1_	1_1_1_1_
P	B4DVB8	9	4	3	1	0.000201188	0.000197616	9.40889e-05	2.21629e-05	1.22843	0.448772	0.386756	0.0739894	10	7	4	1	0.348	0.161	0.142	0.031	ELAV-like protein 1 OS=Homo sapiens GN=ELAVL1 PE=2 SV=1	4	1_1_1_1_	1_1_1_1_
P	B4DVE7	4	0	2	0	6.01858e-05	0	3.51837e-05	0	0.233105	0	0.119438	0	4	0	2	0	0.091	0	0.049	0	Annexin OS=Homo sapiens GN=ANXA11 PE=2 SV=1	2	1_0_1_0_	1_0_1_0_
P	B4DVF8	5	4	3	2	0.00035708	0.000222693	0.00018555	8.74135e-05	2.96278	1.55859	1.55859	0.901078	9	4	4	2	0.598	0.408	0.408	0.279	Heterogeneous nuclear ribonucleoprotein L OS=Homo sapiens GN=HNRNPL PE=2 SV=1	4	1_1_1_1_	1_1_1_1_
P	B4DVN3	2	2	1	2	3.59591e-05	5.04582e-05	2.10211e-05	3.96127e-05	0.205036	0.177606	0.0789467	0.177606	2	2	1	2	0.081	0.071	0.033	0.071	Macrophage erythroblast attacher OS=Homo sapiens GN=MAEA PE=2 SV=1	4	1_1_1_1_	1_1_1_1_
P	B4DVY1	20	14	17	15	0.00037004	0.000379447	0.000399359	0.000360602	1.99916	1.47172	1.71019	1.2856	26	19	24	23	0.477	0.393	0.433	0.359	Eukaryotic translation initiation factor 3 subunit D OS=Homo sapiens GN=EIF3D PE=2 SV=1	4	1_1_1_1_	1_1_1_1_
P	B4DW59	4	0	1	2	0.000221935	0	8.64932e-05	8.14948e-05	1.05116	0	0.333522	0.303167	6	0	2	2	0.312	0	0.125	0.115	Ubiquitin carboxyl-terminal hydrolase isozyme L5 OS=Homo sapiens GN=UCHL5 PE=2 SV=1	3	1_0_1_1_	1_0_1_1_
P	B4DWB0	0	0	1	0	0	0	3.72347e-05	0	0	0	0.230269	0	0	0	1	0	0	0	0.09	0	Iron-sulfur protein NUBPL OS=Homo sapiens GN=NUBPL PE=2 SV=1	1	0_0_1_0_	0_0_1_0_
P	B4DWC7	0	0	0	1	0	0	0	3.67301e-05	0	0	0	0.174898	0	0	0	1	0	0	0	0.07	Hydroxysteroid dehydrogenase-like protein 2 OS=Homo sapiens GN=HSDL2 PE=2 SV=1	1	0_0_0_1_	0_0_0_1_
P	B4DWG0	1	1	0	0	1.27732e-05	1.79235e-05	0	0	0.0327615	0.0327615	0	0	1	1	0	0	0.014	0.014	0	0	RCC1 and BTB domain-containing protein 2 OS=Homo sapiens GN=RCBTB2 PE=2 SV=1	2	1_1_0_0_	1_1_0_0_
P	B4DWJ2	45	33	30	28	0.000539151	0.000560885	0.000423862	0.000317446	3.35512	1.73527	1.50035	2.0479	58	43	39	31	0.639	0.437	0.398	0.484	Glutamine--tRNA ligase OS=Homo sapiens GN=QARS PE=2 SV=1	4	1_1_1_1_	1_1_1_1_
P	B4DWW1	2	1	1	2	8.66088e-05	6.07652e-05	5.06301e-05	0.000143113	0.419058	0.253141	0.253141	0.253141	2	1	1	3	0.152	0.098	0.098	0.098	ADP-ribosylation factor-like protein 1 OS=Homo sapiens GN=ARL1 PE=2 SV=1	4	1_1_1_1_	1_1_1_1_
P	B4DWW4	10	8	5	9	0.000108236	9.3463e-05	5.84057e-05	0.000110061	0.415794	0.374042	0.205036	0.393157	13	8	6	12	0.151	0.138	0.081	0.144	DNA replication licensing factor MCM3 OS=Homo sapiens GN=MCM3 PE=2 SV=1	4	1_1_1_1_	1_1_1_1_
P	B4DX42	1	1	2	2	1.64017e-05	2.3015e-05	3.83526e-05	3.61363e-05	0.0592537	0.116863	0.0764652	0.142878	1	1	2	2	0.025	0.048	0.032	0.058	Splicing factor 1 OS=Homo sapiens GN=SF1 PE=2 SV=1	4	1_1_1_1_	1_1_1_1_
P	B4DX49	12	5	5	8	0.000184946	0.00013841	0.000115324	0.000135825	1.42661	0.485936	0.306171	0.737801	15	8	8	10	0.385	0.172	0.116	0.24	Protein arginine N-methyltransferase 5 OS=Homo sapiens GN=PRMT5 PE=2 SV=1	4	1_1_1_1_	1_1_1_1_
P	B4DX52	3	2	4	5	8.8774e-05	8.30458e-05	0.000138389	0.000195588	0.425608	0.199499	0.694338	0.81134	3	2	4	6	0.154	0.079	0.229	0.258	DnaJ homolog subfamily B member 1 OS=Homo sapiens GN=DNAJB1 PE=2 SV=1	4	1_1_1_1_	1_1_1_1_
P	B4DX68	0	0	0	1	0	0	0	2.3494e-05	0	0	0	0.0789467	0	0	0	1	0	0	0	0.033	Lymphokine-activated killer T-cell-originated protein kinase OS=Homo sapiens GN=PBK PE=2 SV=1	1	0_0_0_1_	0_0_0_1_
P	B4DXE2	5	5	3	2	0.000279289	0.000447887	0.00023324	8.79046e-05	1.85102	1.85102	1.34963	0.513561	7	8	5	2	0.455	0.455	0.371	0.18	BAG family molecular chaperone regulator 2 OS=Homo sapiens GN=BAG2 PE=2 SV=1	4	1_1_1_1_	1_1_1_1_
P	B4DXH1	1	0	0	0	1.11315e-05	0	0	0	0.0519619	0	0	0	1	0	0	0	0.022	0	0	0	Neurofibromin truncated OS=Homo sapiens GN=NF1 PE=2 SV=1	1	1_0_0_0_	1_0_0_0_
P	B4DXI8	13	9	5	4	0.000373785	0.000403461	0.000201701	0.000190045	3.15911	1.97852	1.56448	0.995262	13	10	6	6	0.619	0.474	0.409	0.3	26S proteasome non-ATPase regulatory subunit 7 OS=Homo sapiens GN=PSMD7 PE=2 SV=1	4	1_1_1_1_	1_1_1_1_
P	B4DXJ1	5	3	3	3	0.000135091	8.12404e-05	6.76903e-05	8.50381e-05	0.61808	0.324342	0.324342	0.438799	7	3	3	4	0.209	0.122	0.122	0.158	Protein SEC13 homolog OS=Homo sapiens GN=SEC13 PE=2 SV=1	4	1_1_1_1_	1_1_1_1_
P	B4DXJ9	2	1	1	1	9.3858e-05	4.39008e-05	7.31572e-05	6.89296e-05	0.370882	0.199499	0.199499	0.199499	3	1	2	2	0.137	0.079	0.079	0.079	Proteasome (Prosome, macropain) subunit, alpha type, 6, isoform CRA_a OS=Homo sapiens GN=PSMA6 PE=2 SV=1	4	1_1_1_1_	1_1_1_1_
P	B4DXP5	11	10	8	8	0.000352891	0.000371385	0.000232081	0.000242966	1.66073	2.4914	1.29087	1.29087	16	12	9	10	0.425	0.543	0.36	0.36	Poly(rC)-binding protein 2 OS=Homo sapiens GN=PCBP2 PE=2 SV=1	4	1_1_1_1_	1_1_1_1_
P	B4DXP9	12	9	4	8	0.000474901	0.000363483	0.000176667	0.000332915	2.22107	1.36592	0.986095	1.50035	22	12	7	14	0.508	0.374	0.298	0.398	Alpha-centractin OS=Homo sapiens GN=ACTR1A PE=2 SV=1	4	1_1_1_1_	1_1_1_1_
P	B4DXW1	6	1	6	5	0.000174162	5.43078e-05	0.000203624	0.000149222	0.967886	0.261828	0.870682	0.737801	9	2	9	7	0.294	0.101	0.272	0.24	Actin-related protein 3 OS=Homo sapiens GN=ACTR3 PE=2 SV=1	4	1_1_1_1_	1_1_1_1_
P	B4DXW4	4	6	4	8	7.01771e-05	0.000118168	8.20489e-05	0.000123692	0.393157	0.717908	0.386756	0.807174	5	6	5	8	0.144	0.235	0.142	0.257	Caseinolytic peptidase B protein homolog OS=Homo sapiens GN=CLPB PE=2 SV=1	4	1_1_1_1_	1_1_1_1_
P	B4DXX7	10	12	11	10	0.000140525	0.000197186	0.000164298	0.000119079	0.479108	0.479108	0.396368	0.538155	13	13	13	10	0.17	0.17	0.145	0.187	Uncharacterized protein OS=Homo sapiens GN=DDX3Y PE=2 SV=1	4	1_1_1_1_	1_1_1_1_
P	B4DXY7	6	1	1	5	0.000117249	2.35035e-05	1.95834e-05	9.22583e-05	0.570363	0.0665962	0.0665962	0.674943	7	1	1	5	0.196	0.028	0.028	0.224	4-trimethylaminobutyraldehyde dehydrogenase OS=Homo sapiens GN=ALDH9A1 PE=2 SV=1	4	1_1_1_1_	1_1_1_1_
P	B4DXZ6	0	0	1	1	0	0	1.36568e-05	1.28676e-05	0	0	0.0543869	0.0543869	0	0	1	1	0	0	0.023	0.023	Fragile X mental retardation syndrome-related protein 1 OS=Homo sapiens GN=FXR1 PE=2 SV=1	2	0_0_1_1_	0_0_1_1_
P	B4DY08	9	8	5	6	0.000271254	0.000276819	0.000144155	0.00016299	0.879317	0.807174	0.527566	0.527566	11	8	5	6	0.274	0.257	0.184	0.184	Heterogeneous nuclear ribonucleoproteins C1/C2 OS=Homo sapiens GN=HNRNPC PE=2 SV=1	4	1_1_1_1_	1_1_1_1_
P	B4DY13	3	1	0	0	5.48411e-05	3.84768e-05	0	0	0.244515	0.111732	0	0	4	2	0	0	0.095	0.046	0	0	Nucleolar GTP-binding protein 1 OS=Homo sapiens GN=GTPBP4 PE=2 SV=1	2	1_1_0_0_	1_1_0_0_
P	B4DY35	1	1	1	3	3.81824e-05	5.35779e-05	4.46416e-05	0.000126186	0.34586	0.34586	0.34586	0.790606	1	1	1	3	0.129	0.129	0.129	0.253	Bifunctional methylenetetrahydrofolate dehydrogenase/cyclohydrolase, mitochondrial OS=Homo sapiens GN=MTHFD2 PE=2 SV=1	4	1_1_1_1_	1_1_1_1_
P	B4DY47	6	5	6	6	0.000366551	0.000385761	0.00042856	0.000504742	2.53183	2.53183	2.53183	1.95801	8	6	8	10	0.548	0.548	0.548	0.471	Prohibitin OS=Homo sapiens GN=PHB PE=2 SV=1	4	1_1_1_1_	1_1_1_1_
P	B4DY66	3	0	0	3	0.000165161	0	0	0.000136457	0.61808	0	0	0.64059	4	0	0	3	0.209	0	0	0.215	SUMO-activating enzyme subunit 1 OS=Homo sapiens GN=SAE1 PE=2 SV=1	2	1_0_0_1_	1_0_0_1_
P	B4DY72	24	26	27	29	0.000314708	0.000500482	0.000417007	0.000404465	1.39883	1.33884	1.60016	1.54683	30	34	34	35	0.38	0.369	0.415	0.406	Heat shock protein 105 kDa OS=Homo sapiens GN=HSPH1 PE=2 SV=1	4	1_1_1_1_	1_1_1_1_
P	B4DYD8	33	23	24	24	0.000713363	0.000667332	0.000593096	0.000558822	3.39542	1.98538	1.98538	2.8815	45	30	32	32	0.643	0.475	0.475	0.589	T-complex protein 1 subunit epsilon OS=Homo sapiens GN=CCT5 PE=2 SV=1	4	1_1_1_1_	1_1_1_1_
P	B4DYH1	32	34	36	36	0.000322064	0.000509862	0.000434477	0.000391175	1.4322	1.46604	1.60016	1.40436	39	44	45	43	0.386	0.392	0.415	0.381	Heat shock 105kDa/110kDa protein 1, isoform CRA_b OS=Homo sapiens GN=HSPH1 PE=2 SV=1	4	1_1_1_1_	1_1_1_1_
P	B4DYP2	5	2	2	3	0.000191206	7.66576e-05	6.38719e-05	0.000150452	1.19786	0.258925	0.258925	0.51705	7	2	2	5	0.342	0.1	0.1	0.181	Trifunctional enzyme subunit alpha, mitochondrial OS=Homo sapiens GN=HADHA PE=2 SV=1	4	1_1_1_1_	1_1_1_1_
P	B4DZ51	0	0	1	1	0	0	1.87012e-05	1.76205e-05	0	0	0.0641431	0.0641431	0	0	1	1	0	0	0.027	0.027	Origin recognition complex subunit 3 OS=Homo sapiens GN=ORC3 PE=2 SV=1	2	0_0_1_1_	0_0_1_1_
P	B4DZ61	4	3	3	3	9.56488e-05	0.000100662	0.00011183	7.90253e-05	0.520548	0.472312	0.364583	0.364583	4	3	4	3	0.182	0.168	0.135	0.135	Valine--tRNA ligase OS=Homo sapiens GN=VARS PE=2 SV=1	4	1_1_1_1_	1_1_1_1_
P	B4DZ70	0	0	0	1	0	0	0	1.57415e-05	0	0	0	0.127197	0	0	0	1	0	0	0	0.052	Malic enzyme OS=Homo sapiens GN=ME1 PE=2 SV=1	1	0_0_0_1_	0_0_0_1_
P	B4DZC3	8	1	3	0	7.13363e-05	1.11222e-05	3.70685e-05	0	0.383566	0.0471286	0.142878	0	9	1	4	0	0.141	0.02	0.058	0	5'-3' exoribonuclease 2 OS=Homo sapiens GN=XRN2 PE=2 SV=1	3	1_1_1_0_	1_1_1_0_
P	B4DZG6	0	0	0	1	0	0	0	4.61564e-05	0	0	0	0.0914403	0	0	0	2	0	0	0	0.038	Nucleoporin NDC1 OS=Homo sapiens GN=NDC1 PE=2 SV=1	1	0_0_0_1_	0_0_0_1_
P	B4DZG7	2	1	1	2	0.000105214	7.38184e-05	6.15062e-05	0.000173856	0.531088	0.315225	0.315225	0.315225	2	1	1	3	0.185	0.119	0.119	0.119	ADP-ribosylation factor-like protein 1 OS=Homo sapiens GN=ARL1 PE=2 SV=1	4	1_1_1_1_	1_1_1_1_
P	B4DZH6	36	29	26	27	0.000329381	0.000372996	0.000270247	0.000260996	1.35505	1.26986	1.03236	1.31739	57	46	40	41	0.372	0.356	0.308	0.365	Histone deacetylase 6 OS=Homo sapiens GN=HDAC6 PE=2 SV=1	4	1_1_1_1_	1_1_1_1_
P	B4DZI8	16	10	10	11	0.000178155	0.000181811	0.000113615	0.000124891	0.815516	0.506607	0.44544	0.513561	22	16	12	14	0.259	0.178	0.16	0.18	Coatomer protein complex, subunit beta 2 (Beta prime), isoform CRA_b OS=Homo sapiens GN=COPB2 PE=2 SV=1	4	1_1_1_1_	1_1_1_1_
P	B4DZP4	2	1	0	1	3.42261e-05	2.40132e-05	0	3.77036e-05	0.213389	0.111732	0	0.111732	2	1	0	2	0.084	0.046	0	0.046	Cytoplasmic dynein 1 light intermediate chain 2 OS=Homo sapiens GN=DYNC1LI2 PE=2 SV=1	3	1_1_0_1_	1_1_0_1_
P	B4DZT2	0	1	1	1	0	2.32296e-05	1.93551e-05	1.82366e-05	0	0.0889301	0.0889301	0.0889301	0	1	1	1	0	0.037	0.037	0.037	Signal transducing adapter molecule 1 OS=Homo sapiens GN=STAM PE=2 SV=1	3	0_1_1_1_	0_1_1_1_
P	B4E016	0	0	0	1	0	0	0	3.93141e-05	0	0	0	0.244515	0	0	0	1	0	0	0	0.095	Ribulose-phosphate 3-epimerase OS=Homo sapiens GN=RPE PE=2 SV=1	1	0_0_0_1_	0_0_0_1_
P	B4E022	8	2	3	6	0.000135627	5.19036e-05	4.32466e-05	8.14948e-05	0.721869	0.127197	0.191242	0.324342	11	3	3	6	0.236	0.052	0.076	0.122	Transketolase OS=Homo sapiens GN=TKT PE=2 SV=1	4	1_1_1_1_	1_1_1_1_
P	B4E032	1	1	0	1	5.77392e-05	8.10202e-05	0	6.36057e-05	0.161449	0.161449	0	0.161449	1	1	0	1	0.065	0.065	0	0.065	28S ribosomal protein S16, mitochondrial OS=Homo sapiens GN=MRPS16 PE=2 SV=1	3	1_1_0_1_	1_1_0_1_
P	B4E039	1	0	0	0	5.00135e-05	0	0	0	0.235947	0	0	0	1	0	0	0	0.092	0	0	0	DDB1- and CUL4-associated factor 7 OS=Homo sapiens GN=DCAF7 PE=2 SV=1	1	1_0_0_0_	1_0_0_0_
P	B4E040	0	0	1	1	0	0	3.64182e-05	3.43136e-05	0	0	0.116863	0.116863	0	0	1	1	0	0	0.048	0.048	Ras-related protein Ral-B OS=Homo sapiens GN=RALB PE=2 SV=1	2	0_0_1_1_	0_0_1_1_
P	B4E049	2	1	1	2	3.84928e-05	2.70067e-05	2.25023e-05	4.24038e-05	0.0990058	0.0519619	0.0447202	0.0990058	2	1	1	2	0.041	0.022	0.019	0.041	Septin-6 OS=Homo sapiens GN=SEPT6 PE=2 SV=1	4	1_1_1_1_	1_1_1_1_
P	B4E0G4	7	5	7	7	0.000171648	0.000150536	0.000225771	0.000189088	0.794734	0.348963	0.51705	0.435489	8	5	9	8	0.254	0.13	0.181	0.157	PHD finger protein 6 OS=Homo sapiens GN=PHF6 PE=2 SV=1	4	1_1_1_1_	1_1_1_1_
P	B4E0K5	1	1	0	0	2.50951e-05	3.52137e-05	0	0	0.129796	0.129796	0	0	1	1	0	0	0.053	0.053	0	0	Mitogen-activated protein kinase 14 OS=Homo sapiens GN=MAPK14 PE=1 SV=1	2	1_1_0_0_	1_1_0_0_
P	B4E0P1	2	1	2	1	0.000100027	7.01795e-05	0.000116949	5.50951e-05	0.361445	0.137627	0.137627	0.137627	2	1	2	1	0.134	0.056	0.056	0.056	Proteasome (Prosome, macropain) subunit, beta type, 7, isoform CRA_b OS=Homo sapiens GN=PSMB7 PE=2 SV=1	4	1_1_1_1_	1_1_1_1_
P	B4E0P5	6	2	1	3	8.3552e-05	5.02462e-05	1.39552e-05	5.2595e-05	0.399587	0.109175	0.0423174	0.109175	7	3	1	4	0.146	0.045	0.018	0.045	U5 small nuclear ribonucleoprotein 200 kDa helicase OS=Homo sapiens GN=SNRNP200 PE=2 SV=1	4	1_1_1_1_	1_1_1_1_
P	B4E0R6	18	14	14	10	0.000153437	0.000174294	0.000162308	0.000112684	0.905461	0.832314	0.694338	0.503142	21	17	19	14	0.28	0.263	0.229	0.177	Importin-5 OS=Homo sapiens GN=IPO5 PE=2 SV=1	4	1_1_1_1_	1_1_1_1_
P	B4E0Y9	4	2	3	3	6.48577e-05	6.82568e-05	5.68722e-05	5.35857e-05	0.370882	0.183042	0.267652	0.267652	4	3	3	3	0.137	0.073	0.103	0.103	Serine/threonine-protein kinase MST4 OS=Homo sapiens GN=MST4 PE=2 SV=1	4	1_1_1_1_	1_1_1_1_
P	B4E102	6	6	6	6	0.00043779	0.000614311	0.000398106	0.000535856	1.49459	1.49459	1.49459	1.49459	9	9	7	10	0.397	0.397	0.397	0.397	Eukaryotic initiation factor 4A-I OS=Homo sapiens GN=EIF4A1 PE=2 SV=1	4	1_1_1_1_	1_1_1_1_
P	B4E136	0	0	0	1	0	0	0	2.62534e-05	0	0	0	0.122018	0	0	0	1	0	0	0	0.05	Hydroxysteroid dehydrogenase-like protein 2 OS=Homo sapiens GN=HSDL2 PE=2 SV=1	1	0_0_0_1_	0_0_0_1_
P	B4E189	1	1	0	1	1.17387e-05	1.64719e-05	0	1.29314e-05	0.0495424	0.104079	0	0.0964782	1	1	0	1	0.021	0.043	0	0.04	Condensin complex subunit 2 OS=Homo sapiens GN=NCAPH PE=2 SV=1	3	1_1_0_1_	1_1_0_1_
P	B4E1A0	0	24	25	21	0	0.000764616	0.000743266	0.000560251	0	2.87258	4.19996	3.43609	0	30	35	28	0	0.588	0.716	0.647	Protein farnesyltransferase subunit beta OS=Homo sapiens GN=FNTB PE=2 SV=1	3	0_1_1_1_	0_1_1_1_
P	B4E1C5	3	1	1	1	5.39386e-05	2.52291e-05	2.10211e-05	1.98063e-05	0.21899	0.0715193	0.0715193	0.0715193	3	1	1	1	0.086	0.03	0.03	0.03	Histidine--tRNA ligase, cytoplasmic OS=Homo sapiens GN=HARS PE=2 SV=1	4	1_1_1_1_	1_1_1_1_
P	B4E1K7	9	5	6	7	0.000296865	0.00028839	0.000266989	0.00025156	2.90841	1.41546	1.81838	2.17687	13	9	10	10	0.592	0.383	0.45	0.502	Stomatin-like protein 2, mitochondrial OS=Homo sapiens GN=STOML2 PE=2 SV=1	4	1_1_1_1_	1_1_1_1_
P	B4E1N1	1	0	0	0	1.74067e-05	0	0	0	0.081434	0	0	0	1	0	0	0	0.034	0	0	0	Armadillo repeat-containing protein 6 OS=Homo sapiens GN=ARMC6 PE=2 SV=1	1	1_0_0_0_	1_0_0_0_
P	B4E227	0	1	0	0	0	4.55045e-05	0	0	0	0.111732	0	0	0	1	0	0	0	0.046	0	0	Nuclear RNA export factor 1 OS=Homo sapiens GN=NXF1 PE=2 SV=1	1	0_1_0_0_	0_1_0_0_
P	B4E241	4	6	4	6	0.000286368	0.000562568	0.000334812	0.000378557	1.88403	1.99226	1.48313	1.99226	5	7	5	6	0.46	0.476	0.395	0.476	Serine/arginine-rich-splicing factor 3 OS=Homo sapiens GN=SFRS3 PE=2 SV=1	4	1_1_1_1_	1_1_1_1_
P	B4E283	7	1	2	3	0.000124595	3.88518e-05	3.23717e-05	4.57515e-05	0.721869	0.14025	0.191242	0.291219	9	2	2	3	0.236	0.057	0.076	0.111	Apoptosis inhibitor 5 OS=Homo sapiens GN=API5 PE=2 SV=1	4	1_1_1_1_	1_1_1_1_
P	B4E2E0	2	1	1	2	5.24127e-05	3.6773e-05	3.06397e-05	8.66071e-05	0.116863	0.116863	0.116863	0.116863	2	1	1	3	0.048	0.048	0.048	0.048	Cytoplasmic dynein 1 light intermediate chain 2 OS=Homo sapiens GN=DYNC1LI2 PE=2 SV=1	4	1_1_1_1_	1_1_1_1_
P	B4E2I7	1	1	0	0	3.53329e-05	4.95795e-05	0	0	0.122018	0.377209	0	0	1	1	0	0	0.05	0.139	0	0	Protein diaphanous homolog 1 OS=Homo sapiens GN=DIAPH1 PE=2 SV=1	2	1_1_0_0_	1_1_0_0_
P	B4E2L4	0	0	1	0	0	0	4.05041e-05	0	0	0	0.145513	0	0	0	1	0	0	0	0.059	0	WD repeat-containing protein 41 OS=Homo sapiens GN=WDR41 PE=2 SV=1	1	0_0_1_0_	0_0_1_0_
P	B4E2M3	1	0	0	0	2.22631e-05	0	0	0	0.0914403	0	0	0	1	0	0	0	0.038	0	0	0	GPI-anchor transamidase OS=Homo sapiens GN=PIGK PE=2 SV=1	1	1_0_0_0_	1_0_0_0_
P	B4E2P2	1	1	1	0	7.17366e-05	5.03308e-05	4.19361e-05	0	0.177606	0.177606	0.177606	0	2	1	1	0	0.071	0.071	0.071	0	Translocon-associated protein subunit gamma OS=Homo sapiens GN=SSR3 PE=2 SV=1	3	1_1_1_0_	1_1_1_0_
P	B4E2Q4	11	5	6	5	0.000498895	0.000288258	0.000240179	0.000258628	2.82825	1.0797	1.11836	1.11836	17	7	7	8	0.583	0.318	0.326	0.326	Eukaryotic translation initiation factor 3 subunit M OS=Homo sapiens GN=EIF3M PE=2 SV=1	4	1_1_1_1_	1_1_1_1_
P	B4E2T8	12	5	8	8	0.000190754	0.000144129	0.000188712	0.000193971	1.15278	0.570363	0.936422	0.422329	13	7	11	12	0.333	0.196	0.287	0.153	Calnexin OS=Homo sapiens GN=CANX PE=2 SV=1	4	1_1_1_1_	1_1_1_1_
P	B4E2W0	10	4	6	5	0.000172834	8.81902e-05	0.000128592	8.65432e-05	1.01837	0.177606	0.297179	0.370882	11	4	7	5	0.305	0.071	0.113	0.137	3-ketoacyl-CoA thiolase OS=Homo sapiens GN=HADHB PE=2 SV=1	4	1_1_1_1_	1_1_1_1_
P	B4E2X2	2	2	1	2	8.10105e-05	7.57832e-05	3.15717e-05	8.92415e-05	0.468926	0.34586	0.101539	0.34586	3	2	1	3	0.167	0.129	0.042	0.129	Cold-inducible RNA-binding protein OS=Homo sapiens GN=CIRBP PE=2 SV=1	4	1_1_1_1_	1_1_1_1_
P	B4E2X5	0	0	1	1	0	0	2.74038e-05	2.58201e-05	0	0	0.104079	0.104079	0	0	1	1	0	0	0.043	0.043	Guanine nucleotide binding protein (G protein), alpha inhibiting activity polypeptide 2, isoform CRA_c OS=Homo sapiens GN=GNAI2 PE=2 SV=1	2	0_0_1_1_	0_0_1_1_
P	B4E318	1	1	0	0	5.42131e-05	7.60724e-05	0	0	0.224616	0.224616	0	0	2	2	0	0	0.088	0.088	0	0	BRCA2 and CDKN1A-interacting protein OS=Homo sapiens GN=BCCIP PE=2 SV=1	2	1_1_0_0_	1_1_0_0_
P	B4E329	5	5	5	7	0.000125476	0.000211282	0.000176043	0.000276449	0.644372	0.577611	0.538155	0.75388	5	6	6	10	0.216	0.198	0.187	0.244	Phosphoribosyl pyrophosphate synthase-associated protein 2 OS=Homo sapiens GN=PRPSAP2 PE=2 SV=1	4	1_1_1_1_	1_1_1_1_
P	B4E363	6	0	2	3	0.000104221	0	3.48149e-05	4.92044e-05	0.499685	0	0.0641431	0.315225	7	0	2	3	0.176	0	0.027	0.119	Phenylalanine--tRNA ligase alpha subunit OS=Homo sapiens GN=FARSA PE=2 SV=1	3	1_0_1_1_	1_0_1_1_
P	B4E3C4	1	0	1	1	2.30582e-05	0	2.69589e-05	2.5401e-05	0.0543869	0	0.0543869	0.0543869	1	0	1	1	0.023	0	0.023	0.023	ATP-dependent RNA helicase DDX3X OS=Homo sapiens GN=DDX3X PE=2 SV=1	3	1_0_1_1_	1_0_1_1_
P	B4E3L0	1	0	0	0	2.01759e-05	0	0	0	0.0616956	0	0	0	1	0	0	0	0.026	0	0	0	WD40 repeat-containing protein SMU1 OS=Homo sapiens GN=SMU1 PE=2 SV=1	1	1_0_0_0_	1_0_0_0_
P	B4E3L3	0	1	1	0	0	1.08321e-05	9.02537e-06	0	0	0.0303861	0.0303861	0	0	1	1	0	0	0.013	0.013	0	Ubiquitin carboxyl-terminal hydrolase OS=Homo sapiens GN=USP28 PE=2 SV=1	2	0_1_1_0_	0_1_1_0_
P	B4E3P0	39	23	31	35	0.000427827	0.000324179	0.000340137	0.000443018	1.99916	1.05116	2.02691	2.36512	50	27	34	47	0.477	0.312	0.481	0.527	ATP-citrate synthase OS=Homo sapiens GN=ACLY PE=2 SV=1	4	1_1_1_1_	1_1_1_1_
P	B4E3S0	3	2	4	2	7.69856e-05	8.10202e-05	9.00092e-05	4.24038e-05	0.267652	0.191242	0.276439	0.191242	4	3	4	2	0.103	0.076	0.106	0.076	Coronin OS=Homo sapiens GN=CORO1C PE=2 SV=1	4	1_1_1_1_	1_1_1_1_
P	B4E3U2	2	1	2	1	8.25805e-05	5.79389e-05	9.65505e-05	4.54855e-05	0.455459	0.273503	0.273503	0.273503	2	1	2	1	0.163	0.105	0.105	0.105	F-box only protein 3 OS=Homo sapiens GN=FBXO3 PE=2 SV=1	4	1_1_1_1_	1_1_1_1_
P	B5MBZ0	1	0	0	1	7.15919e-06	0	0	7.8866e-06	0.0568175	0	0	0.0568175	1	0	0	1	0.024	0	0	0.024	Echinoderm microtubule-associated protein-like 4 OS=Homo sapiens GN=EML4 PE=2 SV=3	2	1_0_0_1_	1_0_0_1_
P	B5MBZ8	1	1	2	2	2.59194e-05	3.63704e-05	6.06084e-05	5.71059e-05	0.164126	0.0964782	0.276439	0.276439	1	1	2	2	0.066	0.04	0.106	0.106	Protein phosphatase 1 regulatory subunit 7 OS=Homo sapiens GN=PPP1R7 PE=2 SV=1	4	1_1_1_1_	1_1_1_1_
P	B5MC51	0	0	2	2	0	0	2.64017e-05	2.4876e-05	0	0	0.0495424	0.0495424	0	0	2	2	0	0	0.021	0.021	LIM domain kinase 2 OS=Homo sapiens GN=LIMK2 PE=2 SV=1	2	0_0_1_1_	0_0_1_1_
P	B5MC59	2	0	1	0	0.000346435	0	0.000202521	0	0.905461	0	0.905461	0	4	0	2	0	0.28	0	0.28	0	Replication protein A 14 kDa subunit OS=Homo sapiens GN=RPA3 PE=2 SV=1	2	1_0_1_0_	1_0_1_0_
P	B5MC89	0	0	0	1	0	0	0	8.99253e-06	0	0	0	0.0592537	0	0	0	1	0	0	0	0.025	Thyroid adenoma-associated protein OS=Homo sapiens GN=THADA PE=2 SV=1	1	0_0_0_1_	0_0_0_1_
P	B5MCC7	10	11	13	12	0.00107797	0.00151262	0.00126033	0.00111764	2.22849	1.85102	2.64754	1.85102	17	17	17	16	0.509	0.455	0.562	0.455	Low molecular weight phosphotyrosine protein phosphatase OS=Homo sapiens GN=ACP1 PE=2 SV=1	4	1_1_1_1_	1_1_1_1_
P	B5MCE7	2	1	1	2	6.31282e-05	4.42911e-05	3.69038e-05	6.95423e-05	0.177606	0.0964782	0.0964782	0.279381	2	1	1	2	0.071	0.04	0.04	0.107	Basic leucine zipper and W2 domain-containing protein 2 OS=Homo sapiens GN=BZW2 PE=2 SV=1	4	1_1_1_1_	1_1_1_1_
P	B5MCF9	4	3	4	2	4.97508e-05	5.23581e-05	5.8167e-05	2.74028e-05	0.267652	0.169499	0.21899	0.129796	4	3	4	2	0.103	0.068	0.086	0.053	Pescadillo homolog OS=Homo sapiens GN=PES1 PE=2 SV=1	4	1_1_1_1_	1_1_1_1_
P	B5MCH7	2	1	1	2	4.14106e-05	2.90539e-05	2.4208e-05	4.56181e-05	0.114295	0.0616956	0.0616956	0.174898	2	1	1	2	0.047	0.026	0.026	0.07	Basic leucine zipper and W2 domain-containing protein 2 OS=Homo sapiens GN=BZW2 PE=2 SV=1	4	1_1_1_1_	1_1_1_1_
P	B5MCL5	1	1	0	0	4.18992e-05	2.93967e-05	0	0	0.233105	0.122018	0	0	2	1	0	0	0.091	0.05	0	0	SWI/SNF-related matrix-associated actin-dependent regulator of chromatin subfamily B member 1 OS=Homo sapiens GN=SMARCB1 PE=2 SV=1	2	1_1_0_0_	1_1_0_0_
P	B5MCP9	14	11	9	10	0.000683607	0.000852662	0.000621641	0.000627554	1.74789	1.74789	1.74789	1.48886	18	16	14	15	0.439	0.439	0.439	0.396	40S ribosomal protein S7 OS=Homo sapiens GN=RPS7 PE=2 SV=1	4	1_1_1_1_	1_1_1_1_
P	B5MCQ5	12	7	9	9	0.000203744	0.000163369	0.000204181	0.000160318	0.588547	0.452112	0.559552	0.383566	14	8	12	10	0.201	0.162	0.193	0.141	Protein disulfide-isomerase A6 OS=Homo sapiens GN=PDIA6 PE=2 SV=1	4	1_1_1_1_	1_1_1_1_
P	B5MCT7	0	1	0	2	0	3.48444e-05	0	5.47098e-05	0	0.101539	0	0.294196	0	1	0	2	0	0.042	0	0.112	Protein phosphatase 1F OS=Homo sapiens GN=PPM1F PE=2 SV=1	2	0_1_0_1_	0_1_0_1_
P	B5MCT8	6	8	5	6	0.000306558	0.000573553	0.000298681	0.000337705	0.757924	1.74789	0.757924	0.909853	6	8	5	6	0.245	0.439	0.245	0.281	40S ribosomal protein S9 OS=Homo sapiens GN=RPS9 PE=2 SV=1	4	1_1_1_1_	1_1_1_1_
P	B5MCW2	16	17	19	15	0.00054831	0.00084267	0.000763175	0.000575258	1.47172	1.53513	1.37137	1.34963	21	23	25	20	0.393	0.404	0.375	0.371	60S ribosomal protein L3 (Fragment) OS=Homo sapiens GN=RPL3 PE=2 SV=1	4	1_1_1_1_	1_1_1_1_
P	B5MCX3	9	3	5	7	0.000243368	0.000124181	0.00018107	0.000219351	1.2182	0.422329	0.798871	0.737801	11	4	7	9	0.346	0.153	0.255	0.24	Septin-2 OS=Homo sapiens GN=SEPT2 PE=2 SV=1	4	1_1_1_1_	1_1_1_1_
P	B5MCY6	1	1	2	2	3.21354e-05	4.50927e-05	7.51434e-05	7.0801e-05	0.205036	0.122018	0.352073	0.352073	1	1	2	2	0.081	0.05	0.131	0.131	Protein phosphatase 1 regulatory subunit 7 OS=Homo sapiens GN=PPP1R7 PE=2 SV=1	4	1_1_1_1_	1_1_1_1_
P	B5MCY9	0	1	0	1	0	6.2676e-05	0	4.92044e-05	0	0.188502	0	0.188502	0	1	0	1	0	0.075	0	0.075	Exocyst complex component 7 OS=Homo sapiens GN=EXOC7 PE=2 SV=1	2	0_1_0_1_	0_1_0_1_
P	B5MD17	0	1	0	0	0	5.93184e-05	0	0	0	0.244515	0	0	0	1	0	0	0	0.095	0	0	Chromobox protein homolog 1 (Fragment) OS=Homo sapiens GN=CBX1 PE=2 SV=1	1	0_1_0_0_	0_1_0_0_
P	B5MD38	9	4	5	4	0.000202334	0.000113567	0.000141938	8.91568e-05	1.33346	0.233105	0.318257	0.415794	10	4	6	4	0.368	0.091	0.12	0.151	3-ketoacyl-CoA thiolase OS=Homo sapiens GN=HADHB PE=2 SV=1	4	1_1_1_1_	1_1_1_1_
P	B5MD47	2	1	2	1	0.000151105	0.000106016	0.000176667	8.32288e-05	1.18776	0.479108	1.18776	0.479108	2	1	2	1	0.34	0.17	0.34	0.17	Septin-2 (Fragment) OS=Homo sapiens GN=SEPT2 PE=2 SV=1	4	1_1_1_1_	1_1_1_1_
P	B5MD87	1	1	1	2	5.18388e-05	7.27408e-05	0.000121217	0.000114212	0.202264	0.244515	0.244515	0.472312	1	1	2	2	0.08	0.095	0.095	0.168	Pyrroline-5-carboxylate reductase 3 OS=Homo sapiens GN=PYCRL PE=2 SV=2	4	1_1_1_1_	1_1_1_1_
P	B5MDF5	15	11	15	13	0.000609607	0.000641555	0.000605823	0.000537236	3.14954	2.6141	2.99025	2.99025	20	15	17	16	0.618	0.558	0.601	0.601	GTP-binding nuclear protein Ran OS=Homo sapiens GN=RAN PE=2 SV=1	4	1_1_1_1_	1_1_1_1_
P	B5MDN3	6	3	3	6	3.47282e-05	2.43655e-05	2.03016e-05	5.1009e-05	0.127197	0.0616956	0.0789467	0.172195	6	3	3	8	0.052	0.026	0.033	0.069	CCR4-NOT transcription complex subunit 1 OS=Homo sapiens GN=CNOT1 PE=2 SV=2	4	1_1_1_1_	1_1_1_1_
P	B5MDQ4	1	1	1	1	2.75268e-05	3.86259e-05	3.21835e-05	3.03237e-05	0.114295	0.114295	0.114295	0.205036	1	1	1	1	0.047	0.047	0.047	0.081	Cell differentiation protein RCD1 homolog OS=Homo sapiens GN=RQCD1 PE=2 SV=2	4	1_1_1_1_	1_1_1_1_
P	B5ME19	22	14	10	12	0.000202024	0.000185354	0.000109015	0.000128394	0.931968	0.527566	0.383566	0.393157	26	17	12	15	0.286	0.184	0.141	0.144	Eukaryotic translation initiation factor 3 subunit C-like protein OS=Homo sapiens GN=EIF3CL PE=3 SV=1	4	1_1_1_1_	1_1_1_1_
P	B5MEG5	0	0	1	0	0	0	6.11439e-06	0	0	0	0.0375284	0	0	0	1	0	0	0	0.016	0	Ubiquitin carboxyl-terminal hydrolase OS=Homo sapiens GN=USP19 PE=2 SV=1	1	0_0_1_0_	0_0_1_0_
P	B5MEG9	4	3	2	4	3.98984e-05	4.19894e-05	2.3324e-05	4.39523e-05	0.148154	0.0889301	0.0889301	0.124605	4	3	2	4	0.06	0.037	0.037	0.051	Microtubule-associated protein 4 (Fragment) OS=Homo sapiens GN=MAP4 PE=2 SV=2	4	1_1_1_1_	1_1_1_1_
P	B5TY33	1	1	0	0	4.10516e-05	5.7604e-05	0	0	0.2218	0.2218	0	0	1	1	0	0	0.087	0.087	0	0	Mitogen-activated protein kinase 14 OS=Homo sapiens GN=MAPK14 PE=2 SV=1	2	1_1_0_0_	1_1_0_0_
P	B7WNR0	0	1	0	0	0	2.01731e-05	0	0	0	0.0327615	0	0	0	1	0	0	0	0.014	0	0	Serum albumin OS=Homo sapiens GN=ALB PE=2 SV=1	1	0_1_0_0_	0_1_0_0_
P	B7WP27	0	0	0	1	0	0	0	8.61619e-06	0	0	0	0.0519619	0	0	0	1	0	0	0	0.022	Pre-mRNA-splicing factor CWC22 homolog OS=Homo sapiens GN=CWC22 PE=2 SV=1	1	0_0_0_1_	0_0_0_1_
P	B7WP74	0	0	0	1	0	0	0	1.05014e-05	0	0	0	0.0641431	0	0	0	1	0	0	0	0.027	Pre-mRNA-splicing factor CWC22 homolog (Fragment) OS=Homo sapiens GN=CWC22 PE=2 SV=1	1	0_0_0_1_	0_0_0_1_
P	B7WPF4	0	1	0	0	0	4.05101e-06	0	0	0	0.0209395	0	0	0	1	0	0	0	0.009	0	0	Ubiquitin carboxyl-terminal hydrolase OS=Homo sapiens GN=USP24 PE=2 SV=2	1	0_1_0_0_	0_1_0_0_
P	B7Z1C9	31	21	23	27	0.000718749	0.000720397	0.000660266	0.00062211	3.27563	2.31131	2.78443	2.78443	42	30	33	33	0.631	0.52	0.578	0.578	Chaperonin containing TCP1, subunit 7 (Eta), isoform CRA_a OS=Homo sapiens GN=CCT7 PE=2 SV=1	4	1_1_1_1_	1_1_1_1_
P	B7Z1E5	0	1	1	2	0	3.01072e-05	2.50856e-05	4.72719e-05	0	0.0789467	0.0789467	0.250259	0	1	1	2	0	0.033	0.033	0.097	Cell differentiation protein RCD1 homolog OS=Homo sapiens GN=RQCD1 PE=2 SV=1	3	0_1_1_1_	0_1_1_1_
P	B7Z1J3	1	0	1	1	2.01188e-05	0	2.35222e-05	2.21629e-05	0.0964782	0	0.0964782	0.0964782	1	0	1	1	0.04	0	0.04	0.04	Squalene synthase OS=Homo sapiens GN=FDFT1 PE=2 SV=1	3	1_0_1_1_	1_0_1_1_
P	B7Z1K2	3	0	0	0	5.222e-05	0	0	0	0.303167	0	0	0	3	0	0	0	0.115	0	0	0	HBS1-like protein OS=Homo sapiens GN=HBS1L PE=2 SV=1	1	1_0_0_0_	1_0_0_0_
P	B7Z1L3	1	1	1	1	9.93276e-05	0.000139377	0.000116131	0.00010942	0.448772	0.448772	0.448772	0.448772	2	2	2	2	0.161	0.161	0.161	0.161	Membrane-associated progesterone receptor component 1 OS=Homo sapiens GN=PGRMC1 PE=2 SV=1	4	1_1_1_1_	1_1_1_1_
P	B7Z1M1	5	3	5	6	0.000177548	0.000106773	0.000148274	0.000167647	0.472312	0.238797	0.749847	0.448772	7	3	5	6	0.168	0.093	0.243	0.161	Reticulocalbin-1 OS=Homo sapiens GN=RCN1 PE=2 SV=1	4	1_1_1_1_	1_1_1_1_
P	B7Z1N3	0	0	1	1	0	0	2.62764e-05	2.47579e-05	0	0	0.114295	0.114295	0	0	1	1	0	0	0.047	0.047	GPI transamidase component PIG-T OS=Homo sapiens GN=PIGT PE=2 SV=1	2	0_0_1_1_	0_0_1_1_
P	B7Z1N7	0	0	1	1	0	0	4.30225e-05	4.05363e-05	0	0	0.14025	0.14025	0	0	1	1	0	0	0.057	0.057	Sodium/potassium-transporting ATPase subunit beta-3 OS=Homo sapiens GN=ATP1B3 PE=2 SV=1	2	0_0_1_1_	0_0_1_1_
P	B7Z1R5	8	1	3	2	0.000121608	1.70642e-05	5.68722e-05	2.67928e-05	0.625549	0.0399202	0.193988	0.111732	10	1	4	2	0.211	0.017	0.077	0.046	V-type proton ATPase catalytic subunit A OS=Homo sapiens GN=ATP6V1A PE=2 SV=1	4	1_1_1_1_	1_1_1_1_
P	B7Z1Z6	1	0	0	0	2.3285e-05	0	0	0	0.0864257	0	0	0	1	0	0	0	0.036	0	0	0	Calcium/calmodulin-dependent protein kinase type II subunit beta OS=Homo sapiens GN=CAMK2B PE=2 SV=1	1	1_0_0_0_	1_0_0_0_
P	B7Z202	0	1	1	1	0	2.39555e-05	1.996e-05	1.88065e-05	0	0.0864257	0.0864257	0.0864257	0	1	1	1	0	0.036	0.036	0.036	Dystrobrevin beta OS=Homo sapiens GN=DTNB PE=2 SV=1	3	0_1_1_1_	0_1_1_1_
P	B7Z233	5	0	3	5	0.000116698	0	0.00013644	0.000128555	0.95434	0	0.541701	0.832314	7	0	7	7	0.291	0	0.188	0.263	Acetyl-CoA acetyltransferase, cytosolic OS=Homo sapiens GN=ACAT2 PE=2 SV=1	3	1_0_1_1_	1_0_1_1_
P	B7Z254	12	7	9	9	0.000227521	0.000182435	0.000228009	0.000179028	0.674943	0.51705	0.64059	0.438799	14	8	12	10	0.224	0.181	0.215	0.158	Protein disulfide-isomerase A6 OS=Homo sapiens GN=PDIA6 PE=2 SV=1	4	1_1_1_1_	1_1_1_1_
P	B7Z2C3	0	1	0	2	0	2.84728e-05	0	4.47057e-05	0	0.081434	0	0.233105	0	1	0	2	0	0.034	0	0.091	Protein phosphatase 1F OS=Homo sapiens GN=PPM1F PE=2 SV=1	2	0_1_0_1_	0_1_0_1_
P	B7Z2C5	2	2	1	1	4.52352e-05	6.34745e-05	1.76292e-05	1.66104e-05	0.191242	0.191242	0.109175	0.109175	3	3	1	1	0.076	0.076	0.045	0.045	Cyclin-dependent kinase-like 3 OS=Homo sapiens GN=CDKL3 PE=2 SV=1	4	1_1_1_1_	1_1_1_1_
P	B7Z2E6	6	4	10	6	0.000511338	0.00039862	0.000863548	0.000563292	1.96483	1.12814	2.01995	2.01995	9	5	13	9	0.472	0.328	0.48	0.48	14-3-3 protein zeta/delta OS=Homo sapiens GN=YWHAZ PE=2 SV=1	4	1_1_1_1_	1_1_1_1_
P	B7Z2F4	24	19	23	26	0.00063899	0.000640456	0.000725742	0.000744138	3.9204	3.74242	3.58142	3.60257	35	25	34	37	0.692	0.676	0.661	0.663	T-complex protein 1 subunit delta OS=Homo sapiens GN=CCT4 PE=2 SV=1	4	1_1_1_1_	1_1_1_1_
P	B7Z2F6	1	1	0	1	9.35694e-06	1.31298e-05	0	1.03076e-05	0.0303861	0.0280163	0	0.0471286	1	1	0	1	0.013	0.012	0	0.02	Scaffold attachment factor B1 OS=Homo sapiens GN=SAFB PE=2 SV=1	3	1_1_0_1_	1_1_0_1_
P	B7Z2L0	0	1	1	1	0	6.77924e-05	5.64853e-05	5.32211e-05	0	0.285287	0.285287	0.285287	0	1	1	1	0	0.109	0.109	0.109	B-cell receptor-associated protein 29 OS=Homo sapiens GN=BCAP29 PE=2 SV=1	3	0_1_1_1_	0_1_1_1_
P	B7Z2R2	1	0	0	0	4.41113e-05	0	0	0	0.205036	0	0	0	1	0	0	0	0.081	0	0	0	Cytochrome b-c1 complex subunit 7 OS=Homo sapiens GN=UQCRB PE=2 SV=1	1	1_0_0_0_	1_0_0_0_
P	B7Z2X9	7	5	6	6	0.000181635	0.000203897	0.000254834	0.000140063	0.432188	0.383566	0.432188	0.432188	10	8	12	7	0.156	0.141	0.156	0.156	Gamma-enolase OS=Homo sapiens GN=ENO2 PE=2 SV=1	4	1_1_1_1_	1_1_1_1_
P	B7Z321	1	1	1	0	8.13507e-06	1.14152e-05	9.51128e-06	0	0.0327615	0.0423174	0.0375284	0	1	1	1	0	0.014	0.018	0.016	0	Exocyst complex component 4 OS=Homo sapiens GN=EXOC4 PE=2 SV=1	3	1_1_1_0_	1_1_1_0_
P	B7Z358	1	1	1	1	5.26068e-05	0.000147637	0.000123012	5.79519e-05	0.383566	0.383566	0.383566	0.383566	1	2	2	1	0.141	0.141	0.141	0.141	39S ribosomal protein L50, mitochondrial OS=Homo sapiens GN=MRPL50 PE=2 SV=1	4	1_1_1_1_	1_1_1_1_
P	B7Z3A6	0	0	0	2	0	0	0	0.00015647	0	0	0	0.412538	0	0	0	2	0	0	0	0.15	Sorbitol dehydrogenase OS=Homo sapiens GN=SORD PE=2 SV=1	1	0_0_0_1_	0_0_0_1_
P	B7Z3D5	1	0	0	0	2.48754e-05	0	0	0	0.119438	0	0	0	2	0	0	0	0.049	0	0	0	Myotubularin related protein 1, isoform CRA_a OS=Homo sapiens GN=MTMR1 PE=2 SV=1	1	1_0_0_0_	1_0_0_0_
P	B7Z3E2	2	1	1	1	8.98977e-05	6.30727e-05	5.25528e-05	4.95159e-05	0.438799	0.191242	0.191242	0.191242	2	1	1	1	0.158	0.076	0.076	0.076	Serine/threonine-protein phosphatase 6 catalytic subunit OS=Homo sapiens GN=PPP6C PE=2 SV=1	4	1_1_1_1_	1_1_1_1_
P	B7Z3K3	2	0	1	0	3.98984e-05	0	2.3324e-05	0	0.153453	0	0.0665962	0	2	0	1	0	0.062	0	0.028	0	Inositol-3-phosphate synthase 1 OS=Homo sapiens GN=ISYNA1 PE=2 SV=1	2	1_0_1_0_	1_0_1_0_
P	B7Z3X4	1	0	1	0	3.34996e-05	0	3.91667e-05	0	0.14025	0	0.14025	0	1	0	1	0	0.057	0	0.057	0	Glucosamine-6-phosphate isomerase 1 OS=Homo sapiens GN=GNPDA1 PE=2 SV=1	2	1_0_1_0_	1_0_1_0_
P	B7Z403	1	0	0	0	2.45741e-05	0	0	0	0.0839269	0	0	0	1	0	0	0	0.035	0	0	0	Glyoxalase domain-containing protein 4 OS=Homo sapiens GN=GLOD4 PE=2 SV=1	1	1_0_0_0_	1_0_0_0_
P	B7Z413	0	0	0	1	0	0	0	2.85529e-05	0	0	0	0.224616	0	0	0	1	0	0	0	0.088	Renin receptor OS=Homo sapiens GN=ATP6AP2 PE=2 SV=1	1	0_0_0_1_	0_0_0_1_
P	B7Z426	0	0	0	1	0	0	0	1.30609e-05	0	0	0	0.0519619	0	0	0	1	0	0	0	0.022	Guanylate cyclase soluble subunit beta-1 OS=Homo sapiens GN=GUCY1B3 PE=2 SV=1	1	0_0_0_1_	0_0_0_1_
P	B7Z463	10	4	6	6	0.000101577	4.75113e-05	6.9277e-05	7.45984e-05	0.541701	0.172195	0.3122	0.306171	12	4	7	8	0.188	0.069	0.118	0.116	Puromycin-sensitive aminopeptidase OS=Homo sapiens GN=NPEPPS PE=2 SV=1	4	1_1_1_1_	1_1_1_1_
P	B7Z4B8	9	3	2	4	9.25935e-05	3.89784e-05	2.16515e-05	5.10007e-05	0.548817	0.127197	0.0399202	0.14025	10	3	2	5	0.19	0.052	0.017	0.057	Heterogeneous nuclear ribonucleoprotein U-like protein 1 OS=Homo sapiens GN=HNRNPUL1 PE=2 SV=1	4	1_1_1_1_	1_1_1_1_
P	B7Z4C8	11	6	5	6	0.000710192	0.000689919	0.000510975	0.000541627	1.46604	1.06538	1.06538	1.06538	13	9	8	9	0.392	0.315	0.315	0.315	60S ribosomal protein L31 OS=Homo sapiens GN=RPL31 PE=2 SV=1	4	1_1_1_1_	1_1_1_1_
P	B7Z4E3	11	6	5	6	0.000769375	0.000747412	0.000553556	0.000586763	1.66073	1.19786	1.19786	1.19786	13	9	8	9	0.425	0.342	0.342	0.342	60S ribosomal protein L31 OS=Homo sapiens GN=RPL31 PE=2 SV=1	4	1_1_1_1_	1_1_1_1_
P	B7Z4J9	0	1	1	0	0	3.80362e-05	3.16922e-05	0	0	0.1508	0.129796	0	0	1	1	0	0	0.061	0.053	0	Exocyst complex component 4 OS=Homo sapiens GN=EXOC4 PE=2 SV=1	2	0_1_1_0_	0_1_1_0_
P	B7Z4K4	0	1	1	0	0	5.19036e-05	4.32466e-05	0	0	0.14025	0.14025	0	0	1	1	0	0	0.057	0.057	0	Putative tRNA (cytidine(32)/guanosine(34)-2'-O)-methyltransferase OS=Homo sapiens GN=FTSJ1 PE=2 SV=1	2	0_1_1_0_	0_1_1_0_
P	B7Z4K9	1	1	2	2	6.82877e-05	0.000143733	0.00011976	0.000112839	0.377209	0.377209	1.1727	1.1727	2	3	3	3	0.139	0.139	0.337	0.337	Nucleosome assembly protein 1-like 1 OS=Homo sapiens GN=NAP1L1 PE=2 SV=1	4	1_1_1_1_	1_1_1_1_
P	B7Z4L4	6	2	3	5	9.79575e-05	4.58183e-05	7.63526e-05	0.000161866	0.419058	0.216186	0.297179	0.396368	6	2	4	9	0.152	0.085	0.113	0.145	Dolichyl-diphosphooligosaccharide--protein glycosyltransferase subunit 1 OS=Homo sapiens GN=RPN1 PE=2 SV=1	4	1_1_1_1_	1_1_1_1_
P	B7Z4N8	2	2	3	4	2.94075e-05	4.1265e-05	6.87648e-05	8.09887e-05	0.116863	0.180321	0.250259	0.330454	2	2	4	5	0.048	0.072	0.097	0.124	Ubiquitin carboxyl-terminal hydrolase OS=Homo sapiens GN=USP14 PE=2 SV=1	4	1_1_1_1_	1_1_1_1_
P	B7Z524	4	1	1	1	5.46302e-05	1.91644e-05	3.19359e-05	3.00904e-05	0.364583	0.106624	0.106624	0.106624	4	1	2	2	0.135	0.044	0.044	0.044	HBS1-like protein OS=Homo sapiens GN=HBS1L PE=2 SV=1	4	1_1_1_1_	1_1_1_1_
P	B7Z596	4	3	4	4	0.000103301	0.000144953	0.00015097	0.000142246	0.330454	0.253141	0.253141	0.253141	4	4	5	5	0.124	0.098	0.098	0.098	Tropomyosin alpha-1 chain OS=Homo sapiens GN=TPM1 PE=2 SV=1	4	1_1_1_1_	1_1_1_1_
P	B7Z5C0	15	11	10	10	0.000680601	0.000830458	0.000553556	0.000554165	3.68813	3.1783	3.21697	2.41193	23	20	16	17	0.671	0.621	0.625	0.533	DnaJ homolog subfamily A member 1 OS=Homo sapiens GN=DNAJA1 PE=2 SV=1	4	1_1_1_1_	1_1_1_1_
P	B7Z5E2	12	7	7	8	0.000311909	0.000303005	0.000196363	0.000290738	1.35505	1.02768	1.17771	1.1928	13	9	7	11	0.372	0.307	0.338	0.341	26S protease regulatory subunit 7 OS=Homo sapiens GN=PSMC2 PE=2 SV=1	4	1_1_1_1_	1_1_1_1_
P	B7Z5N5	1	0	0	0	1.64778e-05	0	0	0	0.0616956	0	0	0	1	0	0	0	0.026	0	0	0	Mothers against decapentaplegic homolog 2 OS=Homo sapiens GN=SMAD2 PE=2 SV=1	1	1_0_0_0_	1_0_0_0_
P	B7Z5N7	2	10	30	21	3.10806e-05	0.000370707	0.000763108	0.000496459	0.235947	1.42661	3.67735	3.1783	2	17	42	29	0.092	0.385	0.67	0.621	Sec1 family domain-containing protein 1 OS=Homo sapiens GN=SCFD1 PE=2 SV=1	4	1_1_1_1_	1_1_1_1_
P	B7Z5W8	2	1	1	1	3.87026e-05	2.71539e-05	2.26249e-05	2.13175e-05	0.1324	0.0592537	0.0592537	0.0592537	2	1	1	1	0.054	0.025	0.025	0.025	Dihydrolipoyllysine-residue succinyltransferase component of 2-oxoglutarate dehydrogenase complex, mitochondrial OS=Homo sapiens GN=DLST PE=2 SV=1	4	1_1_1_1_	1_1_1_1_
P	B7Z637	3	1	2	1	3.55096e-05	3.32183e-05	4.15167e-05	1.30392e-05	0.244515	0.0665962	0.0665962	0.0665962	3	2	3	1	0.095	0.028	0.028	0.028	Armadillo repeat containing 8, isoform CRA_g OS=Homo sapiens GN=ARMC8 PE=2 SV=1	4	1_1_1_1_	1_1_1_1_
P	B7Z652	1	0	0	0	4.64178e-05	0	0	0	0.161449	0	0	0	1	0	0	0	0.065	0	0	0	60S ribosomal protein L7-like 1 OS=Homo sapiens GN=RPL7L1 PE=2 SV=1	1	1_0_0_0_	1_0_0_0_
P	B7Z685	0	0	0	1	0	0	0	1.41987e-05	0	0	0	0.0568175	0	0	0	1	0	0	0	0.024	Guanylate cyclase 1, soluble, beta 3, isoform CRA_c OS=Homo sapiens GN=GUCY1B3 PE=2 SV=1	1	0_0_0_1_	0_0_0_1_
P	B7Z6A4	2	2	1	2	0.000166451	0.000155711	6.48699e-05	0.000122242	0.383566	0.383566	0.383566	0.383566	3	2	1	2	0.141	0.141	0.141	0.141	Surfeit 4, isoform CRA_c OS=Homo sapiens GN=SURF4 PE=2 SV=1	4	1_1_1_1_	1_1_1_1_
P	B7Z6A8	2	2	2	2	9.53278e-05	0.00026753	0.000111454	0.000210027	0.64059	0.406048	0.406048	0.406048	2	4	2	4	0.215	0.148	0.148	0.148	Mycophenolic acid acyl-glucuronide esterase, mitochondrial OS=Homo sapiens GN=ABHD10 PE=2 SV=1	4	1_1_1_1_	1_1_1_1_
P	B7Z6B8	3	2	1	3	6.53551e-05	9.1707e-05	5.09408e-05	0.000119992	0.559552	0.336596	0.21899	0.538155	3	3	2	5	0.193	0.126	0.086	0.187	2,4-dienoyl-CoA reductase, mitochondrial OS=Homo sapiens GN=DECR1 PE=2 SV=1	4	1_1_1_1_	1_1_1_1_
P	B7Z6M1	16	9	15	15	0.000279221	0.000221455	0.000283875	0.000307591	1.29615	0.694338	1.13796	1.11349	23	13	20	23	0.361	0.229	0.33	0.325	Plastin-3 OS=Homo sapiens GN=PLS3 PE=2 SV=1	4	1_1_1_1_	1_1_1_1_
P	B7Z6P0	0	0	1	0	0	0	6.38719e-05	0	0	0	0.614359	0	0	0	1	0	0	0	0.208	0	Cytosolic Fe-S cluster assembly factor NUBP2 OS=Homo sapiens GN=NUBP2 PE=2 SV=1	1	0_0_1_0_	0_0_1_0_
P	B7Z6P3	2	0	0	1	4.25265e-05	0	0	2.34237e-05	0.213389	0	0	0.0864257	2	0	0	1	0.084	0	0	0.036	Kinectin OS=Homo sapiens GN=KTN1 PE=2 SV=1	2	1_0_0_1_	1_0_0_1_
P	B7Z6R0	0	0	0	1	0	0	0	6.57437e-05	0	0	0	0.235947	0	0	0	1	0	0	0	0.092	Phosphomannomutase 2 OS=Homo sapiens GN=PMM2 PE=2 SV=1	1	0_0_0_1_	0_0_0_1_
P	B7Z6Z4	7	4	5	5	0.00020888	0.000209359	0.000244216	0.000197231	0.803018	0.559552	0.803018	0.592209	7	5	7	6	0.256	0.193	0.256	0.202	Myosin light polypeptide 6 OS=Homo sapiens GN=MYL6 PE=2 SV=1	4	1_1_1_1_	1_1_1_1_
P	B7Z712	5	5	5	5	0.000359591	0.000441509	0.000420423	0.000544674	1.32809	1.32809	1.32809	1.32809	8	7	8	11	0.367	0.367	0.367	0.367	60 kDa heat shock protein, mitochondrial OS=Homo sapiens GN=HSPD1 PE=2 SV=1	4	1_1_1_1_	1_1_1_1_
P	B7Z738	3	12	41	28	3.6545e-05	0.000324776	0.000854547	0.000577034	0.282331	1.17771	3.93174	3.51856	3	19	60	43	0.108	0.338	0.693	0.655	Sec1 family domain-containing protein 1 OS=Homo sapiens GN=SCFD1 PE=2 SV=1	4	1_1_1_1_	1_1_1_1_
P	B7Z7A3	5	3	0	0	8.46907e-05	6.79079e-05	0	0	0.428894	0.193988	0	0	7	4	0	0	0.155	0.077	0	0	Nucleolar GTP-binding protein 1 OS=Homo sapiens GN=GTPBP4 PE=2 SV=1	2	1_1_0_0_	1_1_0_0_
P	B7Z7A9	18	13	19	17	0.000419908	0.000486746	0.000512289	0.000502796	2.3037	1.79898	2.25087	2.09742	23	19	24	25	0.519	0.447	0.512	0.491	Phosphoglycerate kinase OS=Homo sapiens GN=PGK1 PE=2 SV=1	4	1_1_1_1_	1_1_1_1_
P	B7Z7M4	0	2	0	0	0	5.93184e-05	0	0	0	0.116863	0	0	0	2	0	0	0	0.048	0	0	Transketolase-like protein 1 OS=Homo sapiens GN=TKTL1 PE=2 SV=1	1	0_1_0_0_	0_1_0_0_
P	B7Z7P8	5	1	1	2	0.000117526	4.71182e-05	3.92593e-05	5.54859e-05	0.552387	0.158777	0.158777	0.244515	7	2	2	3	0.191	0.064	0.064	0.095	Eukaryotic peptide chain release factor subunit 1 OS=Homo sapiens GN=ETF1 PE=2 SV=1	4	1_1_1_1_	1_1_1_1_
P	B7Z7Q0	2	0	1	1	7.80431e-05	0	3.04152e-05	8.59726e-05	0.355189	0	0.193988	0.193988	3	0	1	3	0.132	0	0.077	0.077	Phosphatidylinositol transfer protein beta isoform OS=Homo sapiens GN=PITPNB PE=2 SV=1	3	1_0_1_1_	1_0_1_1_
P	B7Z7Q6	1	0	0	0	1.81635e-05	0	0	0	0.0739894	0	0	0	1	0	0	0	0.031	0	0	0	Lysosomal Pro-X carboxypeptidase OS=Homo sapiens GN=PRCP PE=2 SV=1	1	1_0_0_0_	1_0_0_0_
P	B7Z7Z8	0	1	2	2	0	3.58471e-05	8.96044e-05	5.62842e-05	0	0.0864257	0.241652	0.241652	0	1	3	2	0	0.036	0.094	0.094	Peptidyl-prolyl cis-trans isomerase FKBP5 OS=Homo sapiens GN=FKBP5 PE=2 SV=1	3	0_1_1_1_	0_1_1_1_
P	B7Z806	5	1	2	3	6.48577e-05	3.03363e-05	3.79148e-05	4.76317e-05	0.364583	0.0889301	0.153453	0.188502	6	2	3	4	0.135	0.037	0.062	0.075	Glycogen [starch] synthase, muscle OS=Homo sapiens GN=GYS1 PE=2 SV=1	4	1_1_1_1_	1_1_1_1_
P	B7Z815	4	4	3	5	3.26976e-05	4.58816e-05	2.29374e-05	3.60198e-05	0.137627	0.14025	0.0839269	0.153453	5	5	3	5	0.056	0.057	0.035	0.062	Ubiquitin carboxyl-terminal hydrolase OS=Homo sapiens GN=USP7 PE=2 SV=1	4	1_1_1_1_	1_1_1_1_
P	B7Z817	0	0	1	1	0	0	1.74807e-05	3.29411e-05	0	0	0.0964782	0.0964782	0	0	1	2	0	0	0.04	0.04	Delta(24)-sterol reductase OS=Homo sapiens GN=DHCR24 PE=2 SV=1	2	0_0_1_1_	0_0_1_1_
P	B7Z840	17	17	13	11	0.000579235	0.000742111	0.000559445	0.000388401	2.66438	2.06196	2.26588	2.06196	23	21	19	14	0.564	0.486	0.514	0.486	Glutamine--tRNA ligase OS=Homo sapiens GN=QARS PE=2 SV=1	4	1_1_1_1_	1_1_1_1_
P	B7Z8D3	1	0	0	1	5.46302e-05	0	0	6.01808e-05	0.303167	0	0	0.303167	1	0	0	1	0.115	0	0	0.115	Proteasome activator complex subunit 3 OS=Homo sapiens GN=PSME3 PE=2 SV=1	2	1_0_0_1_	1_0_0_1_
P	B7Z8M7	4	2	1	3	0.000205258	0.000115208	9.59924e-05	0.000226113	0.999862	0.614359	0.288249	0.999862	5	2	2	5	0.301	0.208	0.11	0.301	Ras-related protein Rab-1A OS=Homo sapiens GN=RAB1A PE=2 SV=1	4	1_1_1_1_	1_1_1_1_
P	B7Z8V7	0	0	0	1	0	0	0	2.59917e-05	0	0	0	0.114295	0	0	0	1	0	0	0	0.047	NAD kinase 2, mitochondrial OS=Homo sapiens GN=NADK2 PE=2 SV=1	1	0_0_0_1_	0_0_0_1_
P	B7Z909	11	3	6	7	0.00021598	5.34821e-05	0.000118831	0.000167946	1.1677	0.188502	0.520548	0.686553	17	3	8	12	0.336	0.075	0.182	0.227	Hypoxia up-regulated protein 1 OS=Homo sapiens GN=HYOU1 PE=2 SV=1	4	1_1_1_1_	1_1_1_1_
P	B7Z972	8	7	7	5	0.000406881	0.000467132	0.000389219	0.000203737	2.19889	2.0479	2.28095	1.42661	11	9	9	5	0.505	0.484	0.516	0.385	Protein-L-isoaspartate O-methyltransferase OS=Homo sapiens GN=PCMT1 PE=2 SV=1	4	1_1_1_1_	1_1_1_1_
P	B7Z9C2	11	6	7	12	0.00030524	0.000228435	0.000214126	0.000313837	1.12324	0.485936	0.936422	1.74157	15	8	9	14	0.327	0.172	0.287	0.438	Nucleosome assembly protein 1-like 1 OS=Homo sapiens GN=NAP1L1 PE=2 SV=1	4	1_1_1_1_	1_1_1_1_
P	B7Z9C4	4	0	3	4	9.04703e-05	0	0.000105775	9.96625e-05	0.610646	0	0.282331	0.321296	4	0	4	4	0.207	0	0.108	0.121	CTP synthase 1 OS=Homo sapiens GN=CTPS1 PE=2 SV=1	3	1_0_1_1_	1_0_1_1_
P	B7Z9G5	0	0	0	1	0	0	0	2.06425e-05	0	0	0	0.156112	0	0	0	1	0	0	0	0.063	BRO1 domain-containing protein BROX OS=Homo sapiens GN=BROX PE=2 SV=1	1	0_0_0_1_	0_0_0_1_
P	B7Z9I1	4	2	4	4	9.22327e-05	0.000129422	0.00015097	0.000101604	0.406048	0.285287	0.406048	0.51008	5	5	7	5	0.148	0.109	0.148	0.179	Medium-chain-specific acyl-CoA dehydrogenase, mitochondrial OS=Homo sapiens GN=ACADM PE=2 SV=1	4	1_1_1_1_	1_1_1_1_
P	B7Z9I3	0	0	0	1	0	0	0	2.46022e-05	0	0	0	0.188502	0	0	0	1	0	0	0	0.075	Renin receptor OS=Homo sapiens GN=ATP6AP2 PE=2 SV=1	1	0_0_0_1_	0_0_0_1_
P	B7Z9J8	5	3	2	4	0.000193438	0.000116329	9.69262e-05	0.000152208	0.741807	0.432188	0.164126	0.566751	7	3	3	5	0.241	0.156	0.066	0.195	Isocitrate dehydrogenase [NAD] subunit alpha, mitochondrial OS=Homo sapiens GN=IDH3A PE=2 SV=1	4	1_1_1_1_	1_1_1_1_
P	B7Z9K1	3	1	2	2	6.4174e-05	6.00331e-05	5.00201e-05	4.71295e-05	0.367729	0.124605	0.230269	0.230269	3	2	2	2	0.136	0.051	0.09	0.09	Serine/threonine-protein kinase 25 OS=Homo sapiens GN=STK25 PE=2 SV=1	4	1_1_1_1_	1_1_1_1_
P	B7Z9L0	34	29	33	34	0.000749892	0.000804667	0.000807986	0.000777491	4.17607	4.28445	4.12861	4.17607	51	39	47	48	0.714	0.723	0.71	0.714	T-complex protein 1 subunit delta OS=Homo sapiens GN=CCT4 PE=2 SV=1	4	1_1_1_1_	1_1_1_1_
P	B7Z9L2	4	0	1	1	0.000122977	0	3.59452e-05	3.3868e-05	0.836538	0	0.207814	0.127197	4	0	1	1	0.264	0	0.082	0.052	NADH dehydrogenase [ubiquinone] iron-sulfur protein 2, mitochondrial OS=Homo sapiens GN=NDUFS2 PE=2 SV=1	3	1_0_1_1_	1_0_1_1_
P	B7Z9U9	4	0	1	2	0.000220785	0	8.6045e-05	8.10726e-05	1.04644	0	0.330454	0.30017	6	0	2	2	0.311	0	0.124	0.114	Ubiquitin carboxyl-terminal hydrolase isozyme L5 OS=Homo sapiens GN=UCHL5 PE=2 SV=1	3	1_0_1_1_	1_0_1_1_
P	B7ZA04	9	6	4	6	0.000124002	0.000142364	7.90795e-05	9.93461e-05	1.31739	0.674943	0.419058	0.563148	11	9	6	8	0.365	0.224	0.152	0.194	Cytoplasmic dynein 1 intermediate chain 2 OS=Homo sapiens GN=DYNC1I2 PE=2 SV=1	4	1_1_1_1_	1_1_1_1_
P	B7ZAM9	9	5	4	4	0.000370242	0.000283379	0.000157409	0.000148313	1.36592	1.00909	0.531088	0.61808	11	6	4	4	0.374	0.303	0.185	0.209	Eukaryotic translation initiation factor 3 subunit K OS=Homo sapiens GN=EIF3K PE=2 SV=1	4	1_1_1_1_	1_1_1_1_
P	B7ZAR1	36	26	28	26	0.000720075	0.000693424	0.000643798	0.000575486	3.9204	2.4914	2.65595	3.40555	51	35	39	37	0.692	0.543	0.563	0.644	T-complex protein 1 subunit epsilon OS=Homo sapiens GN=CCT5 PE=2 SV=1	4	1_1_1_1_	1_1_1_1_
P	B7ZAV6	35	23	28	33	0.000466337	0.000368082	0.000454355	0.000503016	3.98884	2.16957	2.75837	3.84172	48	27	40	47	0.698	0.501	0.575	0.685	Importin subunit beta-1 OS=Homo sapiens GN=KPNB1 PE=2 SV=1	4	1_1_1_1_	1_1_1_1_
P	B7ZB63	7	5	6	9	0.000493189	0.000346024	0.000403635	0.000543299	1.25944	1.02302	1.25944	3.08319	10	5	7	10	0.354	0.306	0.354	0.611	ADP-ribosylation factor 3 OS=Homo sapiens GN=ARF3 PE=2 SV=1	4	1_1_1_1_	1_1_1_1_
P	B7ZB78	3	1	1	1	0.000180557	0.000168907	7.03673e-05	0.000132602	0.694338	0.315225	0.315225	0.315225	3	2	1	2	0.229	0.119	0.119	0.119	Ras-related protein Rap-1b OS=Homo sapiens GN=RAP1B PE=2 SV=1	4	1_1_1_1_	1_1_1_1_
P	B7ZBH1	2	3	2	2	0.000197276	0.000276819	0.000153766	0.00021732	0.97697	1.44906	0.97697	0.97697	3	3	2	3	0.296	0.389	0.296	0.296	Eukaryotic translation initiation factor 6 (Fragment) OS=Homo sapiens GN=EIF6 PE=2 SV=1	4	1_1_1_1_	1_1_1_1_
P	B7ZBM8	0	0	2	2	0	0	0.000113744	0.000107171	0	0	0.247383	0.247383	0	0	3	3	0	0	0.096	0.096	Syntaxin-16 (Fragment) OS=Homo sapiens GN=STX16 PE=2 SV=1	2	0_0_1_1_	0_0_1_1_
P	B7ZKM0	0	1	2	1	0	1.07503e-05	1.79144e-05	8.43959e-06	0	0.0519619	0.0864257	0.0519619	0	1	2	1	0	0.022	0.036	0.022	SART3 protein OS=Homo sapiens GN=SART3 PE=2 SV=1	3	0_1_1_1_	0_1_1_1_
P	B7ZKM8	1	0	0	0	5.47143e-06	0	0	0	0.0592537	0	0	0	1	0	0	0	0.025	0	0	0	Protein transport protein Sec24B OS=Homo sapiens GN=SEC24B PE=2 SV=1	1	1_0_0_0_	1_0_0_0_
P	B7ZKR7	0	0	1	0	0	0	7.90795e-06	0	0	0	0.0280163	0	0	0	1	0	0	0	0.012	0	AP-3 complex subunit beta-2 OS=Homo sapiens GN=AP3B2 PE=2 SV=1	1	0_0_1_0_	0_0_1_0_
P	B7ZKS0	0	0	1	1	0	0	7.54164e-06	7.10582e-06	0	0	0.0280163	0.0280163	0	0	1	1	0	0	0.012	0.012	AP-3 complex subunit beta-2 OS=Homo sapiens GN=AP3B2 PE=2 SV=1	2	0_0_1_1_	0_0_1_1_
P	B7ZL00	7	4	1	5	4.87267e-05	3.41869e-05	7.12122e-06	3.35485e-05	0.188502	0.111732	0.0256519	0.164126	8	4	1	5	0.075	0.046	0.011	0.066	Protein transport protein Sec31A OS=Homo sapiens GN=SEC31A PE=2 SV=1	4	1_1_1_1_	1_1_1_1_
P	B7ZLP8	1	0	0	0	1.85429e-05	0	0	0	0.0495424	0	0	0	2	0	0	0	0.021	0	0	0	Probable threonine--tRNA ligase 2, cytoplasmic OS=Homo sapiens GN=TARSL2 PE=2 SV=1	1	1_0_0_0_	1_0_0_0_
P	B7ZLX3	2	0	0	0	9.61668e-06	0	0	0	0.0351422	0	0	0	2	0	0	0	0.015	0	0	0	CLASP1 protein OS=Homo sapiens GN=CLASP1 PE=2 SV=1	1	1_0_0_0_	1_0_0_0_
P	B8A6G2	9	6	6	5	0.000789102	0.000645911	0.000615063	0.000579519	1.7227	1.20293	1.61216	1.61216	12	7	8	8	0.435	0.343	0.417	0.417	60S ribosomal protein L10 (Fragment) OS=Homo sapiens GN=RPL10 PE=2 SV=1	4	1_1_1_1_	1_1_1_1_
P	B8ZZ09	1	1	2	1	8.45467e-05	0.000118637	0.000197699	9.3137e-05	0.315225	0.315225	0.315225	0.315225	1	1	2	1	0.119	0.119	0.119	0.119	LUC7-like (S. cerevisiae) (Fragment) OS=Homo sapiens GN=LUC7L PE=2 SV=1	4	1_1_1_1_	1_1_1_1_
P	B8ZZ10	1	1	2	1	3.90215e-05	5.47554e-05	9.12455e-05	4.29863e-05	0.135011	0.135011	0.135011	0.135011	1	1	2	1	0.055	0.055	0.055	0.055	LUC7-like (S. cerevisiae) (Fragment) OS=Homo sapiens GN=LUC7L PE=2 SV=1	4	1_1_1_1_	1_1_1_1_
P	B8ZZ38	14	6	8	10	0.000239549	0.00013841	0.000197699	0.000201797	1.14289	0.402814	0.577611	0.737801	17	7	12	13	0.331	0.147	0.198	0.24	Leucine-rich PPR motif-containing protein, mitochondrial OS=Homo sapiens GN=LRPPRC PE=2 SV=1	4	1_1_1_1_	1_1_1_1_
P	B8ZZ43	0	0	1	0	0	0	8.22113e-05	0	0	0	0.34586	0	0	0	1	0	0	0	0.129	0	Chromobox homolog 3 (HP1 gamma homolog, Drosophila), isoform CRA_b OS=Homo sapiens GN=CBX3 PE=2 SV=1	1	0_0_1_0_	0_0_1_0_
P	B8ZZ50	0	0	1	0	0	0	3.51837e-05	0	0	0	0.180321	0	0	0	1	0	0	0	0.072	0	Eukaryotic translation initiation factor 4E type 2 OS=Homo sapiens GN=EIF4E2 PE=2 SV=1	1	0_0_1_0_	0_0_1_0_
P	B8ZZ51	2	0	0	1	8.40464e-05	0	0	4.62929e-05	0.545254	0	0	0.3122	2	0	0	1	0.189	0	0	0.118	Malate dehydrogenase, cytoplasmic OS=Homo sapiens GN=MDH1 PE=2 SV=1	2	1_0_0_1_	1_0_0_1_
P	B8ZZ54	3	2	4	3	0.000453314	0.000636095	0.000883335	0.000832288	1.53513	0.798871	3.14	1.53513	3	3	5	5	0.404	0.255	0.617	0.404	10 kDa heat shock protein, mitochondrial OS=Homo sapiens GN=HSPE1 PE=2 SV=1	4	1_1_1_1_	1_1_1_1_
P	B8ZZ74	1	2	3	2	8.93323e-05	0.000125352	0.000156667	9.84089e-05	0.261828	0.224616	0.97697	0.97697	2	2	3	2	0.101	0.088	0.296	0.296	RNA-binding protein 14 OS=Homo sapiens GN=RBM14 PE=2 SV=1	4	1_1_1_1_	1_1_1_1_
P	B8ZZ81	1	0	0	0	3.75763e-05	0	0	0	0.156112	0	0	0	1	0	0	0	0.063	0	0	0	Alkyldihydroxyacetonephosphate synthase, peroxisomal OS=Homo sapiens GN=AGPS PE=2 SV=1	1	1_0_0_0_	1_0_0_0_
P	B8ZZ87	1	0	0	0	3.25776e-05	0	0	0	0.0764652	0	0	0	1	0	0	0	0.032	0	0	0	Mitotic-spindle organizing protein 2B OS=Homo sapiens GN=MZT2B PE=2 SV=1	1	1_0_0_0_	1_0_0_0_
P	B8ZZA1	0	1	1	2	0	7.60724e-05	6.33843e-05	0.000119443	0	0.324342	0.303167	0.324342	0	1	1	2	0	0.122	0.115	0.122	Thymosin alpha-1 OS=Homo sapiens GN=PTMA PE=2 SV=1	3	0_1_1_1_	0_1_1_1_
P	B8ZZA8	0	0	1	0	0	0	4.91322e-05	0	0	0	0.244515	0	0	0	1	0	0	0	0.095	0	Glutaminase kidney isoform, mitochondrial OS=Homo sapiens GN=GLS PE=2 SV=1	1	0_0_1_0_	0_0_1_0_
P	B8ZZC5	0	0	1	0	0	0	8.0615e-05	0	0	0	0.428894	0	0	0	1	0	0	0	0.155	0	Glutaminase kidney isoform, mitochondrial OS=Homo sapiens GN=GLS PE=2 SV=1	1	0_0_1_0_	0_0_1_0_
P	B8ZZF0	0	0	1	1	0	0	2.74038e-05	2.58201e-05	0	0	0.0964782	0.0964782	0	0	1	1	0	0	0.04	0.04	Protein phosphatase 1B (Fragment) OS=Homo sapiens GN=PPM1B PE=2 SV=2	2	0_0_1_1_	0_0_1_1_
P	B8ZZJ0	1	0	1	0	0.000122447	0	0.000143161	0	0.610646	0	0.610646	0	1	0	1	0	0.207	0	0.207	0	Small ubiquitin-related modifier 1 OS=Homo sapiens GN=SUMO1 PE=2 SV=1	2	1_0_1_0_	1_0_1_0_
P	B8ZZJ2	3	4	5	5	0.00017904	0.000418718	0.000418656	0.000460206	0.686553	0.686553	1.12814	1.12814	3	5	6	7	0.227	0.227	0.328	0.328	Actin, gamma-enteric smooth muscle OS=Homo sapiens GN=ACTG2 PE=2 SV=1	4	1_1_1_1_	1_1_1_1_
P	B8ZZJ9	0	0	1	0	0	0	3.54844e-05	0	0	0	0.183042	0	0	0	1	0	0	0	0.073	0	Eukaryotic translation initiation factor 4E member 2, isoform CRA_b OS=Homo sapiens GN=EIF4E2 PE=2 SV=1	1	0_0_1_0_	0_0_1_0_
P	B8ZZK4	4	2	2	2	0.000359591	0.000252291	0.000210211	0.000198063	1.13305	0.690441	0.690441	0.690441	4	2	2	2	0.329	0.228	0.228	0.228	60S ribosomal protein L31 OS=Homo sapiens GN=RPL31 PE=2 SV=1	4	1_1_1_1_	1_1_1_1_
P	B8ZZL8	5	2	6	6	0.00035158	0.000197336	0.000493268	0.000464763	2.50752	0.807174	2.42768	2.42768	5	2	6	6	0.545	0.257	0.535	0.535	10 kDa heat shock protein, mitochondrial OS=Homo sapiens GN=HSPE1 PE=2 SV=1	4	1_1_1_1_	1_1_1_1_
P	B8ZZN6	1	0	1	0	4.86433e-05	0	5.68722e-05	0	0.207814	0	0.207814	0	1	0	1	0	0.082	0	0.082	0	Small ubiquitin-related modifier 1 OS=Homo sapiens GN=SUMO1 PE=2 SV=1	2	1_0_1_0_	1_0_1_0_
P	B8ZZP3	2	1	0	1	6.89507e-05	4.83762e-05	0	3.79782e-05	0.651962	0.399587	0	0.183042	2	1	0	1	0.218	0.146	0	0.073	COP9 signalosome complex subunit 8 OS=Homo sapiens GN=COPS8 PE=2 SV=1	3	1_1_0_1_	1_1_0_1_
P	B8ZZQ4	2	1	1	1	8.02477e-05	5.63022e-05	4.69116e-05	4.42006e-05	0.458814	0.183042	0.183042	0.183042	2	1	1	1	0.164	0.073	0.073	0.073	Pentatricopeptide repeat domain-containing protein 3, mitochondrial (Fragment) OS=Homo sapiens GN=PTCD3 PE=2 SV=2	4	1_1_1_1_	1_1_1_1_
P	B8ZZQ6	0	1	1	2	0	9.31354e-05	7.76014e-05	0.000146234	0	0.412538	0.380384	0.412538	0	1	1	2	0	0.15	0.14	0.15	Thymosin alpha-1 OS=Homo sapiens GN=PTMA PE=2 SV=1	3	0_1_1_1_	0_1_1_1_
P	B8ZZU8	9	4	4	5	0.000691337	0.000440951	0.000367405	0.000484642	5.93426	1.60615	1.60615	2.19154	11	5	5	7	0.841	0.416	0.416	0.504	Transcription elongation factor B (SIII), polypeptide 2 (18kDa, elongin B), isoform CRA_b OS=Homo sapiens GN=TCEB2 PE=2 SV=1	4	1_1_1_1_	1_1_1_1_
P	B8ZZV5	1	1	1	1	0.000140632	9.86682e-05	0.000164423	7.74604e-05	0.614359	0.614359	0.614359	0.614359	2	1	2	1	0.208	0.208	0.208	0.208	39S ribosomal protein L30, mitochondrial OS=Homo sapiens GN=MRPL30 PE=2 SV=1	4	1_1_1_1_	1_1_1_1_
P	B8ZZW7	0	1	1	2	0	7.32757e-05	6.1054e-05	0.000115052	0	0.3122	0.288249	0.3122	0	1	1	2	0	0.118	0.11	0.118	Thymosin alpha-1 OS=Homo sapiens GN=PTMA PE=2 SV=1	3	0_1_1_1_	0_1_1_1_
P	B8ZZX4	1	0	0	1	5.26068e-05	0	0	5.79519e-05	0.205036	0	0	0.205036	1	0	0	1	0.081	0	0	0.081	Thioredoxin domain-containing protein 9 (Fragment) OS=Homo sapiens GN=TXNDC9 PE=2 SV=1	2	1_0_0_1_	1_0_0_1_
P	B9A018	2	1	1	1	2.64997e-05	3.71847e-05	1.54913e-05	1.45961e-05	0.0990058	0.104079	0.104079	0.104079	2	2	1	1	0.041	0.043	0.043	0.043	U4/U6.U5 tri-snRNP-associated protein 2 OS=Homo sapiens GN=USP39 PE=2 SV=1	4	1_1_1_1_	1_1_1_1_
P	B9A032	1	0	1	0	9.22327e-05	0	0.000107836	0	0.432188	0	0.432188	0	1	0	1	0	0.156	0	0.156	0	Small ubiquitin-related modifier 1 OS=Homo sapiens GN=SUMO1 PE=2 SV=1	2	1_0_1_0_	1_0_1_0_
P	B9A041	3	1	1	2	0.000101456	4.74547e-05	0.000118619	7.45096e-05	0.710015	0.205036	0.205036	0.499685	3	1	3	2	0.233	0.081	0.081	0.176	Malate dehydrogenase, cytoplasmic OS=Homo sapiens GN=MDH1 PE=2 SV=1	4	1_1_1_1_	1_1_1_1_
P	B9A044	0	0	1	0	0	0	3.56367e-05	0	0	0	0.183042	0	0	0	1	0	0	0	0.073	0	Eukaryotic translation initiation factor 4E type 2 OS=Homo sapiens GN=EIF4E2 PE=2 SV=1	1	0_0_1_0_	0_0_1_0_
P	B9A062	1	1	1	3	3.19906e-05	4.48896e-05	3.74025e-05	0.000105723	0.282331	0.282331	0.282331	0.629296	1	1	1	3	0.108	0.108	0.108	0.212	Bifunctional methylenetetrahydrofolate dehydrogenase/cyclohydrolase, mitochondrial OS=Homo sapiens GN=MTHFD2 PE=2 SV=1	4	1_1_1_1_	1_1_1_1_
P	B9A067	1	1	2	4	1.99773e-05	1.40162e-05	2.33568e-05	5.50176e-05	0.0303861	0.0495424	0.0495424	0.111732	2	1	2	5	0.013	0.021	0.021	0.046	Mitochondrial inner membrane protein OS=Homo sapiens GN=IMMT PE=2 SV=2	4	1_1_1_1_	1_1_1_1_
P	B9ZVN9	1	0	0	0	4.28084e-06	0	0	0	0.0303861	0	0	0	1	0	0	0	0.013	0	0	0	DNA-directed RNA polymerase OS=Homo sapiens GN=POLR1A PE=2 SV=1	1	1_0_0_0_	1_0_0_0_
P	B9ZVP7	7	5	5	4	0.000560678	0.000524499	0.000437018	0.000480391	1.19786	1.19786	1.53513	1.19786	9	6	6	7	0.342	0.342	0.404	0.342	60S ribosomal protein L23 OS=Homo sapiens GN=RPL23 PE=2 SV=1	4	1_1_1_1_	1_1_1_1_
P	B9ZVR1	11	6	5	8	0.000113841	9.83032e-05	6.14304e-05	9.64674e-05	0.438799	0.258925	0.258925	0.294196	13	8	6	10	0.158	0.1	0.1	0.112	Microtubule-associated protein OS=Homo sapiens GN=MAP4 PE=2 SV=3	4	1_1_1_1_	1_1_1_1_
P	B9ZVX0	9	3	8	9	5.12158e-05	2.39555e-05	5.98799e-05	6.26884e-05	0.258925	0.111732	0.244515	0.270574	9	3	9	10	0.1	0.046	0.095	0.104	Diaphanous homolog 1 (Drosophila), isoform CRA_a OS=Homo sapiens GN=DIAPH1 PE=2 SV=1	4	1_1_1_1_	1_1_1_1_
P	C4AM86	1	1	1	0	1.67104e-05	2.34482e-05	1.95373e-05	0	0.0375284	0.0375284	0.0375284	0	1	1	1	0	0.016	0.016	0.016	0	Keratin, type I cuticular Ha5 OS=Homo sapiens GN=KRT35 PE=2 SV=1	3	1_1_1_0_	1_1_1_0_
P	C9IY40	1	0	1	0	3.15641e-05	0	3.69038e-05	0	0.291219	0	0.291219	0	1	0	1	0	0.111	0	0.111	0	39S ribosomal protein L2, mitochondrial OS=Homo sapiens GN=MRPL2 PE=2 SV=1	2	1_0_1_0_	1_0_1_0_
P	C9IY94	3	2	3	3	0.000176081	0.000164719	0.000205868	0.000193971	1.31206	0.64059	1.22331	0.64059	3	2	3	3	0.364	0.215	0.347	0.215	Septin-2 (Fragment) OS=Homo sapiens GN=SEPT2 PE=2 SV=1	4	1_1_1_1_	1_1_1_1_
P	C9IYG8	0	0	0	1	0	0	0	7.31169e-05	0	0	0	0.786488	0	0	0	1	0	0	0	0.252	Plasma kallikrein heavy chain (Fragment) OS=Homo sapiens GN=KLKB1 PE=2 SV=1	1	0_0_0_1_	0_0_0_1_
P	C9IYK2	2	0	2	1	8.21031e-05	0	9.59924e-05	4.52226e-05	0.412538	0	0.412538	0.205036	2	0	2	1	0.15	0	0.15	0.081	Structural maintenance of chromosomes protein 4 (Fragment) OS=Homo sapiens GN=SMC4 PE=2 SV=1	3	1_0_1_1_	1_0_1_1_
P	C9IYK6	0	1	1	1	0	5.08443e-05	4.2364e-05	3.99158e-05	0	0.207814	0.207814	0.207814	0	1	1	1	0	0.082	0.082	0.082	B-cell receptor-associated protein 29 (Fragment) OS=Homo sapiens GN=BCAP29 PE=2 SV=1	3	0_1_1_1_	0_1_1_1_
P	C9IYM2	2	0	3	4	0.000229094	0	0.0005357	0.000883299	2.28095	0	4.32108	6.16143	2	0	4	7	0.516	0	0.726	0.855	Exportin-1 (Fragment) OS=Homo sapiens GN=XPO1 PE=2 SV=1	3	1_0_1_1_	1_0_1_1_
P	C9IYN3	0	0	0	1	0	0	0	2.77429e-05	0	0	0	0.14025	0	0	0	1	0	0	0	0.057	Heterogeneous nuclear ribonucleoprotein L-like OS=Homo sapiens GN=HNRNPLL PE=2 SV=1	1	0_0_0_1_	0_0_0_1_
P	C9IYT0	1	0	0	0	2.74205e-05	0	0	0	0.216186	0	0	0	1	0	0	0	0.085	0	0	0	H/ACA ribonucleoprotein complex subunit 4 (Fragment) OS=Homo sapiens GN=DKC1 PE=2 SV=1	1	1_0_0_0_	1_0_0_0_
P	C9IZ01	3	0	1	1	3.60504e-05	0	1.40497e-05	1.32377e-05	0.21899	0	0.119438	0.0351422	3	0	1	1	0.086	0	0.049	0.015	Elongation factor G, mitochondrial OS=Homo sapiens GN=GFM1 PE=2 SV=1	3	1_0_1_1_	1_0_1_1_
P	C9IZ04	0	1	0	1	0	4.40951e-05	0	3.46173e-05	0	0.202264	0	0.202264	0	1	0	1	0	0.08	0	0.08	Serine/threonine-protein phosphatase 4 regulatory subunit 2 (Fragment) OS=Homo sapiens GN=PPP4R2 PE=2 SV=1	2	0_1_0_1_	0_1_0_1_
P	C9IZ08	0	0	1	0	0	0	1.68084e-05	0	0	0	0.0280163	0	0	0	2	0	0	0	0.012	0	GTPase-activating protein and VPS9 domain-containing protein 1 (Fragment) OS=Homo sapiens GN=GAPVD1 PE=2 SV=1	1	0_0_1_0_	0_0_1_0_
P	C9IZ41	3	0	0	1	0.000129913	0	0	4.77043e-05	0.524053	0	0	0.324342	3	0	0	1	0.183	0	0	0.122	Zyxin (Fragment) OS=Homo sapiens GN=ZYX PE=2 SV=1	2	1_0_0_1_	1_0_0_1_
P	C9IZ80	1	0	0	1	2.41562e-05	0	0	2.66106e-05	0.081434	0	0	0.224616	1	0	0	1	0.034	0	0	0.088	Basic leucine zipper and W2 domain-containing protein 1 (Fragment) OS=Homo sapiens GN=BZW1 PE=2 SV=1	2	1_0_0_1_	1_0_0_1_
P	C9IZ83	1	0	1	1	3.77762e-05	0	4.41667e-05	4.16144e-05	0.261828	0	0.172195	0.261828	1	0	1	1	0.101	0	0.069	0.101	DnaJ homolog subfamily C member 2 (Fragment) OS=Homo sapiens GN=DNAJC2 PE=2 SV=1	3	1_0_1_1_	1_0_1_1_
P	C9IZA5	6	5	5	7	0.000355096	0.000498275	0.000311375	0.000440072	2.20627	1.89734	1.89734	2.70681	8	8	6	9	0.506	0.462	0.462	0.569	Transitional endoplasmic reticulum ATPase (Fragment) OS=Homo sapiens GN=VCP PE=2 SV=1	4	1_1_1_1_	1_1_1_1_
P	C9IZE1	3	0	0	1	8.98977e-05	0	0	3.30106e-05	0.595879	0	0	0.0914403	3	0	0	1	0.203	0	0	0.038	Eukaryotic translation initiation factor 2A (Fragment) OS=Homo sapiens GN=EIF2A PE=2 SV=1	2	1_0_0_1_	1_0_0_1_
P	C9IZE4	20	13	15	17	0.000337422	0.000338195	0.000281788	0.000336305	1.66073	0.819701	0.86638	1.19786	21	15	15	19	0.425	0.26	0.271	0.342	26S proteasome non-ATPase regulatory subunit 6 OS=Homo sapiens GN=PSMD6 PE=2 SV=1	4	1_1_1_1_	1_1_1_1_
P	C9IZF9	1	0	0	0	4.64178e-05	0	0	0	0.330454	0	0	0	1	0	0	0	0.124	0	0	0	Programmed cell death 6-interacting protein (Fragment) OS=Homo sapiens GN=PDCD6IP PE=2 SV=1	1	1_0_0_0_	1_0_0_0_
P	C9IZI0	1	0	0	0	0.000211998	0	0	0	1.44343	0	0	0	2	0	0	0	0.388	0	0	0	Malate dehydrogenase, cytoplasmic (Fragment) OS=Homo sapiens GN=MDH1 PE=2 SV=1	1	1_0_0_0_	1_0_0_0_
P	C9IZL7	11	7	5	6	0.000411706	0.000481425	0.000320902	0.000302358	2.11172	1.10863	0.761976	0.761976	12	10	8	8	0.493	0.324	0.246	0.246	Non-POU domain-containing octamer-binding protein (Fragment) OS=Homo sapiens GN=NONO PE=2 SV=1	4	1_1_1_1_	1_1_1_1_
P	C9IZN3	1	0	1	1	3.19906e-05	0	3.74025e-05	3.5241e-05	0.122018	0	0.122018	0.122018	1	0	1	1	0.05	0	0.05	0.05	Actin-related protein 3C (Fragment) OS=Homo sapiens GN=ACTR3C PE=2 SV=1	3	1_0_1_1_	1_0_1_1_
P	C9IZN5	2	1	1	1	0.000152729	0.000107156	8.92833e-05	8.41237e-05	0.905461	0.282331	0.282331	0.282331	2	1	1	1	0.28	0.108	0.108	0.108	NADH dehydrogenase [ubiquinone] 1 alpha subcomplex subunit 5 (Fragment) OS=Homo sapiens GN=NDUFA5 PE=2 SV=1	4	1_1_1_1_	1_1_1_1_
P	C9IZS4	3	1	4	5	0.000226657	0.000106016	0.000441667	0.000749059	2.08319	0.342765	3.03645	3.90908	3	1	5	9	0.489	0.128	0.606	0.691	Exportin-1 OS=Homo sapiens GN=XPO1 PE=2 SV=1	4	1_1_1_1_	1_1_1_1_
P	C9IZU3	4	2	3	2	0.000325279	0.000152145	0.000253537	0.000119443	2.41979	1.09411	1.77332	1.09411	6	2	4	2	0.534	0.321	0.443	0.321	Septin-2 (Fragment) OS=Homo sapiens GN=SEPT2 PE=2 SV=1	4	1_1_1_1_	1_1_1_1_
P	C9IZU8	0	0	0	1	0	0	0	3.47711e-05	0	0	0	0.213389	0	0	0	1	0	0	0	0.084	Ribulose-phosphate 3-epimerase OS=Homo sapiens GN=RPE PE=2 SV=1	1	0_0_0_1_	0_0_0_1_
P	C9IZX5	3	1	3	2	0.000103931	4.86121e-05	0.000243025	0.000152654	0.694338	0.224616	0.896706	0.531088	3	1	6	4	0.229	0.088	0.278	0.185	Mycophenolic acid acyl-glucuronide esterase, mitochondrial OS=Homo sapiens GN=ABHD10 PE=2 SV=1	4	1_1_1_1_	1_1_1_1_
P	C9IZX9	0	0	1	0	0	0	0.000141938	0	0	0	0.267652	0	0	0	2	0	0	0	0.103	0	GTPase-activating protein and VPS9 domain-containing protein 1 (Fragment) OS=Homo sapiens GN=GAPVD1 PE=2 SV=1	1	0_0_1_0_	0_0_1_0_
P	C9IZZ0	2	1	4	4	0.000122447	8.59094e-05	0.000357903	0.00033722	0.644372	0.21899	0.96336	1.44343	2	1	5	5	0.216	0.086	0.293	0.388	Ras-related protein Rab-7a (Fragment) OS=Homo sapiens GN=RAB7A PE=2 SV=1	4	1_1_1_1_	1_1_1_1_
P	C9J000	2	0	1	1	6.2572e-05	0	7.31572e-05	3.44648e-05	0.188502	0	0.174898	0.174898	2	0	2	1	0.075	0	0.07	0.07	Enoyl-CoA delta isomerase 2, mitochondrial OS=Homo sapiens GN=ECI2 PE=2 SV=1	3	1_0_1_1_	1_0_1_1_
P	C9J057	5	0	4	3	0.000165161	0	0.000154481	0.000109165	0.725838	0	0.468926	0.468926	5	0	4	3	0.237	0	0.167	0.167	Asparagine synthetase [glutamine-hydrolyzing] (Fragment) OS=Homo sapiens GN=ASNS PE=2 SV=1	3	1_0_1_1_	1_0_1_1_
P	C9J075	0	0	0	1	0	0	0	5.28615e-05	0	0	0	0.520548	0	0	0	1	0	0	0	0.182	Plasma kallikrein heavy chain (Fragment) OS=Homo sapiens GN=KLKB1 PE=2 SV=1	1	0_0_0_1_	0_0_0_1_
P	C9J081	1	0	1	1	2.84077e-05	0	3.32134e-05	3.1294e-05	0.0665962	0	0.0665962	0.0665962	1	0	1	1	0.028	0	0.028	0.028	ATP-dependent RNA helicase DDX3Y (Fragment) OS=Homo sapiens GN=DDX3Y PE=2 SV=1	3	1_0_1_1_	1_0_1_1_
P	C9J0A5	1	1	1	1	4.89788e-05	6.87275e-05	5.72644e-05	5.39552e-05	0.250259	0.250259	0.250259	0.250259	1	1	1	1	0.097	0.097	0.097	0.097	E3 ubiquitin-protein ligase BRE1A (Fragment) OS=Homo sapiens GN=RNF20 PE=2 SV=1	4	1_1_1_1_	1_1_1_1_
P	C9J0A8	0	0	0	1	0	0	0	4.71295e-05	0	0	0	0.230269	0	0	0	1	0	0	0	0.09	WD repeat domain phosphoinositide-interacting protein 4 (Fragment) OS=Homo sapiens GN=WDR45 PE=2 SV=1	1	0_0_0_1_	0_0_0_1_
P	C9J0B2	1	0	0	0	7.71948e-05	0	0	0	0.348963	0	0	0	1	0	0	0	0.13	0	0	0	DCN1-like protein (Fragment) OS=Homo sapiens GN=DCUN1D1 PE=2 SV=1	1	1_0_0_0_	1_0_0_0_
P	C9J0D1	2	4	1	2	0.00023285	0.000490106	6.80602e-05	0.000192381	1.04644	1.82488	0.185769	1.04644	4	6	1	3	0.311	0.451	0.074	0.311	Histone H2A OS=Homo sapiens GN=H2AFV PE=2 SV=1	4	1_1_1_1_	1_1_1_1_
P	C9J0D9	1	0	0	1	7.05956e-06	0	0	7.77684e-06	0.0280163	0	0	0.0280163	1	0	0	1	0.012	0	0	0.012	Complement receptor type 2 OS=Homo sapiens GN=CR2 PE=2 SV=1	2	1_0_0_1_	1_0_0_1_
P	C9J0E9	6	4	4	5	0.000188547	0.00017638	0.000146962	0.000173086	0.823896	0.428894	0.489361	0.599558	6	4	4	5	0.261	0.155	0.173	0.204	26S proteasome non-ATPase regulatory subunit 6 (Fragment) OS=Homo sapiens GN=PSMD6 PE=2 SV=1	4	1_1_1_1_	1_1_1_1_
P	C9J0F2	4	2	3	2	0.000369892	0.000311422	0.00025948	0.00016299	2.82825	0.503142	0.819701	2.82825	5	3	3	2	0.583	0.177	0.26	0.583	Protein-L-isoaspartate(D-aspartate) O-methyltransferase (Fragment) OS=Homo sapiens GN=PCMT1 PE=2 SV=1	4	1_1_1_1_	1_1_1_1_
P	C9J0J7	2	1	1	3	0.000156086	0.000109511	9.12455e-05	0.00034389	1.08449	0.425608	0.224616	1.42661	2	1	1	4	0.319	0.154	0.088	0.385	Profilin-2 OS=Homo sapiens GN=PFN2 PE=2 SV=1	4	1_1_1_1_	1_1_1_1_
P	C9J0K6	2	0	1	3	9.16377e-05	0	5.357e-05	0.000201897	0.606941	0	0.193988	1.22843	2	0	1	4	0.206	0	0.077	0.348	Sorcin OS=Homo sapiens GN=SRI PE=2 SV=1	3	1_0_1_1_	1_0_1_1_
P	C9J0M4	3	3	3	3	0.000113329	0.000159024	0.0001325	0.000124843	0.499685	0.145513	0.145513	0.145513	3	3	3	3	0.176	0.059	0.059	0.059	B-cell receptor-associated protein 31 (Fragment) OS=Homo sapiens GN=BCAP31 PE=2 SV=1	4	1_1_1_1_	1_1_1_1_
P	C9J0S9	2	2	2	2	0.000367341	0.000515456	0.000429483	0.000539552	1.30144	1.30144	1.30144	1.30144	3	3	3	4	0.362	0.362	0.362	0.362	60 kDa heat shock protein, mitochondrial (Fragment) OS=Homo sapiens GN=HSPD1 PE=2 SV=1	4	1_1_1_1_	1_1_1_1_
P	C9J165	18	16	14	11	0.000582125	0.000686148	0.000544482	0.000333461	2.2961	1.79254	1.96483	1.79254	25	21	20	13	0.518	0.446	0.472	0.446	Glutamine--tRNA ligase (Fragment) OS=Homo sapiens GN=QARS PE=2 SV=1	4	1_1_1_1_	1_1_1_1_
P	C9J168	3	0	2	4	9.26338e-05	0	7.2203e-05	0.000170076	0.348963	0	0.448772	0.448772	3	0	2	5	0.13	0	0.161	0.161	Phosphoribosyl pyrophosphate synthase-associated protein 1 (Fragment) OS=Homo sapiens GN=PRPSAP1 PE=2 SV=1	3	1_0_1_1_	1_0_1_1_
P	C9J172	2	2	3	2	0.000150041	0.000140359	0.000175423	0.00011019	0.297179	0.297179	0.297179	0.297179	3	2	3	2	0.113	0.113	0.113	0.113	Histone deacetylase 6 (Fragment) OS=Homo sapiens GN=HDAC6 PE=2 SV=1	4	1_1_1_1_	1_1_1_1_
P	C9J177	1	1	2	2	2.45741e-05	3.44827e-05	5.74626e-05	5.41419e-05	0.153453	0.0914403	0.258925	0.258925	1	1	2	2	0.062	0.038	0.1	0.1	Protein phosphatase 1 regulatory subunit 7 (Fragment) OS=Homo sapiens GN=PPP1R7 PE=2 SV=1	4	1_1_1_1_	1_1_1_1_
P	C9J188	0	0	0	1	0	0	0	5.04742e-05	0	0	0	0.472312	0	0	0	1	0	0	0	0.168	Basic leucine zipper and W2 domain-containing protein 1 (Fragment) OS=Homo sapiens GN=BZW1 PE=2 SV=1	1	0_0_0_1_	0_0_0_1_
P	C9J1B1	1	1	1	2	7.0316e-05	9.86682e-05	8.22113e-05	0.000154921	0.199499	0.25603	0.25603	0.506607	1	1	1	2	0.079	0.099	0.099	0.178	Nucleosome assembly protein 1-like 4 (Fragment) OS=Homo sapiens GN=NAP1L4 PE=2 SV=2	4	1_1_1_1_	1_1_1_1_
P	C9J1C5	1	0	0	0	0.000136575	0	0	0	0.425608	0	0	0	1	0	0	0	0.154	0	0	0	40S ribosomal protein S27 OS=Homo sapiens GN=RPS27L PE=2 SV=1	1	1_0_0_0_	1_0_0_0_
P	C9J1D6	1	0	0	0	8.16313e-05	0	0	0	0.485936	0	0	0	1	0	0	0	0.172	0	0	0	Telomere-associated protein RIF1 (Fragment) OS=Homo sapiens GN=RIF1 PE=2 SV=1	1	1_0_0_0_	1_0_0_0_
P	C9J1E1	0	0	1	0	0	0	8.14053e-05	0	0	0	0.468926	0	0	0	1	0	0	0	0.167	0	Biliverdin reductase A (Fragment) OS=Homo sapiens GN=BLVRA PE=2 SV=1	1	0_0_1_0_	0_0_1_0_
P	C9J1E7	8	3	3	4	0.000110584	6.89653e-05	5.74626e-05	8.12129e-05	0.415794	0.230269	0.216186	0.455459	9	4	4	6	0.151	0.09	0.085	0.163	AP-1 complex subunit beta-1 (Fragment) OS=Homo sapiens GN=AP1B1 PE=2 SV=1	4	1_1_1_1_	1_1_1_1_
P	C9J1T2	3	2	2	2	0.000247741	0.000347633	0.000193101	0.000181942	2.25087	1.42103	0.710015	1.42103	3	3	2	2	0.512	0.384	0.233	0.384	Transforming protein RhoA (Fragment) OS=Homo sapiens GN=RHOA PE=2 SV=1	4	1_1_1_1_	1_1_1_1_
P	C9J1V9	6	3	4	3	0.000376261	0.000263986	0.000274945	0.000207245	2.04088	1.0797	1.0797	0.986095	8	4	5	4	0.483	0.318	0.318	0.298	HCG2043275 OS=Homo sapiens GN=EEF1E1-BLOC1S5 PE=4 SV=2	4	1_1_1_1_	1_1_1_1_
P	C9J1X0	0	0	1	1	0	0	2.3324e-05	1.09881e-05	0	0	0.0423174	0.0351422	0	0	2	1	0	0	0.018	0.015	Uncharacterized protein OS=Homo sapiens GN=WDR91 PE=2 SV=1	2	0_0_1_1_	0_0_1_1_
P	C9J1Z8	6	4	3	4	0.000568154	0.00039862	0.000221423	0.00031294	1.67301	0.905461	0.905461	0.905461	12	6	4	6	0.427	0.28	0.28	0.28	ADP-ribosylation factor 5 (Fragment) OS=Homo sapiens GN=ARF5 PE=2 SV=1	4	1_1_1_1_	1_1_1_1_
P	C9J232	3	1	2	2	0.000120372	0.000112604	9.38231e-05	8.84012e-05	0.794734	0.247383	0.475707	0.475707	3	2	2	2	0.254	0.096	0.169	0.169	Serine/threonine-protein kinase 25 (Fragment) OS=Homo sapiens GN=STK25 PE=2 SV=1	4	1_1_1_1_	1_1_1_1_
P	C9J2C0	27	17	20	23	0.000608302	0.000554824	0.000551186	0.000653355	1.50035	1.08449	1.28034	1.50035	40	26	31	39	0.398	0.319	0.358	0.398	Tubulin alpha-8 chain (Fragment) OS=Homo sapiens GN=TUBA8 PE=2 SV=1	4	1_1_1_1_	1_1_1_1_
P	C9J2F3	0	1	0	1	0	0.000110728	0	8.69278e-05	0	0.358313	0	0.358313	0	1	0	1	0	0.133	0	0.133	Protein phosphatase 1F (Fragment) OS=Homo sapiens GN=PPM1F PE=2 SV=1	2	0_1_0_1_	0_1_0_1_
P	C9J2I1	2	1	2	1	4.03518e-05	5.66221e-05	7.07671e-05	2.22259e-05	0.264736	0.116863	0.116863	0.116863	2	2	3	1	0.102	0.048	0.048	0.048	Armadillo repeat-containing protein 8 (Fragment) OS=Homo sapiens GN=ARMC8 PE=2 SV=1	4	1_1_1_1_	1_1_1_1_
P	C9J2M4	1	0	0	0	4.4387e-05	0	0	0	0.122018	0	0	0	1	0	0	0	0.05	0	0	0	SRSF protein kinase 2 (Fragment) OS=Homo sapiens GN=SRPK2 PE=2 SV=1	1	1_0_0_0_	1_0_0_0_
P	C9J2N0	1	0	0	1	5.68154e-05	0	0	6.2588e-05	0.318257	0	0	0.270574	1	0	0	1	0.12	0	0	0.104	Profilin OS=Homo sapiens GN=PFN2 PE=2 SV=1	2	1_0_0_1_	1_0_0_1_
P	C9J2Q4	4	2	3	4	0.00015439	0.000108321	0.000135381	0.000170076	0.990673	0.383566	0.690441	0.588547	4	2	3	4	0.299	0.141	0.228	0.201	Septin-2 (Fragment) OS=Homo sapiens GN=SEPT2 PE=2 SV=1	4	1_1_1_1_	1_1_1_1_
P	C9J2Y4	0	0	1	1	0	0	7.90795e-05	7.45096e-05	0	0	0.244515	0.244515	0	0	1	1	0	0	0.095	0.095	Protein FAM136A OS=Homo sapiens GN=FAM136A PE=2 SV=1	2	0_0_1_1_	0_0_1_1_
P	C9J2Y9	4	2	2	3	2.43425e-05	1.70788e-05	1.42302e-05	2.68158e-05	0.14025	0.0789467	0.0568175	0.109175	4	2	2	4	0.057	0.033	0.024	0.045	DNA-directed RNA polymerase OS=Homo sapiens GN=POLR2B PE=2 SV=2	4	1_1_1_1_	1_1_1_1_
P	C9J2Z7	7	5	6	8	6.81239e-05	7.16942e-05	6.96923e-05	8.44263e-05	0.285287	0.276439	0.193988	0.30017	8	6	7	9	0.109	0.106	0.077	0.114	Eukaryotic translation initiation factor 4 gamma 1 (Fragment) OS=Homo sapiens GN=EIF4G1 PE=2 SV=1	4	1_1_1_1_	1_1_1_1_
P	C9J316	1	0	1	1	3.34996e-05	0	3.91667e-05	3.69033e-05	0.164126	0	0.164126	0.164126	1	0	1	1	0.066	0	0.066	0.066	Protein SGT1 (Fragment) OS=Homo sapiens GN=ECD PE=2 SV=1	3	1_0_1_1_	1_0_1_1_
P	C9J347	0	1	0	1	0	7.78554e-05	0	6.11211e-05	0	0.241652	0	0.241652	0	1	0	1	0	0.094	0	0.094	Protein TBRG4 (Fragment) OS=Homo sapiens GN=TBRG4 PE=2 SV=1	2	0_1_0_1_	0_1_0_1_
P	C9J381	0	0	0	1	0	0	0	1.52505e-05	0	0	0	0.0592537	0	0	0	1	0	0	0	0.025	Inosine-5'-monophosphate dehydrogenase OS=Homo sapiens GN=IMPDH1 PE=2 SV=1	1	0_0_0_1_	0_0_0_1_
P	C9J384	3	0	0	0	9.46923e-05	0	0	0	0.458814	0	0	0	3	0	0	0	0.164	0	0	0	Protein CMSS1 (Fragment) OS=Homo sapiens GN=CMSS1 PE=2 SV=1	1	1_0_0_0_	1_0_0_0_
P	C9J386	0	2	0	0	0	0.00026225	0	0	0	0.674943	0	0	0	2	0	0	0	0.224	0	0	Histone H2A OS=Homo sapiens GN=H2AFV PE=2 SV=1	1	0_1_0_0_	0_1_0_0_
P	C9J3G2	4	0	0	0	7.55523e-05	0	0	0	0.419058	0	0	0	4	0	0	0	0.152	0	0	0	COBW domain-containing protein 2 OS=Homo sapiens GN=CBWD2 PE=2 SV=2	1	1_0_0_0_	1_0_0_0_
P	C9J3G8	1	0	0	0	0.00010444	0	0	0	0.402814	0	0	0	1	0	0	0	0.147	0	0	0	Protein FAM98A (Fragment) OS=Homo sapiens GN=FAM98A PE=2 SV=1	1	1_0_0_0_	1_0_0_0_
P	C9J3M3	1	0	0	0	3.48133e-05	0	0	0	0.119438	0	0	0	1	0	0	0	0.049	0	0	0	Myeloid leukemia factor 1 (Fragment) OS=Homo sapiens GN=MLF1 PE=2 SV=1	1	1_0_0_0_	1_0_0_0_
P	C9J3R0	5	4	4	5	0.000182101	0.000219022	0.000152076	0.00022926	1.22843	0.729816	1.22843	1.22843	7	6	5	8	0.348	0.238	0.348	0.348	Regulator of chromosome condensation (Fragment) OS=Homo sapiens GN=RCC1 PE=2 SV=1	4	1_1_1_1_	1_1_1_1_
P	C9J406	1	1	2	4	2.15536e-05	1.51221e-05	2.51998e-05	5.93589e-05	0.0327615	0.0543869	0.0543869	0.122018	2	1	2	5	0.014	0.023	0.023	0.05	Mitochondrial inner membrane protein OS=Homo sapiens GN=IMMT PE=2 SV=1	4	1_1_1_1_	1_1_1_1_
P	C9J413	0	1	0	1	0	8.16843e-05	0	6.41271e-05	0	0.352073	0	0.352073	0	1	0	1	0	0.131	0	0.131	DNA-directed RNA polymerases I, II, and III subunit RPABC3 OS=Homo sapiens GN=POLR2H PE=2 SV=1	2	0_1_0_1_	0_1_0_1_
P	C9J453	3	0	0	0	4.41113e-05	0	0	0	0.137627	0	0	0	3	0	0	0	0.056	0	0	0	E3 ubiquitin-protein ligase Midline-1 (Fragment) OS=Homo sapiens GN=MID1 PE=2 SV=1	1	1_0_0_0_	1_0_0_0_
P	C9J470	2	2	0	3	3.50424e-05	3.27812e-05	0	5.14704e-05	0.0616956	0.0616956	0	0.164126	3	2	0	4	0.026	0.026	0	0.066	Condensin complex subunit 2 (Fragment) OS=Homo sapiens GN=NCAPH PE=2 SV=1	3	1_1_0_1_	1_1_0_1_
P	C9J471	0	0	0	1	0	0	0	3.05606e-05	0	0	0	0.145513	0	0	0	1	0	0	0	0.059	WD repeat domain phosphoinositide-interacting protein 4 OS=Homo sapiens GN=WDR45 PE=2 SV=1	1	0_0_0_1_	0_0_0_1_
P	C9J4G7	1	1	0	0	3.36584e-05	4.72298e-05	0	0	0.0789467	0.0789467	0	0	1	1	0	0	0.033	0.033	0	0	2-oxoglutarate dehydrogenase, mitochondrial (Fragment) OS=Homo sapiens GN=OGDH PE=2 SV=1	2	1_1_0_0_	1_1_0_0_
P	C9J4G9	0	3	2	1	0	0.00021547	8.97659e-05	4.22892e-05	0	0.981527	0.603245	0.191242	0	4	2	1	0	0.297	0.205	0.076	Beta-galactosidase (Fragment) OS=Homo sapiens GN=GLB1 PE=2 SV=1	3	0_1_1_1_	0_1_1_1_
P	C9J4M6	4	2	2	3	2.58487e-05	1.81356e-05	1.51107e-05	2.8475e-05	0.148154	0.0839269	0.0592537	0.114295	4	2	2	4	0.06	0.035	0.025	0.047	DNA-directed RNA polymerase OS=Homo sapiens GN=POLR2B PE=2 SV=2	4	1_1_1_1_	1_1_1_1_
P	C9J4N6	2	0	0	1	9.04703e-05	0	0	4.98312e-05	0.380384	0	0	0.339677	2	0	0	1	0.14	0	0	0.127	Isocitrate dehydrogenase [NADP] cytoplasmic (Fragment) OS=Homo sapiens GN=IDH1 PE=2 SV=1	2	1_0_0_1_	1_0_0_1_
P	C9J4S4	2	2	2	3	0.000217406	0.000203377	0.000169456	0.000239495	0.798871	0.757924	0.757924	1.2751	3	2	2	3	0.255	0.245	0.245	0.357	Ras-related protein Rab-7a OS=Homo sapiens GN=RAB7A PE=2 SV=1	4	1_1_1_1_	1_1_1_1_
P	C9J4T8	0	0	0	1	0	0	0	0.000134888	0	0	0	0.428894	0	0	0	1	0	0	0	0.155	Muscleblind-like protein 1 (Fragment) OS=Homo sapiens GN=MBNL1 PE=2 SV=1	1	0_0_0_1_	0_0_0_1_
P	C9J4V0	2	2	2	3	0.000158998	0.000148739	0.000123931	0.000175153	0.538155	0.51008	0.51008	0.823896	3	2	2	3	0.187	0.179	0.179	0.261	Ras-related protein Rab-7a OS=Homo sapiens GN=RAB7A PE=2 SV=1	4	1_1_1_1_	1_1_1_1_
P	C9J4W5	9	3	4	7	0.000679314	0.000346626	0.000288812	0.000612274	1.13796	0.648162	1.13796	1.13796	11	4	4	9	0.33	0.217	0.33	0.33	Eukaryotic translation initiation factor 5A-2 (Fragment) OS=Homo sapiens GN=EIF5A2 PE=2 SV=1	4	1_1_1_1_	1_1_1_1_
P	C9J4X2	3	2	1	1	0.000171821	0.000160734	6.69625e-05	6.30928e-05	0.81134	0.592209	0.183042	0.183042	3	2	1	1	0.258	0.202	0.073	0.073	Non-POU domain-containing octamer-binding protein (Fragment) OS=Homo sapiens GN=NONO PE=2 SV=1	4	1_1_1_1_	1_1_1_1_
P	C9J4Z3	2	3	4	4	0.00031332	0.000586205	0.000488432	0.000575258	1.76058	1.76058	2.74973	2.74973	3	4	4	5	0.441	0.441	0.574	0.574	60S ribosomal protein L37a OS=Homo sapiens GN=RPL37A PE=2 SV=1	4	1_1_1_1_	1_1_1_1_
P	C9J539	0	2	0	0	0	0.000349666	0	0	0	1.11349	0	0	0	4	0	0	0	0.325	0	0	Beta-galactosidase (Fragment) OS=Homo sapiens GN=GLB1 PE=2 SV=1	1	0_1_0_0_	0_1_0_0_
P	C9J556	0	1	0	0	0	6.96887e-05	0	0	0	0.729816	0	0	0	1	0	0	0	0.238	0	0	Eukaryotic translation initiation factor 4 gamma 1 (Fragment) OS=Homo sapiens GN=EIF4G1 PE=2 SV=1	1	0_1_0_0_	0_1_0_0_
P	C9J578	1	1	1	1	5.1093e-05	7.16942e-05	5.97363e-05	5.62842e-05	0.415794	0.180321	0.415794	0.415794	1	1	1	1	0.151	0.072	0.151	0.151	Structural maintenance of chromosomes protein 4 (Fragment) OS=Homo sapiens GN=SMC4 PE=2 SV=1	4	1_1_1_1_	1_1_1_1_
P	C9J592	4	1	4	4	0.000236731	6.64366e-05	0.000276778	0.000260784	1.47172	0.16681	0.686553	0.995262	5	1	5	5	0.393	0.067	0.227	0.3	Ras-related protein Rab-7a (Fragment) OS=Homo sapiens GN=RAB7A PE=2 SV=1	4	1_1_1_1_	1_1_1_1_
P	C9J5A2	0	1	0	1	0	8.44533e-05	0	6.63009e-05	0	0.264736	0	0.264736	0	1	0	1	0	0.102	0	0.102	Protein TBRG4 (Fragment) OS=Homo sapiens GN=TBRG4 PE=2 SV=1	2	0_1_0_1_	0_1_0_1_
P	C9J5C3	0	0	0	1	0	0	0	3.87302e-05	0	0	0	0.185769	0	0	0	1	0	0	0	0.074	Programmed cell death protein 10 (Fragment) OS=Homo sapiens GN=PDCD10 PE=2 SV=1	1	0_0_0_1_	0_0_0_1_
P	C9J5D1	2	1	2	2	0.000110107	7.72519e-05	0.000128734	0.000121295	0.238797	0.238797	0.238797	0.238797	2	1	2	2	0.093	0.093	0.093	0.093	N-alpha-acetyltransferase 50 OS=Homo sapiens GN=NAA50 PE=2 SV=1	4	1_1_1_1_	1_1_1_1_
P	C9J5D8	1	0	0	0	0.000278507	0	0	0	0.967886	0	0	0	2	0	0	0	0.294	0	0	0	28S ribosomal protein S22, mitochondrial (Fragment) OS=Homo sapiens GN=MRPS22 PE=2 SV=1	1	1_0_0_0_	1_0_0_0_
P	C9J5E5	1	1	1	0	3.21354e-05	4.50927e-05	3.75717e-05	0	0.169499	0.122018	0.145513	0	1	1	1	0	0.068	0.05	0.059	0	Vigilin (Fragment) OS=Homo sapiens GN=HDLBP PE=2 SV=1	3	1_1_1_0_	1_1_1_0_
P	C9J5H8	1	1	0	1	2.91062e-05	4.08422e-05	0	3.20635e-05	0.119438	0.119438	0	0.14025	1	1	0	1	0.049	0.049	0	0.057	Neurochondrin (Fragment) OS=Homo sapiens GN=NCDN PE=2 SV=1	3	1_1_0_1_	1_1_0_1_
P	C9J5N1	0	1	0	0	0	2.01323e-05	0	0	0	0.0471286	0	0	0	1	0	0	0	0.02	0	0	Protein PTGES3L-AARSD1 OS=Homo sapiens GN=PTGES3L-AARSD1 PE=2 SV=1	1	0_1_0_0_	0_1_0_0_
P	C9J5Q3	1	1	0	1	3.02209e-05	4.24063e-05	0	3.32915e-05	0.114295	0.114295	0	0.114295	1	1	0	1	0.047	0.047	0	0.047	39S ribosomal protein L43, mitochondrial OS=Homo sapiens GN=MRPL43 PE=2 SV=1	3	1_1_0_1_	1_1_0_1_
P	C9J5S3	0	0	3	0	0	0	0.000174196	0	0	0	0.315225	0	0	0	3	0	0	0	0.119	0	RAD50-interacting protein 1 (Fragment) OS=Homo sapiens GN=RINT1 PE=2 SV=1	1	0_0_1_0_	0_0_1_0_
P	C9J5S7	9	6	7	8	0.000763016	0.000576516	0.000617604	0.000646571	2.9355	2.9355	2.9355	2.9355	13	7	9	10	0.595	0.595	0.595	0.595	Peptidyl-prolyl cis-trans isomerase OS=Homo sapiens GN=PPIA PE=2 SV=1	4	1_1_1_1_	1_1_1_1_
P	C9J5V9	5	5	5	4	0.000328793	0.000415229	0.000345973	0.00025354	1.29615	1.50035	1.50035	1.29615	10	9	9	7	0.361	0.398	0.398	0.361	Nuclease-sensitive element-binding protein 1 (Fragment) OS=Homo sapiens GN=YBX1 PE=2 SV=1	4	1_1_1_1_	1_1_1_1_
P	C9J5Z8	1	0	0	0	7.71948e-05	0	0	0	0.348963	0	0	0	1	0	0	0	0.13	0	0	0	Signal recognition particle receptor subunit beta (Fragment) OS=Homo sapiens GN=SRPRB PE=2 SV=1	1	1_0_0_0_	1_0_0_0_
P	C9J634	20	10	13	12	0.00066961	0.000455565	0.000450753	0.000424705	2.77572	1.63027	2.77572	2.5156	33	16	19	19	0.577	0.42	0.577	0.546	Pyruvate dehydrogenase E1 component subunit beta, mitochondrial OS=Homo sapiens GN=PDHB PE=2 SV=1	4	1_1_1_1_	1_1_1_1_
P	C9J673	4	1	5	6	0.00021521	7.54961e-05	0.000377425	0.00059269	1.56448	0.233105	2.10456	2.57273	4	1	6	10	0.409	0.091	0.492	0.553	Exportin-1 (Fragment) OS=Homo sapiens GN=XPO1 PE=2 SV=1	4	1_1_1_1_	1_1_1_1_
P	C9J6B1	0	0	1	1	0	0	4.97206e-05	4.68473e-05	0	0	0.164126	0.164126	0	0	1	1	0	0	0.066	0.066	Ras-related protein Ral-B (Fragment) OS=Homo sapiens GN=RALB PE=2 SV=1	2	0_0_1_1_	0_0_1_1_
P	C9J6B6	10	7	9	10	0.000103198	0.00011848	0.000109688	0.000113684	0.432188	0.380384	0.339677	0.472312	11	9	10	11	0.156	0.14	0.127	0.168	Eukaryotic translation initiation factor 4 gamma 1 (Fragment) OS=Homo sapiens GN=EIF4G1 PE=2 SV=1	4	1_1_1_1_	1_1_1_1_
P	C9J6C5	1	1	1	0	4.27827e-05	6.00331e-05	5.00201e-05	0	0.213389	0.213389	0.213389	0	1	1	1	0	0.084	0.084	0.084	0	MKI67 FHA domain-interacting nucleolar phosphoprotein (Fragment) OS=Homo sapiens GN=NIFK PE=2 SV=1	3	1_1_1_0_	1_1_1_0_
P	C9J6D1	5	2	2	4	0.000239391	0.000111972	9.3296e-05	0.000175809	1.11836	0.3122	0.3122	0.678804	6	2	2	4	0.326	0.118	0.118	0.225	Nucleosome assembly protein 1-like 4 (Fragment) OS=Homo sapiens GN=NAP1L4 PE=2 SV=1	4	1_1_1_1_	1_1_1_1_
P	C9J6F3	0	0	0	1	0	0	0	4.20619e-05	0	0	0	0.205036	0	0	0	1	0	0	0	0.081	Programmed cell death protein 10 OS=Homo sapiens GN=PDCD10 PE=2 SV=1	1	0_0_0_1_	0_0_0_1_
P	C9J6L2	3	1	2	2	0.000132334	0.000123795	0.000103147	9.71864e-05	0.905461	0.276439	0.534617	0.534617	3	2	2	2	0.28	0.106	0.186	0.186	Serine/threonine-protein kinase 25 (Fragment) OS=Homo sapiens GN=STK25 PE=2 SV=1	4	1_1_1_1_	1_1_1_1_
P	C9J6L4	1	1	1	0	7.10192e-05	9.96549e-05	8.30334e-05	0	0.380384	0.479108	0.380384	0	1	1	1	0	0.14	0.17	0.14	0	Probable serine carboxypeptidase CPVL (Fragment) OS=Homo sapiens GN=CPVL PE=2 SV=1	3	1_1_1_0_	1_1_1_0_
P	C9J6M0	1	0	1	1	6.69993e-05	0	7.83334e-05	7.38066e-05	0.386756	0	0.355189	0.355189	1	0	1	1	0.142	0	0.132	0.132	General transcription factor II-I (Fragment) OS=Homo sapiens GN=GTF2I PE=2 SV=1	3	1_0_1_1_	1_0_1_1_
P	C9J6P4	8	4	5	4	7.62902e-05	3.89277e-05	5.67611e-05	3.82007e-05	0.330454	0.16681	0.191242	0.1508	11	4	7	5	0.124	0.067	0.076	0.061	Zinc finger CCCH-type antiviral protein 1 OS=Homo sapiens GN=ZC3HAV1 PE=2 SV=1	4	1_1_1_1_	1_1_1_1_
P	C9J6W7	2	0	1	2	0.000104954	0	4.09032e-05	7.70789e-05	0.610646	0	0.342765	0.610646	3	0	1	2	0.207	0	0.128	0.207	Creatine kinase U-type, mitochondrial (Fragment) OS=Homo sapiens GN=CKMT1B PE=2 SV=1	3	1_0_1_1_	1_0_1_1_
P	C9J712	2	1	0	2	0.000156086	0.000109511	0	0.000257918	1.08449	0.425608	0	0.981527	2	1	0	3	0.319	0.154	0	0.297	Profilin-2 OS=Homo sapiens GN=PFN2 PE=2 SV=1	3	1_1_0_1_	1_1_0_1_
P	C9J792	2	0	1	1	0.000229094	0	0.000133925	0.000126186	1.93765	0	0.62181	0.62181	2	0	1	1	0.468	0	0.21	0.21	Splicing factor 1 (Fragment) OS=Homo sapiens GN=SF1 PE=2 SV=1	3	1_0_1_1_	1_0_1_1_
P	C9J7B1	1	0	0	1	0.00010926	0	0	0.000120362	0.374042	0	0	0.374042	1	0	0	1	0.138	0	0	0.138	Protein NipSnap homolog 2 (Fragment) OS=Homo sapiens GN=GBAS PE=2 SV=1	2	1_0_0_1_	1_0_0_1_
P	C9J7B5	9	3	4	7	0.000716708	0.000365706	0.00030471	0.000645978	1.23357	0.694338	1.23357	1.23357	11	4	4	9	0.349	0.229	0.349	0.349	Eukaryotic translation initiation factor 5A-2 OS=Homo sapiens GN=EIF5A2 PE=2 SV=1	4	1_1_1_1_	1_1_1_1_
P	C9J7B7	4	3	4	5	0.000197276	0.000276819	0.000230648	0.00027165	0.86638	0.64059	1.02302	0.958845	4	4	4	5	0.271	0.215	0.306	0.292	26S proteasome non-ATPase regulatory subunit 6 (Fragment) OS=Homo sapiens GN=PSMD6 PE=2 SV=1	4	1_1_1_1_	1_1_1_1_
P	C9J7D1	1	1	1	2	7.80431e-05	0.000109511	9.12455e-05	0.000171945	0.321296	0.288249	0.288249	0.702159	1	1	1	2	0.121	0.11	0.11	0.231	Ras-related protein Rab-7a OS=Homo sapiens GN=RAB7A PE=2 SV=1	4	1_1_1_1_	1_1_1_1_
P	C9J7E5	1	0	3	3	7.42102e-06	0	4.33822e-05	2.45251e-05	0.0399202	0	0.172195	0.172195	1	0	5	3	0.017	0	0.069	0.069	Transportin-3 OS=Homo sapiens GN=TNPO3 PE=2 SV=1	3	1_0_1_1_	1_0_1_1_
P	C9J7H8	12	9	9	14	0.000777583	0.000800149	0.000666692	0.000913694	2.64754	3.77529	2.64754	3.77529	15	11	11	16	0.562	0.679	0.562	0.679	L-lactate dehydrogenase B chain (Fragment) OS=Homo sapiens GN=LDHB PE=2 SV=1	4	1_1_1_1_	1_1_1_1_
P	C9J7P1	1	0	3	2	2.11367e-05	0	7.4137e-05	4.65685e-05	0.0939563	0	0.324342	0.177606	1	0	3	2	0.039	0	0.122	0.071	Drebrin-like protein OS=Homo sapiens GN=DBNL PE=2 SV=2	3	1_0_1_1_	1_0_1_1_
P	C9J7P5	0	1	0	1	0	4.01834e-05	0	3.15464e-05	0	0.116863	0	0.116863	0	1	0	1	0	0.048	0	0.048	Protein TBRG4 (Fragment) OS=Homo sapiens GN=TBRG4 PE=2 SV=1	2	0_1_0_1_	0_1_0_1_
P	C9J7S3	11	10	7	9	0.000605277	0.000679465	0.000424603	0.000488969	3.38531	2.28852	1.92415	1.8119	15	12	9	11	0.642	0.517	0.466	0.449	Aspartate--tRNA ligase, cytoplasmic (Fragment) OS=Homo sapiens GN=DARS PE=2 SV=1	4	1_1_1_1_	1_1_1_1_
P	C9J809	0	0	0	1	0	0	0	5.58822e-05	0	0	0	0.21899	0	0	0	1	0	0	0	0.086	DNA mismatch repair protein Msh2 (Fragment) OS=Homo sapiens GN=MSH2 PE=2 SV=1	1	0_0_0_1_	0_0_0_1_
P	C9J813	1	0	0	0	1.54726e-05	0	0	0	0.0665962	0	0	0	1	0	0	0	0.028	0	0	0	Caldesmon (Fragment) OS=Homo sapiens GN=CALD1 PE=2 SV=1	1	1_0_0_0_	1_0_0_0_
P	C9J826	1	0	0	0	2.56387e-05	0	0	0	0.104079	0	0	0	1	0	0	0	0.043	0	0	0	Junction plakoglobin (Fragment) OS=Homo sapiens GN=JUP PE=2 SV=1	1	1_0_0_0_	1_0_0_0_
P	C9J830	2	1	0	2	0.000186893	8.74166e-05	0	0.000137254	0.761976	0.273503	0	0.761976	3	1	0	2	0.246	0.105	0	0.246	cAMP-dependent protein kinase type II-alpha regulatory subunit (Fragment) OS=Homo sapiens GN=PRKAR2A PE=2 SV=1	3	1_1_0_1_	1_1_0_1_
P	C9J837	0	2	1	3	0	2.01731e-05	8.40419e-06	2.37556e-05	0	0.0471286	0.0256519	0.0939563	0	2	1	3	0	0.02	0.011	0.039	Rab3 GTPase-activating protein catalytic subunit OS=Homo sapiens GN=RAB3GAP1 PE=2 SV=1	3	0_1_1_1_	0_1_1_1_
P	C9J875	2	2	2	1	0.000189385	0.000265746	0.000221423	0.000208627	1.02768	1.0893	1.0893	0.584893	2	2	2	2	0.307	0.32	0.32	0.2	Importin-5 (Fragment) OS=Homo sapiens GN=IPO5 PE=2 SV=1	4	1_1_1_1_	1_1_1_1_
P	C9J8D4	4	1	1	0	7.2174e-05	2.02551e-05	1.68767e-05	0	0.524053	0.0889301	0.0889301	0	5	1	1	0	0.183	0.037	0.037	0	Mannosyl-oligosaccharide glucosidase (Fragment) OS=Homo sapiens GN=MOGS PE=2 SV=1	3	1_1_1_0_	1_1_1_0_
P	C9J8F3	0	1	0	1	0	6.68825e-05	0	5.25067e-05	0	0.492794	0	0.492794	0	1	0	1	0	0.174	0	0.174	Fructose-bisphosphate aldolase C (Fragment) OS=Homo sapiens GN=ALDOC PE=2 SV=1	2	0_1_0_1_	0_1_0_1_
P	C9J8F6	2	0	1	2	0.000143958	0	5.61037e-05	0.000105723	0.923092	0	0.499685	0.923092	3	0	1	2	0.284	0	0.176	0.284	Creatine kinase U-type, mitochondrial (Fragment) OS=Homo sapiens GN=CKMT1A PE=2 SV=1	3	1_0_1_1_	1_0_1_1_
P	C9J8G5	1	0	1	1	3.1705e-05	0	3.70685e-05	3.49264e-05	0.0739894	0	0.0739894	0.0739894	1	0	1	1	0.031	0	0.031	0.031	ATP-dependent RNA helicase DDX3Y (Fragment) OS=Homo sapiens GN=DDX3Y PE=2 SV=1	3	1_0_1_1_	1_0_1_1_
P	C9J8M3	1	0	1	0	3.31865e-05	0	3.88007e-05	0	0.124605	0	0.238797	0	1	0	1	0	0.051	0	0.093	0	Replication factor C subunit 4 (Fragment) OS=Homo sapiens GN=RFC4 PE=2 SV=1	2	1_0_1_0_	1_0_1_0_
P	C9J8M6	2	1	2	2	7.76166e-05	0.000108912	9.07469e-05	0.000128254	0.270574	0.270574	0.475707	0.475707	2	2	2	3	0.104	0.104	0.169	0.169	DNA replication licensing factor MCM7 (Fragment) OS=Homo sapiens GN=MCM7 PE=2 SV=1	4	1_1_1_1_	1_1_1_1_
P	C9J8P8	1	0	0	0	5.46302e-05	0	0	0	0.452112	0	0	0	1	0	0	0	0.162	0	0	0	Armadillo repeat-containing protein 8 (Fragment) OS=Homo sapiens GN=ARMC8 PE=2 SV=1	1	1_0_0_0_	1_0_0_0_
P	C9J8P9	5	2	2	3	0.000217406	0.000152533	0.000127092	0.000159663	0.455459	0.406048	0.406048	0.455459	6	3	3	4	0.163	0.148	0.148	0.163	Clathrin light chain A OS=Homo sapiens GN=CLTA PE=2 SV=1	4	1_1_1_1_	1_1_1_1_
P	C9J8Q5	1	0	1	2	1.40077e-05	0	1.63774e-05	3.0862e-05	0.145513	0	0.0568175	0.0568175	1	0	1	2	0.059	0	0.024	0.024	Succinate-semialdehyde dehydrogenase, mitochondrial OS=Homo sapiens GN=ALDH5A1 PE=2 SV=1	3	1_0_1_1_	1_0_1_1_
P	C9J8R4	1	0	0	0	5.54838e-05	0	0	0	0.241652	0	0	0	1	0	0	0	0.094	0	0	0	DCN1-like protein (Fragment) OS=Homo sapiens GN=DCUN1D1 PE=2 SV=1	1	1_0_0_0_	1_0_0_0_
P	C9J8S3	3	2	5	5	0.000177548	0.000124569	0.000311375	0.000293381	0.75388	0.412538	0.995262	1.33884	4	2	6	6	0.244	0.15	0.3	0.369	Ras-related protein Rab-7a OS=Homo sapiens GN=RAB7A PE=2 SV=1	4	1_1_1_1_	1_1_1_1_
P	C9J8T0	1	0	0	0	1.62888e-05	0	0	0	0.0715193	0	0	0	1	0	0	0	0.03	0	0	0	Selenocysteine-specific elongation factor OS=Homo sapiens GN=EEFSEC PE=2 SV=1	1	1_0_0_0_	1_0_0_0_
P	C9J8T6	1	0	0	0	7.24686e-05	0	0	0	0.455459	0	0	0	1	0	0	0	0.163	0	0	0	Cytochrome c oxidase copper chaperone OS=Homo sapiens GN=COX17 PE=2 SV=1	1	1_0_0_0_	1_0_0_0_
P	C9J8U9	0	0	0	1	0	0	0	0.000186274	0	0	0	0.636817	0	0	0	1	0	0	0	0.214	Biorientation of chromosomes in cell division protein 1 (Fragment) OS=Homo sapiens GN=BOD1 PE=2 SV=1	1	0_0_0_1_	0_0_0_1_
P	C9J932	0	0	0	1	0	0	0	9.90317e-05	0	0	0	0.548817	0	0	0	1	0	0	0	0.19	Programmed cell death protein 10 (Fragment) OS=Homo sapiens GN=PDCD10 PE=2 SV=1	1	0_0_0_1_	0_0_0_1_
P	C9J938	4	3	4	4	0.000287916	0.000202003	0.000280518	0.000211446	1.97167	1.24388	1.8774	1.24388	6	3	5	4	0.473	0.351	0.459	0.351	Septin-2 (Fragment) OS=Homo sapiens GN=SEPT2 PE=2 SV=1	4	1_1_1_1_	1_1_1_1_
P	C9J995	1	0	0	1	5.50537e-05	0	0	6.06473e-05	0.330454	0	0	0.330454	1	0	0	1	0.124	0	0	0.124	Creatine kinase U-type, mitochondrial (Fragment) OS=Homo sapiens GN=CKMT1B PE=2 SV=1	2	1_0_0_1_	1_0_0_1_
P	C9J9C1	11	4	11	11	0.000287673	0.000151375	0.000357359	0.000297095	1.31739	0.513561	1.07014	1.22331	16	6	17	15	0.365	0.18	0.316	0.347	Serine/threonine-protein phosphatase 2A 65 kDa regulatory subunit A alpha isoform (Fragment) OS=Homo sapiens GN=PPP2R1A PE=2 SV=2	4	1_1_1_1_	1_1_1_1_
P	C9J9E4	2	1	3	2	9.04703e-05	6.34745e-05	0.000158663	9.96625e-05	0.465548	0.158777	0.990673	0.671091	2	1	3	2	0.166	0.064	0.299	0.223	Structural maintenance of chromosomes protein 4 (Fragment) OS=Homo sapiens GN=SMC4 PE=2 SV=1	4	1_1_1_1_	1_1_1_1_
P	C9J9J4	0	1	1	0	0	4.86121e-05	4.05041e-05	0	0	0.264736	0.264736	0	0	1	1	0	0	0.102	0.102	0	55 kDa erythrocyte membrane protein (Fragment) OS=Homo sapiens GN=MPP1 PE=2 SV=1	2	0_1_1_0_	0_1_1_0_
P	C9J9K3	19	12	16	16	0.000860839	0.000717213	0.000597589	0.000711228	3.40555	2.41979	3.40555	3.51856	32	19	19	24	0.644	0.534	0.644	0.655	40S ribosomal protein SA (Fragment) OS=Homo sapiens GN=RPSA PE=2 SV=1	4	1_1_1_1_	1_1_1_1_
P	C9J9M4	8	6	6	7	0.000384833	0.000392729	0.000368129	0.000346855	2.14775	1.31739	1.59418	1.59418	11	8	9	9	0.498	0.365	0.414	0.414	26S proteasome non-ATPase regulatory subunit 1 (Fragment) OS=Homo sapiens GN=PSMD1 PE=2 SV=1	4	1_1_1_1_	1_1_1_1_
P	C9J9S3	4	2	2	3	0.000284077	0.000159448	0.000132854	0.000187764	1.208	0.674943	0.870682	0.870682	5	2	2	3	0.344	0.224	0.272	0.272	Serine/threonine-protein phosphatase PP1-beta catalytic subunit (Fragment) OS=Homo sapiens GN=PPP1CB PE=2 SV=1	4	1_1_1_1_	1_1_1_1_
P	C9J9T0	0	0	0	1	0	0	0	4.09608e-05	0	0	0	0.25603	0	0	0	1	0	0	0	0.099	Ribulose-5-phosphate-3-epimerase, isoform CRA_a OS=Homo sapiens GN=RPE PE=2 SV=1	1	0_0_0_1_	0_0_0_1_
P	C9J9W2	0	0	1	0	0	0	5.00201e-05	0	0	0	0.180321	0	0	0	1	0	0	0	0.072	0	LIM and SH3 domain protein 1 (Fragment) OS=Homo sapiens GN=LASP1 PE=2 SV=1	1	0_0_1_0_	0_0_1_0_
P	C9JA17	3	1	1	1	0.000153555	5.38675e-05	8.97659e-05	4.22892e-05	0.315225	0.1324	0.1324	0.1324	4	1	2	1	0.119	0.054	0.054	0.054	V-type proton ATPase catalytic subunit A (Fragment) OS=Homo sapiens GN=ATP6V1A PE=2 SV=1	4	1_1_1_1_	1_1_1_1_
P	C9JA28	1	1	1	0	8.16313e-05	5.72729e-05	4.77204e-05	0	0.202264	0.202264	0.202264	0	2	1	1	0	0.08	0.08	0.08	0	Translocon-associated protein subunit gamma OS=Homo sapiens GN=SSR3 PE=2 SV=1	3	1_1_1_0_	1_1_1_0_
P	C9JA36	0	0	1	1	0	0	6.24312e-05	5.88233e-05	0	0	0.210598	0.210598	0	0	1	1	0	0	0.083	0.083	Sodium/potassium-transporting ATPase subunit beta-3 (Fragment) OS=Homo sapiens GN=ATP1B3 PE=2 SV=1	2	0_0_1_1_	0_0_1_1_
P	C9JA93	0	0	1	1	0	0	2.98681e-05	2.81421e-05	0	0	0.122018	0.122018	0	0	1	1	0	0	0.05	0.05	TBC1 domain family member 15 (Fragment) OS=Homo sapiens GN=TBC1D15 PE=2 SV=1	2	0_0_1_1_	0_0_1_1_
P	C9JAA7	1	0	0	1	3.58683e-05	0	0	3.95127e-05	0.276439	0	0	0.1508	1	0	0	1	0.106	0	0	0.061	Armadillo repeat-containing protein 8 (Fragment) OS=Homo sapiens GN=ARMC8 PE=2 SV=1	2	1_0_0_1_	1_0_0_1_
P	C9JAA9	1	0	2	0	2.50951e-05	0	5.86809e-05	0	0.14025	0	0.264736	0	1	0	2	0	0.057	0	0.102	0	RNA-binding protein 28 (Fragment) OS=Homo sapiens GN=RBM28 PE=2 SV=1	2	1_0_1_0_	1_0_1_0_
P	C9JAB2	4	5	4	3	0.000120884	0.000296844	0.000141334	9.98745e-05	0.315225	0.61808	0.61808	0.315225	4	7	4	3	0.119	0.209	0.209	0.119	Serine/arginine-rich-splicing factor 7 OS=Homo sapiens GN=SRSF7 PE=2 SV=1	4	1_1_1_1_	1_1_1_1_
P	C9JAF7	2	7	18	14	8.8774e-05	0.00043599	0.00150498	0.000880144	0.432188	1.89734	4.47016	4.78096	2	7	29	18	0.156	0.462	0.738	0.762	Synaptosomal-associated protein (Fragment) OS=Homo sapiens GN=SNAP29 PE=2 SV=1	4	1_1_1_1_	1_1_1_1_
P	C9JAK5	3	1	2	2	0.000324924	6.51339e-05	0.00010854	0.000102268	0.770109	0.161449	0.524053	0.524053	7	1	2	2	0.248	0.065	0.183	0.183	ADP-ribosylation factor 4 OS=Homo sapiens GN=ARF4 PE=2 SV=1	4	1_1_1_1_	1_1_1_1_
P	C9JAL0	0	1	0	2	0	5.5058e-05	0	8.64476e-05	0	0.164126	0	0.164126	0	1	0	2	0	0.066	0	0.066	Quinone oxidoreductase-like protein 1 (Fragment) OS=Homo sapiens GN=CRYZL1 PE=2 SV=1	2	0_1_0_1_	0_1_0_1_
P	C9JAQ9	13	3	5	6	0.000159083	4.78344e-05	6.64268e-05	7.51056e-05	0.870682	0.172195	0.324342	0.358313	14	3	5	6	0.272	0.069	0.122	0.133	U5 small nuclear ribonucleoprotein 200 kDa helicase OS=Homo sapiens GN=SNRNP200 PE=2 SV=2	4	1_1_1_1_	1_1_1_1_
P	C9JB25	4	3	4	4	0.000246309	0.000172812	0.000239981	0.00018089	1.54097	0.999862	1.47172	0.999862	6	3	5	4	0.405	0.301	0.393	0.301	Septin-2 (Fragment) OS=Homo sapiens GN=SEPT2 PE=2 SV=1	4	1_1_1_1_	1_1_1_1_
P	C9JB34	0	1	1	0	0	6.38813e-05	5.32266e-05	0	0	0.364583	0.364583	0	0	1	1	0	0	0.135	0.135	0	55 kDa erythrocyte membrane protein (Fragment) OS=Homo sapiens GN=MPP1 PE=2 SV=1	2	0_1_1_0_	0_1_1_0_
P	C9JB63	2	1	0	0	6.45629e-05	9.05954e-05	0	0	0.503142	0.135011	0	0	2	2	0	0	0.177	0.055	0	0	Enoyl-CoA delta isomerase 2, mitochondrial (Fragment) OS=Homo sapiens GN=ECI2 PE=2 SV=1	2	1_1_0_0_	1_1_0_0_
P	C9JBJ1	6	6	7	6	0.000275506	0.000386592	0.000393693	0.00033722	1.75423	1.64241	1.97852	1.64241	9	9	11	10	0.44	0.422	0.474	0.422	Phosphoribosylformylglycinamidine cyclo-ligase (Fragment) OS=Homo sapiens GN=GART PE=2 SV=1	4	1_1_1_1_	1_1_1_1_
P	C9JBJ6	0	2	1	2	0	0.000174833	7.28364e-05	0.000137254	0	0.794734	0.30017	0.794734	0	2	1	2	0	0.254	0.114	0.254	DNA-directed RNA polymerases I, II, and III subunit RPABC3 OS=Homo sapiens GN=POLR2H PE=2 SV=1	3	0_1_1_1_	0_1_1_1_
P	C9JBU1	1	1	1	1	0.00010444	7.32757e-05	0.000122108	0.000115052	0.355189	0.355189	0.355189	0.355189	2	1	2	2	0.132	0.132	0.132	0.132	Protein SCO2 homolog, mitochondrial (Fragment) OS=Homo sapiens GN=SCO2 PE=2 SV=1	4	1_1_1_1_	1_1_1_1_
P	C9JBX7	0	0	0	1	0	0	0	3.67301e-05	0	0	0	0.174898	0	0	0	1	0	0	0	0.07	WD repeat domain phosphoinositide-interacting protein 4 (Fragment) OS=Homo sapiens GN=WDR45 PE=2 SV=1	1	0_0_0_1_	0_0_0_1_
P	C9JBY2	1	0	0	1	3.1286e-05	0	0	3.44648e-05	0.238797	0	0	0.129796	1	0	0	1	0.093	0	0	0.053	Armadillo repeat-containing protein 8 (Fragment) OS=Homo sapiens GN=ARMC8 PE=2 SV=1	2	1_0_0_1_	1_0_0_1_
P	C9JCA9	11	5	8	8	0.000276955	0.000166554	0.000277549	0.000217925	1.06538	0.506607	0.901078	0.782379	14	6	12	10	0.315	0.178	0.279	0.251	Leucine-rich PPR motif-containing protein, mitochondrial (Fragment) OS=Homo sapiens GN=LRPPRC PE=2 SV=1	4	1_1_1_1_	1_1_1_1_
P	C9JCC0	3	1	2	2	0.00013071	0.000122276	0.000101882	9.59939e-05	0.887991	0.270574	0.527566	0.527566	3	2	2	2	0.276	0.104	0.184	0.184	Serine/threonine-protein kinase 25 (Fragment) OS=Homo sapiens GN=STK25 PE=2 SV=1	4	1_1_1_1_	1_1_1_1_
P	C9JCC6	2	0	1	1	6.69993e-05	0	3.91667e-05	3.69033e-05	0.270574	0	0.127197	0.127197	2	0	1	1	0.104	0	0.052	0.052	Dr1-associated corepressor OS=Homo sapiens GN=DRAP1 PE=2 SV=1	3	1_0_1_1_	1_0_1_1_
P	C9JCJ9	0	1	1	0	0	9.67523e-05	0.00016123	0	0	0.399587	0.399587	0	0	1	2	0	0	0.146	0.146	0	Obg-like ATPase 1 (Fragment) OS=Homo sapiens GN=OLA1 PE=2 SV=1	2	0_1_1_0_	0_1_1_0_
P	C9JCK5	2	0	0	0	0.000129913	0	0	0	0.778279	0	0	0	3	0	0	0	0.25	0	0	0	Proteasome subunit alpha type-2 OS=Homo sapiens GN=PSMA2 PE=2 SV=1	1	1_0_0_0_	1_0_0_0_
P	C9JCM7	0	3	13	7	0	0.000141857	0.000443239	0.000222733	0	0.399587	1.58821	0.531088	0	4	15	8	0	0.146	0.413	0.185	Neuroblastoma-amplified sequence (Fragment) OS=Homo sapiens GN=NBAS PE=2 SV=1	3	0_1_1_1_	0_1_1_1_
P	C9JCQ4	3	3	3	3	0.000302209	0.000424063	0.000353334	0.000416144	1.24388	1.24388	1.24388	1.24388	4	4	4	5	0.351	0.351	0.351	0.351	60 kDa heat shock protein, mitochondrial (Fragment) OS=Homo sapiens GN=HSPD1 PE=2 SV=1	4	1_1_1_1_	1_1_1_1_
P	C9JCT1	0	0	0	1	0	0	0	5.54859e-05	0	0	0	0.552387	0	0	0	1	0	0	0	0.191	Plasma kallikrein heavy chain (Fragment) OS=Homo sapiens GN=KLKB1 PE=2 SV=1	1	0_0_0_1_	0_0_0_1_
P	C9JD09	1	0	0	0	5.26068e-05	0	0	0	0.227439	0	0	0	1	0	0	0	0.089	0	0	0	SLAIN motif-containing protein 1 (Fragment) OS=Homo sapiens GN=SLAIN1 PE=2 SV=1	1	1_0_0_0_	1_0_0_0_
P	C9JD32	10	10	9	8	0.000936517	0.00120462	0.000912456	0.000945698	2.45144	2.45144	3.12098	2.45144	12	11	10	11	0.538	0.538	0.615	0.538	60S ribosomal protein L23 (Fragment) OS=Homo sapiens GN=RPL23 PE=2 SV=1	4	1_1_1_1_	1_1_1_1_
P	C9JD53	1	0	0	0	5.91827e-05	0	0	0	0.258925	0	0	0	1	0	0	0	0.1	0	0	0	Isopentenyl-diphosphate Delta-isomerase 1 (Fragment) OS=Homo sapiens GN=IDI1 PE=2 SV=1	1	1_0_0_0_	1_0_0_0_
P	C9JD73	1	1	2	2	2.51841e-05	3.53386e-05	5.8889e-05	5.54859e-05	0.158777	0.0939563	0.267652	0.267652	1	1	2	2	0.064	0.039	0.103	0.103	Protein phosphatase 1 regulatory subunit 7 (Fragment) OS=Homo sapiens GN=PPP1R7 PE=2 SV=1	4	1_1_1_1_	1_1_1_1_
P	C9JDE6	0	0	0	1	0	0	0	3.70782e-05	0	0	0	0.230269	0	0	0	1	0	0	0	0.09	DnaJ homolog subfamily A member 4 OS=Homo sapiens GN=DNAJA4 PE=2 SV=2	1	0_0_0_1_	0_0_0_1_
P	C9JDG0	0	0	0	1	0	0	0	6.55784e-06	0	0	0	0.0303861	0	0	0	1	0	0	0	0.013	Protein diaphanous homolog 3 OS=Homo sapiens GN=DIAPH3 PE=2 SV=1	1	0_0_0_1_	0_0_0_1_
P	C9JDH0	1	1	1	0	5.0728e-05	7.11821e-05	5.93096e-05	0	0.14025	0.14025	0.14025	0	1	1	1	0	0.057	0.057	0.057	0	Phosphoribosyl pyrophosphate synthase-associated protein 2 (Fragment) OS=Homo sapiens GN=PRPSAP2 PE=2 SV=1	3	1_1_1_0_	1_1_1_0_
P	C9JDH9	3	1	2	2	0.000143958	0.000134669	0.000112207	0.000105723	1.01372	0.303167	0.595879	0.595879	3	2	2	2	0.304	0.115	0.203	0.203	Serine/threonine-protein kinase 25 (Fragment) OS=Homo sapiens GN=STK25 PE=2 SV=1	4	1_1_1_1_	1_1_1_1_
P	C9JDL2	3	3	3	3	0.000473461	0.000664366	0.000622751	0.000521567	0.496236	0.496236	0.496236	0.496236	8	8	9	8	0.175	0.175	0.175	0.175	Tubulin alpha-4A chain (Fragment) OS=Homo sapiens GN=TUBA4A PE=2 SV=1	4	1_1_1_1_	1_1_1_1_
P	C9JDM3	2	1	1	1	8.55653e-05	6.00331e-05	5.00201e-05	4.71295e-05	0.358313	0.164126	0.164126	0.164126	2	1	1	1	0.133	0.066	0.066	0.066	Ran-specific GTPase-activating protein (Fragment) OS=Homo sapiens GN=RANBP1 PE=2 SV=1	4	1_1_1_1_	1_1_1_1_
P	C9JDQ1	2	0	0	0	9.79575e-05	0	0	0	1.21309	0	0	0	2	0	0	0	0.345	0	0	0	Mannosyl-oligosaccharide glucosidase (Fragment) OS=Homo sapiens GN=MOGS PE=2 SV=1	1	1_0_0_0_	1_0_0_0_
P	C9JDR0	2	0	1	0	5.59206e-05	0	3.26903e-05	0	0.2218	0	0.0839269	0	2	0	1	0	0.087	0	0.035	0	Sterol-4-alpha-carboxylate 3-dehydrogenase, decarboxylating (Fragment) OS=Homo sapiens GN=NSDHL PE=2 SV=1	2	1_0_1_0_	1_0_1_0_
P	C9JDS9	20	10	13	16	0.0012747	0.0010221	0.00122421	0.00125377	6.8886	2.72392	4.97035	6.8886	28	16	23	25	0.897	0.571	0.776	0.897	Tubulin alpha-4A chain (Fragment) OS=Homo sapiens GN=TUBA4A PE=2 SV=1	4	1_1_1_1_	1_1_1_1_
P	C9JDU5	2	2	2	1	8.07036e-05	0.000113244	9.43562e-05	4.44517e-05	0.333522	0.333522	0.333522	0.202264	2	2	2	1	0.125	0.125	0.125	0.08	Phosphoribosyl pyrophosphate synthase-associated protein 2 (Fragment) OS=Homo sapiens GN=PRPSAP2 PE=2 SV=1	4	1_1_1_1_	1_1_1_1_
P	C9JDV8	1	0	0	0	0.000102926	0	0	0	0.348963	0	0	0	1	0	0	0	0.13	0	0	0	Protein NipSnap homolog 1 (Fragment) OS=Homo sapiens GN=NIPSNAP1 PE=2 SV=1	1	1_0_0_0_	1_0_0_0_
P	C9JE01	0	0	0	1	0	0	0	4.95159e-05	0	0	0	0.244515	0	0	0	1	0	0	0	0.095	WD repeat domain phosphoinositide-interacting protein 4 (Fragment) OS=Homo sapiens GN=WDR45 PE=2 SV=1	1	0_0_0_1_	0_0_0_1_
P	C9JE21	0	0	1	0	0	0	4.07027e-05	0	0	0	0.185769	0	0	0	1	0	0	0	0.074	0	RNA-binding protein 28 (Fragment) OS=Homo sapiens GN=RBM28 PE=2 SV=1	1	0_0_1_0_	0_0_1_0_
P	C9JE81	3	3	3	2	0.000121055	0.000169866	0.000141534	8.89035e-05	0.264736	0.264736	0.264736	0.124605	3	3	3	2	0.102	0.102	0.102	0.051	3-ketoacyl-CoA thiolase (Fragment) OS=Homo sapiens GN=HADHB PE=2 SV=1	4	1_1_1_1_	1_1_1_1_
P	C9JEH3	3	0	1	0	4.89788e-05	0	1.90882e-05	0	0.230269	0	0.0715193	0	3	0	1	0	0.09	0	0.03	0	Angio-associated migratory cell protein OS=Homo sapiens GN=AAMP PE=2 SV=1	2	1_0_1_0_	1_0_1_0_
P	C9JEH7	10	11	9	8	0.000271066	0.000418398	0.000316922	0.000238886	0.422329	0.499685	0.566751	0.422329	10	11	10	8	0.153	0.176	0.195	0.153	40S ribosomal protein S4, Y isoform 1 (Fragment) OS=Homo sapiens GN=RPS4Y1 PE=2 SV=1	4	1_1_1_1_	1_1_1_1_
P	C9JEJ2	0	0	1	0	0	0	2.18509e-05	0	0	0	0.109175	0	0	0	1	0	0	0	0.045	0	Choline-phosphate cytidylyltransferase A OS=Homo sapiens GN=PCYT1A PE=2 SV=1	1	0_0_1_0_	0_0_1_0_
P	C9JEL3	0	0	1	0	0	0	3.89828e-05	0	0	0	0.202264	0	0	0	1	0	0	0	0.08	0	Eukaryotic translation initiation factor 4E type 2 (Fragment) OS=Homo sapiens GN=EIF4E2 PE=2 SV=1	1	0_0_1_0_	0_0_1_0_
P	C9JER1	0	0	0	1	0	0	0	7.13173e-06	0	0	0	0.0471286	0	0	0	1	0	0	0	0.02	Thyroid adenoma-associated protein OS=Homo sapiens GN=THADA PE=2 SV=2	1	0_0_0_1_	0_0_0_1_
P	C9JES8	1	1	0	0	4.83124e-05	6.77924e-05	0	0	0.264736	0.188502	0	0	1	1	0	0	0.102	0.075	0	0	Vigilin (Fragment) OS=Homo sapiens GN=HDLBP PE=2 SV=1	2	1_1_0_0_	1_1_0_0_
P	C9JEV8	5	3	4	5	0.000464178	0.000521071	0.000596973	0.00051134	0.798871	0.370882	0.798871	0.798871	10	8	11	10	0.255	0.137	0.255	0.255	Tubulin alpha-4A chain (Fragment) OS=Homo sapiens GN=TUBA4A PE=2 SV=1	4	1_1_1_1_	1_1_1_1_
P	C9JEY0	3	3	3	2	0.000142038	0.00019931	0.000166067	0.000104313	0.318257	0.318257	0.318257	0.148154	3	3	3	2	0.12	0.12	0.12	0.06	3-ketoacyl-CoA thiolase (Fragment) OS=Homo sapiens GN=HADHB PE=2 SV=1	4	1_1_1_1_	1_1_1_1_
P	C9JF13	13	8	11	12	0.000110107	0.00011036	0.000110343	0.000112631	0.438799	0.352073	0.318257	0.425608	14	10	12	13	0.158	0.131	0.12	0.154	Eukaryotic translation initiation factor 4 gamma 1 (Fragment) OS=Homo sapiens GN=EIF4G1 PE=2 SV=1	4	1_1_1_1_	1_1_1_1_
P	C9JF15	0	2	1	0	0	0.000195402	8.14053e-05	0	0	0.499685	0.196741	0	0	2	1	0	0	0.176	0.078	0	Beta-galactosidase (Fragment) OS=Homo sapiens GN=GLB1 PE=2 SV=1	2	0_1_1_0_	0_1_1_0_
P	C9JF35	1	0	0	0	0.000118365	0	0	0	0.358313	0	0	0	1	0	0	0	0.133	0	0	0	Nicotinamide phosphoribosyltransferase (Fragment) OS=Homo sapiens GN=NAMPT PE=2 SV=1	1	1_0_0_0_	1_0_0_0_
P	C9JF49	2	0	3	3	0.000240743	0	0.000562939	0.000530407	2.48337	0	4.79429	4.79429	2	0	4	4	0.542	0	0.763	0.763	Exportin-1 (Fragment) OS=Homo sapiens GN=XPO1 PE=2 SV=1	3	1_0_1_1_	1_0_1_1_
P	C9JF51	1	0	0	0	4.35701e-05	0	0	0	0.288249	0	0	0	1	0	0	0	0.11	0	0	0	Protein FAM136A (Fragment) OS=Homo sapiens GN=FAM136A PE=2 SV=1	1	1_0_0_0_	1_0_0_0_
P	C9JF79	4	1	1	2	0.000159953	4.48896e-05	0.000112207	7.0482e-05	1.15278	0.193988	0.193988	0.468926	5	1	3	2	0.333	0.077	0.077	0.167	Malate dehydrogenase (Fragment) OS=Homo sapiens GN=MDH1 PE=2 SV=1	4	1_1_1_1_	1_1_1_1_
P	C9JF98	1	1	3	4	4.35701e-05	6.1138e-05	0.000152822	0.000287982	0.309182	0.309182	0.757924	0.757924	1	1	3	6	0.117	0.117	0.245	0.245	Basic leucine zipper and W2 domain-containing protein 2 (Fragment) OS=Homo sapiens GN=BZW2 PE=2 SV=1	4	1_1_1_1_	1_1_1_1_
P	C9JFC0	1	1	1	1	5.38024e-05	7.54961e-05	6.29041e-05	5.9269e-05	0.191242	0.191242	0.191242	0.191242	1	1	1	1	0.076	0.076	0.076	0.076	Fascin (Fragment) OS=Homo sapiens GN=FSCN1 PE=2 SV=1	4	1_1_1_1_	1_1_1_1_
P	C9JFE4	5	5	5	6	7.53919e-05	0.000148107	0.000105775	0.000116273	0.380384	0.465548	0.485936	0.702159	5	7	6	7	0.14	0.166	0.172	0.231	COP9 signalosome complex subunit 1 OS=Homo sapiens GN=GPS1 PE=2 SV=2	4	1_1_1_1_	1_1_1_1_
P	C9JFJ0	1	0	0	0	3.49848e-05	0	0	0	0.119438	0	0	0	1	0	0	0	0.049	0	0	0	Rho-associated protein kinase 2 (Fragment) OS=Homo sapiens GN=ROCK2 PE=2 SV=1	1	1_0_0_0_	1_0_0_0_
P	C9JFK9	0	3	3	4	0	0.000122652	7.66463e-05	9.62893e-05	0	0.244515	0.44544	0.44544	0	4	3	4	0	0.095	0.16	0.16	BAG family molecular chaperone regulator 3 (Fragment) OS=Homo sapiens GN=BAG3 PE=2 SV=1	3	0_1_1_1_	0_1_1_1_
P	C9JFL5	3	4	5	5	0.000146936	0.000343638	0.000343587	0.000377686	0.534617	0.534617	0.857804	0.857804	3	5	6	7	0.186	0.186	0.269	0.269	Actin, gamma-enteric smooth muscle (Fragment) OS=Homo sapiens GN=ACTG2 PE=2 SV=1	4	1_1_1_1_	1_1_1_1_
P	C9JFM5	0	0	2	0	0	0	9.48954e-05	0	0	0	0.156112	0	0	0	2	0	0	0	0.063	0	Syntaxin-4 (Fragment) OS=Homo sapiens GN=STX4 PE=2 SV=1	1	0_0_1_0_	0_0_1_0_
P	C9JFN4	1	0	0	1	3.28793e-05	0	0	3.62199e-05	0.111732	0	0	0.318257	1	0	0	1	0.046	0	0	0.12	Basic leucine zipper and W2 domain-containing protein 1 (Fragment) OS=Homo sapiens GN=BZW1 PE=2 SV=1	2	1_0_0_1_	1_0_0_1_
P	C9JFT1	2	1	2	1	0.000394551	0.00013841	0.000345973	0.00010866	2.82825	1.29615	2.82825	1.29615	4	1	3	1	0.583	0.361	0.583	0.361	Septin-2 (Fragment) OS=Homo sapiens GN=SEPT2 PE=2 SV=1	4	1_1_1_1_	1_1_1_1_
P	C9JFV4	6	3	4	1	3.3447e-05	2.34666e-05	2.60702e-05	6.1409e-06	0.177606	0.101539	0.101539	0.0303861	6	3	4	1	0.071	0.042	0.042	0.013	Proline-, glutamic acid- and leucine-rich protein 1 OS=Homo sapiens GN=PELP1 PE=2 SV=1	4	1_1_1_1_	1_1_1_1_
P	C9JG65	1	0	0	0	8.07036e-05	0	0	0	0.233105	0	0	0	1	0	0	0	0.091	0	0	0	Nicotinamide phosphoribosyltransferase (Fragment) OS=Homo sapiens GN=NAMPT PE=2 SV=1	1	1_0_0_0_	1_0_0_0_
P	C9JG87	1	2	1	0	2.39122e-05	6.71077e-05	2.79574e-05	0	0.158777	0.081434	0.0964782	0	1	2	1	0	0.064	0.034	0.04	0	39S ribosomal protein L39, mitochondrial (Fragment) OS=Homo sapiens GN=MRPL39 PE=2 SV=1	3	1_1_1_0_	1_1_1_0_
P	C9JG97	3	0	1	0	5.13392e-05	0	2.00081e-05	0	0.241652	0	0.0739894	0	3	0	1	0	0.094	0	0.031	0	Angio-associated migratory cell protein OS=Homo sapiens GN=AAMP PE=2 SV=1	2	1_0_1_0_	1_0_1_0_
P	C9JGD6	1	0	0	1	9.11671e-06	0	0	1.0043e-05	0.0303861	0	0	0.0303861	1	0	0	1	0.013	0	0	0.013	Serine/threonine-protein kinase WNK2 OS=Homo sapiens GN=WNK2 PE=2 SV=1	2	1_0_0_1_	1_0_0_1_
P	C9JGE3	3	2	2	1	4.87267e-05	3.41869e-05	4.27273e-05	1.34194e-05	0.207814	0.122018	0.122018	0.0568175	4	2	3	1	0.082	0.05	0.05	0.024	Ewing sarcoma breakpoint region 1, isoform CRA_e OS=Homo sapiens GN=EWSR1 PE=2 SV=1	4	1_1_1_1_	1_1_1_1_
P	C9JGM7	5	3	3	5	0.000186893	0.00015735	0.000131105	0.000247058	0.923092	0.321296	0.725838	0.923092	5	3	3	6	0.284	0.121	0.237	0.284	Cytoplasmic dynein 1 light intermediate chain 1 (Fragment) OS=Homo sapiens GN=DYNC1LI1 PE=2 SV=1	4	1_1_1_1_	1_1_1_1_
P	C9JGV1	1	0	1	1	3.27277e-05	0	3.82643e-05	3.6053e-05	0.161449	0	0.161449	0.161449	1	0	1	1	0.065	0	0.065	0.065	Protein SGT1 (Fragment) OS=Homo sapiens GN=ECD PE=2 SV=1	3	1_0_1_1_	1_0_1_1_
P	C9JGV6	5	2	2	3	0.000242505	0.000194449	0.000162016	0.000190817	0.853532	0.64059	0.64059	0.64059	7	4	4	5	0.268	0.215	0.215	0.215	Ran-specific GTPase-activating protein (Fragment) OS=Homo sapiens GN=RANBP1 PE=2 SV=1	4	1_1_1_1_	1_1_1_1_
P	C9JGY1	4	0	0	0	8.18665e-05	0	0	0	0.458814	0	0	0	4	0	0	0	0.164	0	0	0	COBW domain-containing protein 1 OS=Homo sapiens GN=CBWD1 PE=2 SV=1	1	1_0_0_0_	1_0_0_0_
P	C9JGY5	0	0	1	0	0	0	8.74036e-05	0	0	0	0.625549	0	0	0	1	0	0	0	0.211	0	Replication factor C subunit 4 (Fragment) OS=Homo sapiens GN=RFC4 PE=2 SV=1	1	0_0_1_0_	0_0_1_0_
P	C9JH19	1	1	3	2	2.37522e-05	3.33294e-05	8.33111e-05	5.23311e-05	0.0889301	0.0889301	0.370882	0.202264	1	1	3	2	0.037	0.037	0.137	0.08	Cathepsin D light chain (Fragment) OS=Homo sapiens GN=CTSD PE=2 SV=1	4	1_1_1_1_	1_1_1_1_
P	C9JH72	1	0	0	0	6.82877e-05	0	0	0	0.247383	0	0	0	1	0	0	0	0.096	0	0	0	Replication factor C subunit 5 (Fragment) OS=Homo sapiens GN=RFC5 PE=2 SV=1	1	1_0_0_0_	1_0_0_0_
P	C9JH92	2	1	0	1	0.000103426	4.83762e-05	0	7.59564e-05	0.462177	0.294196	0	0.294196	3	1	0	2	0.165	0.112	0	0.112	Quinone oxidoreductase (Fragment) OS=Homo sapiens GN=CRYZ PE=2 SV=1	3	1_1_0_1_	1_1_0_1_
P	C9JHI8	2	0	0	0	3.62343e-05	0	0	0	0.137627	0	0	0	2	0	0	0	0.056	0	0	0	Probable histidine--tRNA ligase, mitochondrial OS=Homo sapiens GN=HARS2 PE=2 SV=1	1	1_0_0_0_	1_0_0_0_
P	C9JHJ5	5	4	8	6	8.49802e-05	6.81401e-05	0.000127744	9.36146e-05	0.306171	0.180321	0.364583	0.282331	7	4	9	7	0.116	0.072	0.135	0.108	Golgin subfamily A member 4 (Fragment) OS=Homo sapiens GN=GOLGA4 PE=2 SV=1	4	1_1_1_1_	1_1_1_1_
P	C9JHK9	1	1	2	3	2.95913e-05	8.30458e-05	0.000103792	9.77938e-05	0.111732	0.258925	0.399587	0.399587	1	2	3	3	0.046	0.1	0.146	0.146	ATP-binding cassette sub-family F member 2 (Fragment) OS=Homo sapiens GN=ABCF2 PE=2 SV=1	4	1_1_1_1_	1_1_1_1_
P	C9JHL4	1	1	1	0	4.83124e-05	6.77924e-05	5.64853e-05	0	0.224616	0.224616	0.224616	0	2	2	2	0	0.088	0.088	0.088	0	Negative elongation factor A (Fragment) OS=Homo sapiens GN=NELFA PE=2 SV=1	3	1_1_1_0_	1_1_1_0_
P	C9JHN8	1	0	0	0	4.25265e-05	0	0	0	0.164126	0	0	0	1	0	0	0	0.066	0	0	0	Golgi to ER traffic protein 4 homolog (Fragment) OS=Homo sapiens GN=GET4 PE=2 SV=1	1	1_0_0_0_	1_0_0_0_
P	C9JHP4	4	3	2	2	0.000331423	0.000332183	0.000276778	0.000104313	1.29087	1.05589	0.659587	0.819701	7	5	5	2	0.36	0.313	0.22	0.26	Eukaryotic translation initiation factor 3 subunit L (Fragment) OS=Homo sapiens GN=EIF3L PE=2 SV=1	4	1_1_1_1_	1_1_1_1_
P	C9JHS7	1	0	0	0	5.63645e-05	0	0	0	0.315225	0	0	0	1	0	0	0	0.119	0	0	0	Vigilin (Fragment) OS=Homo sapiens GN=HDLBP PE=2 SV=1	1	1_0_0_0_	1_0_0_0_
P	C9JHW9	0	0	0	1	0	0	0	4.88969e-05	0	0	0	0.333522	0	0	0	1	0	0	0	0.125	Eukaryotic translation initiation factor 4 gamma 1 (Fragment) OS=Homo sapiens GN=EIF4G1 PE=2 SV=1	1	0_0_0_1_	0_0_0_1_
P	C9JHZ8	1	1	0	0	5.03682e-05	7.06772e-05	0	0	0.276439	0.196741	0	0	1	1	0	0	0.106	0.078	0	0	Vigilin (Fragment) OS=Homo sapiens GN=HDLBP PE=2 SV=1	2	1_1_0_0_	1_1_0_0_
P	C9JI22	1	1	1	0	5.00135e-05	7.01795e-05	5.84743e-05	0	0.25603	0.318257	0.25603	0	1	1	1	0	0.099	0.12	0.099	0	Probable serine carboxypeptidase CPVL (Fragment) OS=Homo sapiens GN=CPVL PE=2 SV=1	3	1_1_1_0_	1_1_1_0_
P	C9JI87	5	0	0	1	0.000192987	0	0	4.25191e-05	1.52348	0	0	0.267652	5	0	0	1	0.402	0	0	0.103	Voltage-dependent anion-selective channel protein 1 (Fragment) OS=Homo sapiens GN=VDAC1 PE=2 SV=1	2	1_0_0_1_	1_0_0_1_
P	C9JIC6	1	0	0	0	0.000133999	0	0	0	0.614359	0	0	0	1	0	0	0	0.208	0	0	0	Ran-specific GTPase-activating protein (Fragment) OS=Homo sapiens GN=RANBP1 PE=2 SV=1	1	1_0_0_0_	1_0_0_0_
P	C9JIF9	1	0	0	0	9.63626e-06	0	0	0	0.0423174	0	0	0	1	0	0	0	0.018	0	0	0	Acylamino-acid-releasing enzyme OS=Homo sapiens GN=APEH PE=2 SV=1	1	1_0_0_0_	1_0_0_0_
P	C9JIG9	2	1	1	1	3.03501e-05	2.12938e-05	1.77422e-05	1.67169e-05	0.158777	0.0914403	0.0914403	0.0399202	2	1	1	1	0.064	0.038	0.038	0.017	Serine/threonine-protein kinase OSR1 OS=Homo sapiens GN=OXSR1 PE=2 SV=1	4	1_1_1_1_	1_1_1_1_
P	C9JIJ5	4	6	5	5	0.000286946	0.000603969	0.000419361	0.000395127	1.47742	1.53513	1.53513	1.53513	4	6	5	5	0.394	0.404	0.404	0.404	60S ribosomal protein L7 (Fragment) OS=Homo sapiens GN=RPL7 PE=2 SV=1	4	1_1_1_1_	1_1_1_1_
P	C9JIR6	0	0	1	1	0	0	2.19665e-05	2.06971e-05	0	0	0.0764652	0.0764652	0	0	1	1	0	0	0.032	0.032	Protein phosphatase 1B (Fragment) OS=Homo sapiens GN=PPM1B PE=2 SV=1	2	0_0_1_1_	0_0_1_1_
P	C9JIS1	0	0	1	0	0	0	3.57903e-05	0	0	0	0.127197	0	0	0	1	0	0	0	0.052	0	Guanine nucleotide-binding protein G(I)/G(S)/G(T) subunit beta-2 (Fragment) OS=Homo sapiens GN=GNB2 PE=2 SV=1	1	0_0_1_0_	0_0_1_0_
P	C9JIU2	1	0	0	0	5.50537e-05	0	0	0	0.196741	0	0	0	1	0	0	0	0.078	0	0	0	U4/U6.U5 tri-snRNP-associated protein 2 (Fragment) OS=Homo sapiens GN=USP39 PE=2 SV=1	1	1_0_0_0_	1_0_0_0_
P	C9JIZ0	1	0	0	0	9.46923e-05	0	0	0	0.633052	0	0	0	1	0	0	0	0.213	0	0	0	LSM8 homolog, U6 small nuclear RNA associated (S. cerevisiae), isoform CRA_a OS=Homo sapiens GN=NAA38 PE=4 SV=1	1	1_0_0_0_	1_0_0_0_
P	C9JIZ1	1	1	1	0	3.1705e-05	4.44888e-05	3.70685e-05	0	0.16681	0.119438	0.142878	0	1	1	1	0	0.067	0.049	0.058	0	Vigilin (Fragment) OS=Homo sapiens GN=HDLBP PE=2 SV=1	3	1_1_1_0_	1_1_1_0_
P	C9JJ19	3	2	4	2	9.46923e-05	8.85821e-05	0.000147615	6.95423e-05	0.253141	0.386756	0.651962	0.34586	3	2	4	2	0.098	0.142	0.218	0.129	28S ribosomal protein S34, mitochondrial OS=Homo sapiens GN=MRPS34 PE=2 SV=2	4	1_1_1_1_	1_1_1_1_
P	C9JJ34	6	3	3	4	0.00034856	0.00030569	0.000254704	0.000287982	1.54097	1.1727	1.1727	1.1727	8	5	5	6	0.405	0.337	0.337	0.337	Ran-specific GTPase-activating protein (Fragment) OS=Homo sapiens GN=RANBP1 PE=2 SV=1	4	1_1_1_1_	1_1_1_1_
P	C9JJ47	2	0	0	0	5.63645e-05	0	0	0	0.106624	0	0	0	2	0	0	0	0.044	0	0	0	AP-2 complex subunit mu (Fragment) OS=Homo sapiens GN=AP2M1 PE=2 SV=1	1	1_0_0_0_	1_0_0_0_
P	C9JJ64	2	0	2	1	7.89102e-05	0	9.22594e-05	4.34639e-05	0.393157	0	0.393157	0.196741	2	0	2	1	0.144	0	0.144	0.078	Structural maintenance of chromosomes protein 4 (Fragment) OS=Homo sapiens GN=SMC4 PE=2 SV=1	3	1_0_1_1_	1_0_1_1_
P	C9JJB1	0	0	0	1	0	0	0	4.78795e-06	0	0	0	0.0303861	0	0	0	1	0	0	0	0.013	Thyroid adenoma-associated protein OS=Homo sapiens GN=THADA PE=2 SV=2	1	0_0_0_1_	0_0_0_1_
P	C9JJE5	0	0	0	1	0	0	0	0.000126186	0	0	0	1.10378	0	0	0	1	0	0	0	0.323	Isocitrate dehydrogenase [NADP] cytoplasmic (Fragment) OS=Homo sapiens GN=IDH1 PE=2 SV=1	1	0_0_0_1_	0_0_0_1_
P	C9JJK5	1	2	2	2	4.15317e-05	0.000116555	9.71151e-05	9.1503e-05	0.158777	0.34586	0.34586	0.34586	1	2	2	2	0.064	0.129	0.129	0.129	Zyxin (Fragment) OS=Homo sapiens GN=ZYX PE=2 SV=1	4	1_1_1_1_	1_1_1_1_
P	C9JJQ8	5	3	4	5	0.000358683	0.000402646	0.000461297	0.000395127	0.573983	0.276439	0.573983	0.573983	10	8	11	10	0.197	0.106	0.197	0.197	Tubulin alpha-4A chain (Fragment) OS=Homo sapiens GN=TUBA4A PE=2 SV=1	4	1_1_1_1_	1_1_1_1_
P	C9JJS3	3	4	2	1	0.000109824	0.000205474	8.56015e-05	4.03273e-05	0.588547	0.588547	0.297179	0.180321	3	4	2	1	0.201	0.201	0.113	0.072	Phosphoribosyl pyrophosphate synthase-associated protein 2 (Fragment) OS=Homo sapiens GN=PRPSAP2 PE=2 SV=1	4	1_1_1_1_	1_1_1_1_
P	C9JJT5	1	0	1	1	0.000131517	0	0.000153766	0.00014488	0.599558	0	0.599558	0.599558	1	0	1	1	0.204	0	0.204	0.204	Protein ATP5J2-PTCD1 OS=Homo sapiens GN=ATP5J2-PTCD1 PE=2 SV=2	3	1_0_1_1_	1_0_1_1_
P	C9JJV0	2	1	2	2	0.000179795	0.000252291	0.000210211	0.000198063	1.39883	0.64059	1.39883	1.39883	2	2	2	2	0.38	0.215	0.38	0.38	Serine/threonine-protein kinase 25 (Fragment) OS=Homo sapiens GN=STK25 PE=2 SV=1	4	1_1_1_1_	1_1_1_1_
P	C9JJV4	2	1	1	1	7.51526e-05	0.000105455	4.3933e-05	4.13942e-05	0.548817	0.355189	0.142878	0.142878	2	2	1	1	0.19	0.132	0.058	0.058	Protein transport protein Sec61 subunit alpha isoform 2 (Fragment) OS=Homo sapiens GN=SEC61A2 PE=2 SV=1	4	1_1_1_1_	1_1_1_1_
P	C9JJX8	1	0	0	1	6.89507e-05	0	0	7.59564e-05	0.428894	0	0	0.428894	1	0	0	1	0.155	0	0	0.155	Creatine kinase U-type, mitochondrial (Fragment) OS=Homo sapiens GN=CKMT1B PE=2 SV=1	2	1_0_0_1_	1_0_0_1_
P	C9JK18	1	0	0	0	2.3993e-05	0	0	0	0.0990058	0	0	0	1	0	0	0	0.041	0	0	0	Junction plakoglobin (Fragment) OS=Homo sapiens GN=JUP PE=2 SV=1	1	1_0_0_0_	1_0_0_0_
P	C9JK79	1	0	0	0	5.54838e-05	0	0	0	0.309182	0	0	0	1	0	0	0	0.117	0	0	0	Vigilin (Fragment) OS=Homo sapiens GN=HDLBP PE=2 SV=1	1	1_0_0_0_	1_0_0_0_
P	C9JKD9	1	0	0	0	2.76339e-05	0	0	0	0.419058	0	0	0	1	0	0	0	0.152	0	0	0	ATP-binding cassette sub-family G member 1 (Fragment) OS=Homo sapiens GN=ABCG1 PE=2 SV=1	1	1_0_0_0_	1_0_0_0_
P	C9JKM8	1	0	0	0	5.82125e-05	0	0	0	0.253141	0	0	0	1	0	0	0	0.098	0	0	0	Isopentenyl-diphosphate Delta-isomerase 1 (Fragment) OS=Homo sapiens GN=IDI1 PE=2 SV=1	1	1_0_0_0_	1_0_0_0_
P	C9JKM9	6	2	6	7	0.000277729	0.000167019	0.000324712	0.000480774	1.72898	0.396368	1.76058	2.06196	7	3	7	11	0.436	0.145	0.441	0.486	Exportin-1 (Fragment) OS=Homo sapiens GN=XPO1 PE=2 SV=1	4	1_1_1_1_	1_1_1_1_
P	C9JKQ7	4	4	6	4	0.000308779	0.000433282	0.000541522	0.000396844	2.00608	2.00608	3.2658	2.00608	6	6	9	7	0.478	0.478	0.63	0.478	Phosphoribosylformylglycinamidine cyclo-ligase (Fragment) OS=Homo sapiens GN=GART PE=2 SV=1	4	1_1_1_1_	1_1_1_1_
P	C9JKY1	1	0	0	0	2.3832e-05	0	0	0	0.0964782	0	0	0	1	0	0	0	0.04	0	0	0	Junction plakoglobin (Fragment) OS=Homo sapiens GN=JUP PE=2 SV=1	1	1_0_0_0_	1_0_0_0_
P	C9JL19	3	3	3	3	0.000342261	0.000480265	0.000400161	0.000471296	1.50035	1.50035	1.50035	1.50035	4	4	4	5	0.398	0.398	0.398	0.398	60 kDa heat shock protein, mitochondrial (Fragment) OS=Homo sapiens GN=HSPD1 PE=2 SV=1	4	1_1_1_1_	1_1_1_1_
P	C9JL25	5	5	5	5	0.000324659	0.00039862	0.000379581	0.000491763	1.14289	1.14289	1.14289	1.14289	8	7	8	11	0.331	0.331	0.331	0.331	60 kDa heat shock protein, mitochondrial (Fragment) OS=Homo sapiens GN=HSPD1 PE=2 SV=1	4	1_1_1_1_	1_1_1_1_
P	C9JL73	2	0	0	0	4.29552e-05	0	0	0	0.0715193	0	0	0	3	0	0	0	0.03	0	0	0	V-type proton ATPase subunit B, kidney isoform OS=Homo sapiens GN=ATP6V1B1 PE=2 SV=1	1	1_0_0_0_	1_0_0_0_
P	C9JL85	1	0	1	1	0.000273151	0	0.00015968	0.000150452	1.12324	0	1.12324	1.12324	2	0	1	1	0.327	0	0.327	0.327	Myotrophin OS=Homo sapiens GN=MTPN PE=2 SV=1	3	1_0_1_1_	1_0_1_1_
P	C9JLC1	11	10	7	9	0.000585323	0.000657065	0.000410605	0.000472849	3.1783	2.16228	1.82488	1.71644	15	12	9	11	0.621	0.5	0.451	0.434	Aspartate--tRNA ligase, cytoplasmic (Fragment) OS=Homo sapiens GN=DARS PE=2 SV=1	4	1_1_1_1_	1_1_1_1_
P	C9JLI6	1	1	0	1	0.000146431	0.000102737	0	8.06547e-05	0.361445	0.361445	0	0.361445	2	1	0	1	0.134	0.134	0	0.134	40S ribosomal protein S27 OS=Homo sapiens GN=RPS27L PE=2 SV=1	3	1_1_0_1_	1_1_0_1_
P	C9JLK0	2	1	2	4	8.3552e-05	5.86205e-05	9.76864e-05	0.000322144	0.520548	0.191242	0.383566	1.22331	2	1	2	7	0.182	0.076	0.141	0.347	Phosphoribosylaminoimidazolecarboxamide formyltransferase (Fragment) OS=Homo sapiens GN=ATIC PE=2 SV=1	4	1_1_1_1_	1_1_1_1_
P	C9JLK2	1	0	0	0	3.06117e-05	0	0	0	0.137627	0	0	0	1	0	0	0	0.056	0	0	0	Acylamino-acid-releasing enzyme (Fragment) OS=Homo sapiens GN=APEH PE=2 SV=1	1	1_0_0_0_	1_0_0_0_
P	C9JLN6	1	0	1	1	0.000112729	0	0.000131799	0.000124183	0.667247	0	0.667247	0.667247	1	0	1	1	0.222	0	0.222	0.222	Asparagine synthetase [glutamine-hydrolyzing] (Fragment) OS=Homo sapiens GN=ASNS PE=2 SV=1	3	1_0_1_1_	1_0_1_1_
P	C9JLR4	0	0	1	0	0	0	7.09688e-05	0	0	0	0.370882	0	0	0	1	0	0	0	0.137	0	UBX domain-containing protein 4 (Fragment) OS=Homo sapiens GN=UBXN4 PE=2 SV=1	1	0_0_1_0_	0_0_1_0_
P	C9JLS9	4	1	3	4	0.000273151	7.66576e-05	0.000191616	0.000240723	1.6485	0.153453	0.892344	2.27341	5	1	3	4	0.423	0.062	0.277	0.515	26S protease regulatory subunit 7 (Fragment) OS=Homo sapiens GN=PSMC2 PE=2 SV=1	4	1_1_1_1_	1_1_1_1_
P	C9JLU1	0	2	1	2	0	0.000133765	5.57271e-05	0.000105013	0	0.566751	0.2218	0.566751	0	2	1	2	0	0.195	0.087	0.195	DNA-directed RNA polymerases I, II, and III subunit RPABC3 (Fragment) OS=Homo sapiens GN=POLR2H PE=2 SV=1	3	0_1_1_1_	0_1_1_1_
P	C9JLU6	0	0	0	1	0	0	0	0.000105723	0	0	0	0.862087	0	0	0	1	0	0	0	0.27	Isocitrate dehydrogenase [NADP] cytoplasmic (Fragment) OS=Homo sapiens GN=IDH1 PE=2 SV=1	1	0_0_0_1_	0_0_0_1_
P	C9JLV0	1	1	1	1	2.91062e-05	4.08422e-05	3.40301e-05	3.20635e-05	0.14025	0.174898	0.14025	0.389953	1	1	1	1	0.057	0.07	0.057	0.143	Probable serine carboxypeptidase CPVL (Fragment) OS=Homo sapiens GN=CPVL PE=2 SV=1	4	1_1_1_1_	1_1_1_1_
P	C9JLV5	2	0	0	0	6.67892e-05	0	0	0	0.306171	0	0	0	3	0	0	0	0.116	0	0	0	COP9 signalosome complex subunit 3 (Fragment) OS=Homo sapiens GN=COPS3 PE=2 SV=1	1	1_0_0_0_	1_0_0_0_
P	C9JLV6	1	0	0	0	0.000124595	0	0	0	0.690441	0	0	0	2	0	0	0	0.228	0	0	0	Malate dehydrogenase, cytoplasmic (Fragment) OS=Homo sapiens GN=MDH1 PE=2 SV=1	1	1_0_0_0_	1_0_0_0_
P	C9JLW1	4	3	2	3	0.000147957	0.000155711	8.64932e-05	0.00016299	0.318257	0.318257	0.318257	0.318257	4	3	2	4	0.12	0.12	0.12	0.12	Cytoplasmic dynein 1 light intermediate chain 1 (Fragment) OS=Homo sapiens GN=DYNC1LI1 PE=2 SV=1	4	1_1_1_1_	1_1_1_1_
P	C9JM09	3	0	3	2	0.00017904	0	0.000209328	0.000131487	0.651962	0	0.651962	0.651962	3	0	3	2	0.218	0	0.218	0.218	Asparagine synthetase [glutamine-hydrolyzing] (Fragment) OS=Homo sapiens GN=ASNS PE=2 SV=1	3	1_0_1_1_	1_0_1_1_
P	C9JM19	6	8	5	6	0.000273151	0.000511051	0.000266133	0.000300904	0.651962	1.46037	0.651962	0.778279	6	8	5	6	0.218	0.391	0.218	0.25	40S ribosomal protein S9 OS=Homo sapiens GN=RPS9 PE=2 SV=1	4	1_1_1_1_	1_1_1_1_
P	C9JM50	2	2	1	0	7.24686e-05	0.000101689	4.2364e-05	0	0.207814	0.207814	0.0864257	0	2	2	1	0	0.082	0.082	0.036	0	Keratin, type I cytoskeletal 19 (Fragment) OS=Homo sapiens GN=KRT19 PE=2 SV=1	3	1_1_1_0_	1_1_1_0_
P	C9JMA6	2	4	4	2	8.02477e-05	0.000450418	0.000187646	8.84012e-05	0.247383	2.14051	1.30144	0.438799	2	8	4	2	0.096	0.497	0.362	0.158	Cystathionine beta-synthase (Fragment) OS=Homo sapiens GN=CBS PE=2 SV=1	4	1_1_1_1_	1_1_1_1_
P	C9JMD7	2	3	3	3	7.97969e-05	0.000167958	0.000139944	0.000131857	0.137627	0.153453	0.153453	0.153453	2	3	3	3	0.056	0.062	0.062	0.062	B-cell receptor-associated protein 31 (Fragment) OS=Homo sapiens GN=BCAP31 PE=2 SV=1	4	1_1_1_1_	1_1_1_1_
P	C9JMJ4	5	4	4	5	0.00018277	0.000219827	0.000152635	0.000230103	1.23357	0.733804	1.23357	1.23357	7	6	5	8	0.349	0.239	0.349	0.349	Regulator of chromosome condensation (Fragment) OS=Homo sapiens GN=RCC1 PE=2 SV=1	4	1_1_1_1_	1_1_1_1_
P	C9JMM0	0	0	1	0	0	0	0.000133925	0	0	0	0.62181	0	0	0	1	0	0	0	0.21	0	Chromobox protein homolog 3 (Fragment) OS=Homo sapiens GN=CBX3 PE=2 SV=1	1	0_0_1_0_	0_0_1_0_
P	C9JMM3	1	0	0	0	6.51552e-05	0	0	0	0.235947	0	0	0	1	0	0	0	0.092	0	0	0	Interferon-inducible double-stranded RNA-dependent protein kinase activator A (Fragment) OS=Homo sapiens GN=PRKRA PE=2 SV=1	1	1_0_0_0_	1_0_0_0_
P	C9JMU5	22	17	18	12	0.00026142	0.000275121	0.000229233	0.000143991	1.72898	0.940886	1.34423	0.678804	24	18	18	12	0.436	0.288	0.37	0.225	Probable ATP-dependent RNA helicase DDX17 OS=Homo sapiens GN=DDX17 PE=2 SV=1	4	1_1_1_1_	1_1_1_1_
P	C9JMV5	4	3	1	2	0.000172168	0.000181191	5.03233e-05	9.48304e-05	1.31206	0.770109	0.135011	0.396368	4	3	1	2	0.364	0.248	0.055	0.145	Importin-5 (Fragment) OS=Homo sapiens GN=IPO5 PE=2 SV=1	4	1_1_1_1_	1_1_1_1_
P	C9JMZ3	3	0	2	1	6.19354e-05	0	4.82753e-05	2.27427e-05	0.606941	0	0.264736	0.135011	3	0	2	1	0.206	0	0.102	0.055	Aminopeptidase B (Fragment) OS=Homo sapiens GN=RNPEP PE=2 SV=1	3	1_0_1_1_	1_0_1_1_
P	C9JN98	1	0	0	0	2.57316e-05	0	0	0	0.202264	0	0	0	1	0	0	0	0.08	0	0	0	Glia-derived nexin (Fragment) OS=Homo sapiens GN=SERPINE2 PE=2 SV=1	1	1_0_0_0_	1_0_0_0_
P	C9JND6	0	0	0	1	0	0	0	5.35857e-05	0	0	0	0.267652	0	0	0	1	0	0	0	0.103	Programmed cell death protein 10 (Fragment) OS=Homo sapiens GN=PDCD10 PE=2 SV=1	1	0_0_0_1_	0_0_0_1_
P	C9JNE5	1	0	0	0	3.71828e-05	0	0	0	0.127197	0	0	0	1	0	0	0	0.052	0	0	0	Myeloid leukemia factor 1 (Fragment) OS=Homo sapiens GN=MLF1 PE=2 SV=1	1	1_0_0_0_	1_0_0_0_
P	C9JNI7	5	3	5	3	0.000303973	0.000232657	0.000355396	0.000121767	1.28034	1.01372	1.01372	0.995262	11	6	11	4	0.358	0.304	0.304	0.3	Hsp70-binding protein 1 OS=Homo sapiens GN=HSPBP1 PE=2 SV=1	4	1_1_1_1_	1_1_1_1_
P	C9JNQ3	0	1	0	0	0	9.5822e-05	0	0	0	0.303167	0	0	0	1	0	0	0	0.115	0	0	Phosphoribosyl pyrophosphate synthase-associated protein 1 (Fragment) OS=Homo sapiens GN=PRPSAP1 PE=2 SV=1	1	0_1_0_0_	0_1_0_0_
P	C9JNR4	5	2	3	4	0.000385376	0.000231756	0.000257468	0.000363884	2.8815	0.803018	0.936422	2.19154	7	3	4	6	0.589	0.256	0.287	0.504	Transforming protein RhoA (Fragment) OS=Homo sapiens GN=RHOA PE=2 SV=1	4	1_1_1_1_	1_1_1_1_
P	C9JNV3	2	0	0	0	0.000182101	0	0	0	1.15278	0	0	0	2	0	0	0	0.333	0	0	0	N-alpha-acetyltransferase 38, NatC auxiliary subunit (Fragment) OS=Homo sapiens GN=NAA38 PE=2 SV=1	1	1_0_0_0_	1_0_0_0_
P	C9JNW5	6	6	6	4	0.000331423	0.00039862	0.000387489	0.000260784	0.905461	0.905461	0.905461	0.905461	7	6	7	5	0.28	0.28	0.28	0.28	60S ribosomal protein L24 OS=Homo sapiens GN=RPL24 PE=2 SV=1	4	1_1_1_1_	1_1_1_1_
P	C9JP00	0	0	0	1	0	0	0	2.24813e-05	0	0	0	0.0616956	0	0	0	1	0	0	0	0.026	Muscleblind-like protein 1 OS=Homo sapiens GN=MBNL1 PE=2 SV=1	1	0_0_0_1_	0_0_0_1_
P	C9JP03	1	0	0	0	7.17366e-05	0	0	0	0.321296	0	0	0	1	0	0	0	0.121	0	0	0	SLAIN motif-containing protein 1 (Fragment) OS=Homo sapiens GN=SLAIN1 PE=2 SV=1	1	1_0_0_0_	1_0_0_0_
P	C9JP48	4	2	2	3	0.000257316	0.000144427	0.000120338	0.000170076	1.05116	0.595879	0.761976	0.761976	5	2	2	3	0.312	0.203	0.246	0.246	Serine/threonine-protein phosphatase PP1-beta catalytic subunit (Fragment) OS=Homo sapiens GN=PPP1CB PE=2 SV=1	4	1_1_1_1_	1_1_1_1_
P	C9JPA8	1	0	0	0	4.7986e-05	0	0	0	0.185769	0	0	0	1	0	0	0	0.074	0	0	0	Golgi to ER traffic protein 4 homolog (Fragment) OS=Homo sapiens GN=GET4 PE=4 SV=2	1	1_0_0_0_	1_0_0_0_
P	C9JPC0	10	10	8	13	0.000490916	0.000551087	0.000420907	0.000540795	2.11172	3.37522	3.18794	3.90908	15	12	11	15	0.493	0.641	0.622	0.691	26S proteasome non-ATPase regulatory subunit 2 (Fragment) OS=Homo sapiens GN=PSMD2 PE=2 SV=1	4	1_1_1_1_	1_1_1_1_
P	C9JPE8	0	0	1	1	0	0	8.22113e-05	7.74604e-05	0	0	0.285287	0.285287	0	0	1	1	0	0	0.109	0.109	Ras-related protein Ral-A (Fragment) OS=Homo sapiens GN=RALA PE=2 SV=1	2	0_0_1_1_	0_0_1_1_
P	C9JPH9	1	1	1	1	5.91827e-05	8.30458e-05	6.91945e-05	6.51959e-05	0.210598	0.210598	0.210598	0.210598	1	1	1	1	0.083	0.083	0.083	0.083	Fascin (Fragment) OS=Homo sapiens GN=FSCN1 PE=2 SV=1	4	1_1_1_1_	1_1_1_1_
P	C9JPM4	7	4	4	5	0.000782889	0.000470811	0.000326903	0.000431217	2.68978	1.14289	1.96483	1.96483	14	6	5	7	0.567	0.331	0.472	0.472	ADP-ribosylation factor 4 (Fragment) OS=Homo sapiens GN=ARF4 PE=2 SV=1	4	1_1_1_1_	1_1_1_1_
P	C9JPQ6	0	1	0	0	0	0.000106016	0	0	0	0.216186	0	0	0	1	0	0	0	0.085	0	0	Guanine nucleotide-binding protein subunit beta-like protein 1 (Fragment) OS=Homo sapiens GN=GNB1L PE=2 SV=1	1	0_1_0_0_	0_1_0_0_
P	C9JQ00	5	3	4	5	0.000394551	0.000442911	0.000507427	0.000434639	0.648162	0.309182	0.648162	0.648162	10	8	11	10	0.217	0.117	0.217	0.217	Tubulin alpha-4A chain (Fragment) OS=Homo sapiens GN=TUBA4A PE=2 SV=1	4	1_1_1_1_	1_1_1_1_
P	C9JQ02	3	1	4	5	0.000224271	0.0001049	0.000437018	0.000741174	2.0479	0.336596	2.98107	3.83059	3	1	5	9	0.484	0.126	0.6	0.684	Exportin-1 (Fragment) OS=Homo sapiens GN=XPO1 PE=2 SV=1	4	1_1_1_1_	1_1_1_1_
P	C9JQ45	2	1	0	2	0.000129126	9.05954e-05	0	0.000213368	0.836538	0.339677	0	0.757924	2	1	0	3	0.264	0.127	0	0.245	Profilin OS=Homo sapiens GN=PFN2 PE=2 SV=1	3	1_1_0_1_	1_1_0_1_
P	C9JQ75	3	3	3	3	0.000113935	0.000159874	0.000133209	0.000125511	0.499685	0.145513	0.145513	0.145513	3	3	3	3	0.176	0.059	0.059	0.059	B-cell receptor-associated protein 31 (Fragment) OS=Homo sapiens GN=BCAP31 PE=2 SV=1	4	1_1_1_1_	1_1_1_1_
P	C9JQB3	0	0	1	1	0	0	4.85576e-05	4.57515e-05	0	0	0.158777	0.158777	0	0	1	1	0	0	0.064	0.064	Ras-related protein Ral-B (Fragment) OS=Homo sapiens GN=RALB PE=2 SV=1	2	0_0_1_1_	0_0_1_1_
P	C9JQD0	0	1	0	2	0	9.31354e-05	0	0.000146234	0	0.294196	0	0.294196	0	1	0	2	0	0.112	0	0.112	Quinone oxidoreductase-like protein 1 (Fragment) OS=Homo sapiens GN=CRYZL1 PE=2 SV=1	2	0_1_0_1_	0_1_0_1_
P	C9JQD4	5	3	4	4	0.000295913	0.000207614	0.000288311	0.00027165	1.5704	0.44544	1.15278	1.15278	6	3	5	5	0.41	0.16	0.333	0.333	Peptidyl-prolyl cis-trans isomerase (Fragment) OS=Homo sapiens GN=PPIH PE=2 SV=1	4	1_1_1_1_	1_1_1_1_
P	C9JQJ4	4	2	3	2	0.000289874	0.000135585	0.000225941	0.000106442	1.99226	0.931968	1.48313	0.931968	6	2	4	2	0.476	0.286	0.395	0.286	Septin-2 (Fragment) OS=Homo sapiens GN=SEPT2 PE=2 SV=1	4	1_1_1_1_	1_1_1_1_
P	C9JQM9	8	6	4	6	0.000578675	0.000442911	0.000246025	0.000347711	2.59749	1.47172	1.11836	1.38781	11	6	4	6	0.556	0.393	0.326	0.378	Aspartate--tRNA ligase, cytoplasmic (Fragment) OS=Homo sapiens GN=DARS PE=2 SV=1	4	1_1_1_1_	1_1_1_1_
P	C9JQN7	9	1	2	3	0.000510596	0.000130268	0.000162811	0.00025567	3.43609	0.524053	0.745822	1.02768	11	2	3	5	0.647	0.183	0.242	0.307	Eukaryotic translation initiation factor 3 subunit B (Fragment) OS=Homo sapiens GN=EIF3B PE=2 SV=1	4	1_1_1_1_	1_1_1_1_
P	C9JQR9	3	2	3	3	0.000389146	0.000273027	0.000341233	0.000321514	0.458814	0.458814	0.458814	0.458814	4	2	3	3	0.164	0.164	0.164	0.164	Protein RPSAP58 (Fragment) OS=Homo sapiens GN=RPSAP58 PE=2 SV=1	4	1_1_1_1_	1_1_1_1_
P	C9JQT2	1	0	0	0	0.000142038	0	0	0	0.905461	0	0	0	1	0	0	0	0.28	0	0	0	Actin-like protein 6A (Fragment) OS=Homo sapiens GN=ACTL6A PE=2 SV=1	1	1_0_0_0_	1_0_0_0_
P	C9JQT6	2	2	2	1	0.000161407	0.000226488	0.000188712	0.000177807	0.823896	0.874995	0.874995	0.479108	2	2	2	2	0.261	0.273	0.273	0.17	Importin-5 (Fragment) OS=Homo sapiens GN=IPO5 PE=2 SV=1	4	1_1_1_1_	1_1_1_1_
P	C9JQV0	4	2	0	1	0.000147957	0.000103807	0	4.07474e-05	0.636817	0.348963	0	0.153453	4	2	0	1	0.214	0.13	0	0.062	Uncharacterized protein C7orf50 (Fragment) OS=Homo sapiens GN=C7orf50 PE=2 SV=1	3	1_1_0_1_	1_1_0_1_
P	C9JQV3	0	0	1	0	0	0	7.63175e-06	0	0	0	0.0327615	0	0	0	1	0	0	0	0.014	0	Serine/threonine-protein kinase 11-interacting protein OS=Homo sapiens GN=STK11IP PE=2 SV=1	1	0_0_1_0_	0_0_1_0_
P	C9JQZ4	5	4	4	5	0.000175666	0.000211282	0.000146702	0.000221159	1.1677	0.698244	1.1677	1.1677	7	6	5	8	0.336	0.23	0.336	0.336	Regulator of chromosome condensation (Fragment) OS=Homo sapiens GN=RCC1 PE=2 SV=1	4	1_1_1_1_	1_1_1_1_
P	C9JR83	7	8	8	8	0.000151105	0.000235591	0.000176667	0.000166458	0.606941	0.377209	0.606941	0.606941	9	10	9	9	0.206	0.139	0.206	0.206	Structural maintenance of chromosomes protein 4 (Fragment) OS=Homo sapiens GN=SMC4 PE=2 SV=1	4	1_1_1_1_	1_1_1_1_
P	C9JRH2	5	4	4	5	0.000216145	0.000259969	0.000180508	0.000272122	1.58821	0.918669	1.58821	1.58821	7	6	5	8	0.413	0.283	0.413	0.413	Regulator of chromosome condensation (Fragment) OS=Homo sapiens GN=RCC1 PE=2 SV=1	4	1_1_1_1_	1_1_1_1_
P	C9JRJ5	1	0	0	0	1.14547e-05	0	0	0	0.0616956	0	0	0	1	0	0	0	0.026	0	0	0	LIM domain-containing protein 1 OS=Homo sapiens GN=LIMD1 PE=2 SV=1	1	1_0_0_0_	1_0_0_0_
P	C9JRJ8	0	0	0	1	0	0	0	5.58822e-05	0	0	0	0.389953	0	0	0	1	0	0	0	0.143	Sequestosome-1 (Fragment) OS=Homo sapiens GN=SQSTM1 PE=2 SV=1	1	0_0_0_1_	0_0_0_1_
P	C9JRL4	2	1	1	1	0.000118365	8.30458e-05	0.000207584	6.51959e-05	0.710015	0.386756	0.386756	0.386756	2	1	3	1	0.233	0.142	0.142	0.142	Malate dehydrogenase, cytoplasmic (Fragment) OS=Homo sapiens GN=MDH1 PE=2 SV=1	4	1_1_1_1_	1_1_1_1_
P	C9JRM1	3	2	2	2	0.000236731	0.000332183	0.000184519	0.000173856	2.08319	1.32809	0.667247	1.32809	3	3	2	2	0.489	0.367	0.222	0.367	Transforming protein RhoA OS=Homo sapiens GN=RHOA PE=2 SV=1	4	1_1_1_1_	1_1_1_1_
P	C9JRU6	1	0	0	0	9.46923e-05	0	0	0	0.44544	0	0	0	1	0	0	0	0.16	0	0	0	DCN1-like protein (Fragment) OS=Homo sapiens GN=DCUN1D1 PE=2 SV=1	1	1_0_0_0_	1_0_0_0_
P	C9JRZ6	1	0	0	0	3.06117e-05	0	0	0	0.081434	0	0	0	1	0	0	0	0.034	0	0	0	Coiled-coil-helix-coiled-coil-helix domain-containing protein 3, mitochondrial OS=Homo sapiens GN=CHCHD3 PE=2 SV=1	1	1_0_0_0_	1_0_0_0_
P	C9JSA3	0	0	0	1	0	0	0	5.83844e-05	0	0	0	0.294196	0	0	0	1	0	0	0	0.112	Programmed cell death protein 10 (Fragment) OS=Homo sapiens GN=PDCD10 PE=2 SV=1	1	0_0_0_1_	0_0_0_1_
P	C9JSE7	1	1	1	1	0.000409726	0.000191644	0.000319359	0.000150452	2.16228	2.16228	2.16228	2.16228	3	1	2	1	0.5	0.5	0.5	0.5	Septin-2 (Fragment) OS=Homo sapiens GN=SEPT2 PE=2 SV=1	4	1_1_1_1_	1_1_1_1_
P	C9JSG9	12	13	9	8	0.00050728	0.000876087	0.000501851	0.000429863	3.22669	2.97192	2.53997	2.53997	13	16	11	10	0.626	0.599	0.549	0.549	Glutamine--tRNA ligase (Fragment) OS=Homo sapiens GN=QARS PE=2 SV=1	4	1_1_1_1_	1_1_1_1_
P	C9JSP1	2	3	3	3	7.80431e-05	0.000164266	0.000136868	0.000128959	0.135011	0.148154	0.148154	0.148154	2	3	3	3	0.055	0.06	0.06	0.06	B-cell receptor-associated protein 31 (Fragment) OS=Homo sapiens GN=BCAP31 PE=2 SV=1	4	1_1_1_1_	1_1_1_1_
P	C9JSQ1	2	1	2	3	8.84057e-05	4.13506e-05	6.89074e-05	9.7388e-05	0.492794	0.0990058	0.409289	0.644372	3	1	2	3	0.174	0.041	0.149	0.216	Creatine kinase U-type, mitochondrial (Fragment) OS=Homo sapiens GN=CKMT1B PE=2 SV=1	4	1_1_1_1_	1_1_1_1_
P	C9JST4	1	0	0	0	8.16313e-05	0	0	0	0.409289	0	0	0	1	0	0	0	0.149	0	0	0	Phosducin-like protein 3 (Fragment) OS=Homo sapiens GN=PDCL3 PE=2 SV=1	1	1_0_0_0_	1_0_0_0_
P	C9JSU1	1	1	1	0	3.15641e-05	4.42911e-05	3.69038e-05	0	0.129796	0.129796	0.129796	0	1	1	1	0	0.053	0.053	0.053	0	Leucine-rich repeat flightless-interacting protein 2 (Fragment) OS=Homo sapiens GN=LRRFIP2 PE=2 SV=1	3	1_1_1_0_	1_1_1_0_
P	C9JSU8	0	1	0	0	0	6.1138e-05	0	0	0	0.61808	0	0	0	1	0	0	0	0.209	0	0	Eukaryotic translation initiation factor 4 gamma 1 (Fragment) OS=Homo sapiens GN=EIF4G1 PE=2 SV=1	1	0_1_0_0_	0_1_0_0_
P	C9JSX3	4	4	4	4	0.000267277	0.000428623	0.00026785	0.000294433	1.26464	1.26464	1.26464	1.26464	7	8	6	7	0.355	0.355	0.355	0.355	Protein arginine N-methyltransferase 5 (Fragment) OS=Homo sapiens GN=PRMT5 PE=2 SV=2	4	1_1_1_1_	1_1_1_1_
P	C9JSZ1	3	0	1	2	9.18352e-05	0	3.57903e-05	0.000101166	0.610646	0	0.161449	0.415794	3	0	1	3	0.207	0	0.065	0.151	Far upstream element-binding protein 1 (Fragment) OS=Homo sapiens GN=FUBP1 PE=2 SV=1	3	1_0_1_1_	1_0_1_1_
P	C9JT15	1	1	1	1	0.000426115	0.00019931	0.000332134	0.00015647	2.31131	2.31131	2.31131	2.31131	3	1	2	1	0.52	0.52	0.52	0.52	Septin-2 (Fragment) OS=Homo sapiens GN=SEPT2 PE=2 SV=1	4	1_1_1_1_	1_1_1_1_
P	C9JT45	5	0	4	3	0.000219195	0	0.000205021	0.00014488	1.06538	0	0.667247	0.667247	5	0	4	3	0.315	0	0.222	0.222	Asparagine synthetase [glutamine-hydrolyzing] (Fragment) OS=Homo sapiens GN=ASNS PE=2 SV=1	3	1_0_1_1_	1_0_1_1_
P	C9JT62	1	0	0	0	7.39783e-05	0	0	0	0.432188	0	0	0	1	0	0	0	0.156	0	0	0	Vigilin (Fragment) OS=Homo sapiens GN=HDLBP PE=2 SV=1	1	1_0_0_0_	1_0_0_0_
P	C9JT96	2	0	1	2	9.59719e-05	0	3.74025e-05	7.0482e-05	0.545254	0	0.309182	0.545254	3	0	1	2	0.189	0	0.117	0.189	Creatine kinase U-type, mitochondrial (Fragment) OS=Homo sapiens GN=CKMT1A PE=2 SV=1	3	1_0_1_1_	1_0_1_1_
P	C9JTA2	0	0	1	1	0	0	4.05041e-05	3.81634e-05	0	0	0.1324	0.1324	0	0	1	1	0	0	0.054	0.054	Mitotic spindle assembly checkpoint protein MAD1 (Fragment) OS=Homo sapiens GN=MAD1L1 PE=2 SV=1	2	0_0_1_1_	0_0_1_1_
P	C9JTA6	1	1	0	1	3.1286e-05	4.39008e-05	0	3.44648e-05	0.14025	0.14025	0	0.14025	1	1	0	1	0.057	0.057	0	0.057	SWI/SNF-related matrix-associated actin-dependent regulator of chromatin subfamily B member 1 (Fragment) OS=Homo sapiens GN=SMARCB1 PE=2 SV=1	3	1_1_0_1_	1_1_0_1_
P	C9JTC6	1	1	1	1	9.53278e-05	6.68825e-05	5.57271e-05	5.25067e-05	0.342765	0.342765	0.342765	0.342765	2	1	1	1	0.128	0.128	0.128	0.128	Leucine-rich repeat flightless-interacting protein 1 (Fragment) OS=Homo sapiens GN=LRRFIP1 PE=2 SV=1	4	1_1_1_1_	1_1_1_1_
P	C9JTE9	0	1	1	1	0	4.33282e-05	3.61015e-05	3.40152e-05	0	0.174898	0.174898	0.174898	0	1	1	1	0	0.07	0.07	0.07	B-cell receptor-associated protein 29 (Fragment) OS=Homo sapiens GN=BCAP29 PE=2 SV=1	3	0_1_1_1_	0_1_1_1_
P	C9JTK6	1	0	0	0	6.12235e-05	0	0	0	0.34586	0	0	0	1	0	0	0	0.129	0	0	0	Obg-like ATPase 1 (Fragment) OS=Homo sapiens GN=OLA1 PE=2 SV=1	1	1_0_0_0_	1_0_0_0_
P	C9JTS3	1	0	0	0	3.53329e-05	0	0	0	0.161449	0	0	0	1	0	0	0	0.065	0	0	0	Angio-associated migratory cell protein (Fragment) OS=Homo sapiens GN=AAMP PE=2 SV=1	1	1_0_0_0_	1_0_0_0_
P	C9JTT7	1	0	1	0	4.25265e-05	0	4.97206e-05	0	0.164126	0	0.318257	0	1	0	1	0	0.066	0	0.12	0	Replication factor C subunit 4 (Fragment) OS=Homo sapiens GN=RFC4 PE=2 SV=1	2	1_0_1_0_	1_0_1_0_
P	C9JTT8	1	0	1	1	7.24686e-05	0	8.4728e-05	7.98317e-05	0.294196	0	0.294196	0.294196	1	0	1	1	0.112	0	0.112	0.112	BET1 homolog OS=Homo sapiens GN=BET1 PE=2 SV=1	3	1_0_1_1_	1_0_1_1_
P	C9JTV5	1	0	0	1	7.89102e-05	0	0	8.69278e-05	0.258925	0	0	0.393157	1	0	0	1	0.1	0	0	0.144	Actin-related protein 2/3 complex subunit 2 (Fragment) OS=Homo sapiens GN=ARPC2 PE=2 SV=1	2	1_0_0_1_	1_0_0_1_
P	C9JTV6	6	6	7	6	0.000265217	0.000372155	0.000378991	0.000324627	1.6485	1.5527	1.85759	1.5527	9	9	11	10	0.423	0.407	0.456	0.407	Phosphoribosylformylglycinamidine cyclo-ligase (Fragment) OS=Homo sapiens GN=GART PE=2 SV=1	4	1_1_1_1_	1_1_1_1_
P	C9JTX4	1	0	0	0	3.02209e-05	0	0	0	0.124605	0	0	0	1	0	0	0	0.051	0	0	0	Junction plakoglobin (Fragment) OS=Homo sapiens GN=JUP PE=2 SV=1	1	1_0_0_0_	1_0_0_0_
P	C9JTX5	2	2	3	3	0.000177548	0.000249137	0.000311375	0.000293381	0.374042	0.374042	0.940886	0.940886	2	2	3	3	0.138	0.138	0.288	0.288	Actin, cytoplasmic 1 (Fragment) OS=Homo sapiens GN=ACTB PE=2 SV=1	4	1_1_1_1_	1_1_1_1_
P	C9JU26	1	0	1	1	7.24686e-05	0	8.4728e-05	7.98317e-05	0.294196	0	0.294196	0.294196	1	0	1	1	0.112	0	0.112	0.112	ATP synthase subunit f, mitochondrial OS=Homo sapiens GN=ATP5J2 PE=2 SV=1	3	1_0_1_1_	1_0_1_1_
P	C9JU56	11	6	5	6	0.000802826	0.000779908	0.000577624	0.000612274	1.77332	1.2751	1.2751	1.2751	13	9	8	9	0.443	0.357	0.357	0.357	60S ribosomal protein L31 (Fragment) OS=Homo sapiens GN=RPL31 PE=2 SV=1	4	1_1_1_1_	1_1_1_1_
P	C9JUA8	0	1	0	1	0	0.000115878	0	9.0971e-05	0	0.534617	0	0.534617	0	1	0	1	0	0.186	0	0.186	DNA-directed RNA polymerases I, II, and III subunit RPABC3 OS=Homo sapiens GN=POLR2H PE=2 SV=1	2	0_1_0_1_	0_1_0_1_
P	C9JUF4	1	1	1	1	4.93189e-05	6.92048e-05	5.76621e-05	5.43299e-05	0.191242	0.191242	0.191242	0.191242	1	1	1	1	0.076	0.076	0.076	0.076	Alpha-endosulfine OS=Homo sapiens GN=ENSA PE=2 SV=1	4	1_1_1_1_	1_1_1_1_
P	C9JUG7	2	2	2	2	9.72866e-05	0.000136514	0.000170617	0.000107171	0.555966	0.555966	0.555966	0.555966	2	2	3	2	0.192	0.192	0.192	0.192	F-actin-capping protein subunit alpha-2 OS=Homo sapiens GN=CAPZA2 PE=2 SV=1	4	1_1_1_1_	1_1_1_1_
P	C9JUJ0	0	0	0	1	0	0	0	7.38066e-05	0	0	0	0.241652	0	0	0	1	0	0	0	0.094	CGG triplet repeat-binding protein 1 (Fragment) OS=Homo sapiens GN=CGGBP1 PE=2 SV=1	1	0_0_0_1_	0_0_0_1_
P	C9JUM1	4	4	5	5	0.000358683	0.000402646	0.000419361	0.000474152	0.667247	0.667247	1.20293	1.20293	5	4	5	6	0.222	0.222	0.343	0.343	Actin, cytoplasmic 1 (Fragment) OS=Homo sapiens GN=ACTB PE=2 SV=1	4	1_1_1_1_	1_1_1_1_
P	C9JUN5	0	2	1	1	0	0.000195402	8.14053e-05	7.6701e-05	0	0.339677	0.339677	0.339677	0	2	1	1	0	0.127	0.127	0.127	Coiled-coil domain-containing protein 12 (Fragment) OS=Homo sapiens GN=CCDC12 PE=2 SV=1	3	0_1_1_1_	0_1_1_1_
P	C9JUP7	6	6	5	7	0.000494047	0.000779908	0.000433218	0.000612274	4.05825	3.39542	3.39542	5.18016	8	9	6	9	0.704	0.643	0.643	0.791	Transitional endoplasmic reticulum ATPase (Fragment) OS=Homo sapiens GN=VCP PE=2 SV=1	4	1_1_1_1_	1_1_1_1_
P	C9JUS5	0	0	0	1	0	0	0	4.11763e-05	0	0	0	0.199499	0	0	0	1	0	0	0	0.079	WD repeat domain phosphoinositide-interacting protein 4 (Fragment) OS=Homo sapiens GN=WDR45 PE=2 SV=1	1	0_0_0_1_	0_0_0_1_
P	C9JUU1	1	0	0	0	1.25034e-05	0	0	0	0.0789467	0	0	0	1	0	0	0	0.033	0	0	0	Atlastin-3 OS=Homo sapiens GN=ATL3 PE=2 SV=1	1	1_0_0_0_	1_0_0_0_
P	C9JUW4	1	0	0	0	7.24686e-05	0	0	0	0.324342	0	0	0	1	0	0	0	0.122	0	0	0	DCN1-like protein (Fragment) OS=Homo sapiens GN=DCUN1D1 PE=2 SV=1	1	1_0_0_0_	1_0_0_0_
P	C9JUW9	1	0	0	0	4.83124e-05	0	0	0	0.207814	0	0	0	1	0	0	0	0.082	0	0	0	SLAIN motif-containing protein 1 (Fragment) OS=Homo sapiens GN=SLAIN1 PE=2 SV=1	1	1_0_0_0_	1_0_0_0_
P	C9JV02	1	1	0	1	5.46302e-05	7.66576e-05	0	6.01808e-05	0.153453	0.153453	0	0.153453	1	1	0	1	0.062	0.062	0	0.062	Septin-8 (Fragment) OS=Homo sapiens GN=SEPT8 PE=2 SV=1	3	1_1_0_1_	1_1_0_1_
P	C9JV49	2	0	0	0	3.04803e-05	0	0	0	0.114295	0	0	0	2	0	0	0	0.047	0	0	0	Probable histidine--tRNA ligase, mitochondrial OS=Homo sapiens GN=HARS2 PE=2 SV=1	1	1_0_0_0_	1_0_0_0_
P	C9JV50	0	0	0	1	0	0	0	4.18369e-05	0	0	0	0.129796	0	0	0	1	0	0	0	0.053	Phosphatidylinositide phosphatase SAC1 (Fragment) OS=Homo sapiens GN=SACM1L PE=2 SV=1	1	0_0_0_1_	0_0_0_1_
P	C9JV57	0	0	0	1	0	0	0	6.7444e-05	0	0	0	0.674943	0	0	0	1	0	0	0	0.224	Basic leucine zipper and W2 domain-containing protein 1 (Fragment) OS=Homo sapiens GN=BZW1 PE=2 SV=1	1	0_0_0_1_	0_0_0_1_
P	C9JV99	3	1	4	5	0.000213058	9.96549e-05	0.000415167	0.000704116	1.88403	0.318257	2.71535	3.46684	3	1	5	9	0.46	0.12	0.57	0.65	Exportin-1 (Fragment) OS=Homo sapiens GN=XPO1 PE=2 SV=1	4	1_1_1_1_	1_1_1_1_
P	C9JVB6	2	0	1	0	4.55251e-05	0	5.32266e-05	0	0.364583	0	0.193988	0	2	0	2	0	0.135	0	0.077	0	Mitochondrial ribonuclease P protein 1 (Fragment) OS=Homo sapiens GN=TRMT10C PE=2 SV=1	2	1_0_1_0_	1_0_1_0_
P	C9JVD8	0	1	1	1	0	8.37436e-05	6.9776e-05	6.57437e-05	0	0.213389	0.499685	0.499685	0	1	1	1	0	0.084	0.176	0.176	Structural maintenance of chromosomes protein 4 (Fragment) OS=Homo sapiens GN=SMC4 PE=2 SV=1	3	0_1_1_1_	0_1_1_1_
P	C9JVE2	1	0	0	0	2.91062e-05	0	0	0	0.119438	0	0	0	1	0	0	0	0.049	0	0	0	DCN1-like protein OS=Homo sapiens GN=DCUN1D1 PE=2 SV=1	1	1_0_0_0_	1_0_0_0_
P	C9JVF0	2	0	0	0	5.26068e-05	0	0	0	0.238797	0	0	0	2	0	0	0	0.093	0	0	0	Transducin beta-like protein 2 OS=Homo sapiens GN=TBL2 PE=2 SV=1	1	1_0_0_0_	1_0_0_0_
P	C9JVT3	0	0	0	1	0	0	0	5.66921e-05	0	0	0	0.285287	0	0	0	1	0	0	0	0.109	WD repeat domain phosphoinositide-interacting protein 4 (Fragment) OS=Homo sapiens GN=WDR45 PE=2 SV=1	1	0_0_0_1_	0_0_0_1_
P	C9JVW8	3	1	1	1	0.000128542	4.50927e-05	7.51434e-05	3.54005e-05	0.258925	0.109175	0.109175	0.109175	4	1	2	1	0.1	0.045	0.045	0.045	V-type proton ATPase catalytic subunit A (Fragment) OS=Homo sapiens GN=ATP6V1A PE=2 SV=1	4	1_1_1_1_	1_1_1_1_
P	C9JW18	1	0	0	0	7.05956e-06	0	0	0	0.0375284	0	0	0	1	0	0	0	0.016	0	0	0	WD repeat and HMG-box DNA-binding protein 1 OS=Homo sapiens GN=WDHD1 PE=2 SV=2	1	1_0_0_0_	1_0_0_0_
P	C9JW37	3	2	3	2	0.00050728	0.00035591	0.000494247	0.000372548	3.64515	3.64515	3.64515	3.64515	6	3	5	4	0.667	0.667	0.667	0.667	26S proteasome non-ATPase regulatory subunit 14 (Fragment) OS=Homo sapiens GN=PSMD14 PE=2 SV=1	4	1_1_1_1_	1_1_1_1_
P	C9JW69	6	5	4	5	0.000152729	0.000187523	0.000111604	0.000168247	1.03704	0.592209	0.798871	0.798871	8	7	5	8	0.309	0.202	0.255	0.255	Regulator of chromosome condensation (Fragment) OS=Homo sapiens GN=RCC1 PE=2 SV=1	4	1_1_1_1_	1_1_1_1_
P	C9JW96	9	6	8	9	0.000346435	0.000283571	0.000371288	0.00044524	2.53997	1.4322	1.93089	1.62422	12	7	11	14	0.549	0.386	0.467	0.419	Prohibitin (Fragment) OS=Homo sapiens GN=PHB PE=2 SV=2	4	1_1_1_1_	1_1_1_1_
P	C9JWF0	2	0	2	1	8.3552e-05	0	9.76864e-05	4.60206e-05	0.422329	0	0.422329	0.207814	2	0	2	1	0.153	0	0.153	0.082	Structural maintenance of chromosomes protein 4 (Fragment) OS=Homo sapiens GN=SMC4 PE=2 SV=1	3	1_0_1_1_	1_0_1_1_
P	C9JWF5	0	0	0	1	0	0	0	4.82932e-05	0	0	0	0.44544	0	0	0	1	0	0	0	0.16	Basic leucine zipper and W2 domain-containing protein 1 (Fragment) OS=Homo sapiens GN=BZW1 PE=2 SV=1	1	0_0_0_1_	0_0_0_1_
P	C9JWF7	1	0	0	0	3.07442e-05	0	0	0	0.0839269	0	0	0	1	0	0	0	0.035	0	0	0	SRSF protein kinase 2 (Fragment) OS=Homo sapiens GN=SRPK2 PE=2 SV=1	1	1_0_0_0_	1_0_0_0_
P	C9JWH7	0	1	0	0	0	7.84684e-05	0	0	0	0.853532	0	0	0	1	0	0	0	0.268	0	0	Eukaryotic translation initiation factor 4 gamma 1 (Fragment) OS=Homo sapiens GN=EIF4G1 PE=2 SV=1	1	0_1_0_0_	0_1_0_0_
P	C9JWJ4	1	1	1	1	7.17366e-05	0.000100662	8.38722e-05	7.90253e-05	0.383566	0.383566	0.383566	0.383566	1	1	1	1	0.141	0.141	0.141	0.141	E3 ubiquitin-protein ligase BRE1A (Fragment) OS=Homo sapiens GN=RNF20 PE=2 SV=1	4	1_1_1_1_	1_1_1_1_
P	C9JWK3	2	0	0	0	4.52352e-05	0	0	0	0.174898	0	0	0	2	0	0	0	0.07	0	0	0	Histidine--tRNA ligase, cytoplasmic OS=Homo sapiens GN=HARS PE=2 SV=1	1	1_0_0_0_	1_0_0_0_
P	C9JWQ4	0	2	0	0	0	0.000205474	0	0	0	0.267652	0	0	0	2	0	0	0	0.103	0	0	Mitogen-activated protein kinase 8 (Fragment) OS=Homo sapiens GN=MAPK8 PE=2 SV=1	1	0_1_0_0_	0_1_0_0_
P	C9JWW9	0	1	0	0	0	3.49666e-05	0	0	0	0.315225	0	0	0	1	0	0	0	0.119	0	0	Eukaryotic translation initiation factor 4 gamma 1 (Fragment) OS=Homo sapiens GN=EIF4G1 PE=2 SV=1	1	0_1_0_0_	0_1_0_0_
P	C9JWX1	0	2	1	0	0	0.000135585	5.64853e-05	0	0	0.324342	0.1324	0	0	2	1	0	0	0.122	0.054	0	Beta-galactosidase (Fragment) OS=Homo sapiens GN=GLB1 PE=2 SV=1	2	0_1_1_0_	0_1_1_0_
P	C9JX21	5	2	3	4	0.000265847	0.000159874	0.000177612	0.000251022	1.54683	0.499685	0.577611	1.22843	7	3	4	6	0.406	0.176	0.198	0.348	Transforming protein RhoA OS=Homo sapiens GN=RHOA PE=2 SV=1	4	1_1_1_1_	1_1_1_1_
P	C9JX92	4	0	0	3	1.62982e-05	0	0	1.34656e-05	0.081434	0	0	0.0690548	4	0	0	3	0.034	0	0	0.029	Afadin OS=Homo sapiens GN=MLLT4 PE=2 SV=1	2	1_0_0_1_	1_0_0_1_
P	C9JXA5	0	0	1	0	0	0	3.30811e-05	0	0	0	0.116863	0	0	0	1	0	0	0	0.048	0	Guanine nucleotide-binding protein G(I)/G(S)/G(T) subunit beta-2 (Fragment) OS=Homo sapiens GN=GNB2 PE=2 SV=1	1	0_0_1_0_	0_0_1_0_
P	C9JXB8	6	6	6	4	0.000410855	0.000494156	0.000480359	0.000323285	1.22331	1.22331	1.22331	1.22331	7	6	7	5	0.347	0.347	0.347	0.347	60S ribosomal protein L24 OS=Homo sapiens GN=RPL24 PE=2 SV=1	4	1_1_1_1_	1_1_1_1_
P	C9JXC6	2	1	1	1	0.000140632	0.000197336	8.22113e-05	7.74604e-05	1.26986	0.770109	0.285287	0.285287	2	2	1	1	0.356	0.248	0.109	0.109	Protein transport protein Sec61 subunit alpha isoform 1 (Fragment) OS=Homo sapiens GN=SEC61A1 PE=2 SV=1	4	1_1_1_1_	1_1_1_1_
P	C9JXC9	1	1	1	1	3.92371e-05	5.5058e-05	4.58748e-05	4.32238e-05	0.193988	0.193988	0.193988	0.193988	1	1	1	1	0.077	0.077	0.077	0.077	E3 ubiquitin-protein ligase BRE1A (Fragment) OS=Homo sapiens GN=RNF20 PE=2 SV=1	4	1_1_1_1_	1_1_1_1_
P	C9JXE0	1	1	1	1	0.000110968	0.000155711	0.00012974	0.000244485	0.65577	0.713957	0.713957	0.713957	1	1	1	2	0.219	0.234	0.234	0.234	Importin-5 (Fragment) OS=Homo sapiens GN=IPO5 PE=2 SV=1	4	1_1_1_1_	1_1_1_1_
P	C9JXG8	6	3	3	5	0.00039183	0.000343638	0.000286322	0.000431642	1.85102	1.39332	1.39332	1.39332	8	5	5	8	0.455	0.379	0.379	0.379	Ran-specific GTPase-activating protein (Fragment) OS=Homo sapiens GN=RANBP1 PE=2 SV=2	4	1_1_1_1_	1_1_1_1_
P	C9JXK0	1	0	0	0	3.33424e-05	0	0	0	0.174898	0	0	0	1	0	0	0	0.07	0	0	0	Lamin-B receptor (Fragment) OS=Homo sapiens GN=LBR PE=2 SV=1	1	1_0_0_0_	1_0_0_0_
P	C9JXV0	1	0	0	0	6.87504e-06	0	0	0	0.0303861	0	0	0	1	0	0	0	0.013	0	0	0	Tumor suppressor p53-binding protein 1 (Fragment) OS=Homo sapiens GN=TP53BP1 PE=2 SV=1	1	1_0_0_0_	1_0_0_0_
P	C9JXZ0	0	0	1	0	0	0	3.62592e-05	0	0	0	0.164126	0	0	0	1	0	0	0	0.066	0	Procollagen-lysine,2-oxoglutarate 5-dioxygenase 2 (Fragment) OS=Homo sapiens GN=PLOD2 PE=2 SV=1	1	0_0_1_0_	0_0_1_0_
P	C9JXZ7	0	0	1	0	0	0	6.75069e-05	0	0	0	0.455459	0	0	0	1	0	0	0	0.163	0	Replication factor C subunit 4 (Fragment) OS=Homo sapiens GN=RFC4 PE=2 SV=1	1	0_0_1_0_	0_0_1_0_
P	C9JY46	1	0	0	0	4.49489e-05	0	0	0	0.174898	0	0	0	1	0	0	0	0.07	0	0	0	Golgi to ER traffic protein 4 homolog (Fragment) OS=Homo sapiens GN=GET4 PE=2 SV=1	1	1_0_0_0_	1_0_0_0_
P	C9JYH8	0	0	0	1	0	0	0	2.40723e-05	0	0	0	0.111732	0	0	0	1	0	0	0	0.046	WD repeat domain 45, isoform CRA_e OS=Homo sapiens GN=WDR45 PE=2 SV=1	1	0_0_0_1_	0_0_0_1_
P	C9JYH9	1	0	0	0	7.39783e-05	0	0	0	0.333522	0	0	0	1	0	0	0	0.125	0	0	0	Guanine nucleotide-binding protein-like 3 (Fragment) OS=Homo sapiens GN=GNL3 PE=2 SV=1	1	1_0_0_0_	1_0_0_0_
P	C9JYI4	2	2	1	0	4.33044e-05	6.07652e-05	2.53151e-05	0	0.224616	0.224616	0.081434	0	2	2	1	0	0.088	0.088	0.034	0	Importin subunit alpha-5 (Fragment) OS=Homo sapiens GN=KPNA1 PE=2 SV=1	3	1_1_1_0_	1_1_1_0_
P	C9JYJ6	1	0	0	0	8.48497e-06	0	0	0	0.0327615	0	0	0	1	0	0	0	0.014	0	0	0	Filamin A-interacting protein 1-like (Fragment) OS=Homo sapiens GN=FILIP1L PE=2 SV=1	1	1_0_0_0_	1_0_0_0_
P	C9JYM0	1	1	0	0	5.18388e-05	7.27408e-05	0	0	0.285287	0.377209	0	0	1	1	0	0	0.109	0.139	0	0	Ribonuclease P protein subunit p20 (Fragment) OS=Homo sapiens GN=POP7 PE=2 SV=1	2	1_1_0_0_	1_1_0_0_
P	C9JYQ9	2	2	1	1	0.000117387	0.000247078	6.86227e-05	6.46571e-05	0.462177	0.836538	0.164126	0.577611	2	3	1	1	0.165	0.264	0.066	0.198	60S ribosomal protein L22-like 1 OS=Homo sapiens GN=RPL22L1 PE=2 SV=1	4	1_1_1_1_	1_1_1_1_
P	C9JYR1	0	0	1	1	0	0	7.4137e-05	6.98527e-05	0	0	0.253141	0.253141	0	0	1	1	0	0	0.098	0.098	Ras-related protein Ral-B (Fragment) OS=Homo sapiens GN=RALB PE=2 SV=1	2	0_0_1_1_	0_0_1_1_
P	C9JYR8	1	0	0	0	6.22976e-05	0	0	0	0.224616	0	0	0	1	0	0	0	0.088	0	0	0	Probable leucine--tRNA ligase, mitochondrial (Fragment) OS=Homo sapiens GN=LARS2 PE=2 SV=1	1	1_0_0_0_	1_0_0_0_
P	C9JYS8	11	5	5	6	0.000315005	0.000200917	0.000167406	0.000189278	1.14289	0.592209	0.548817	0.548817	11	5	5	6	0.331	0.202	0.19	0.19	Non-POU domain-containing octamer-binding protein (Fragment) OS=Homo sapiens GN=NONO PE=2 SV=1	4	1_1_1_1_	1_1_1_1_
P	C9JYY9	1	0	0	0	7.24686e-05	0	0	0	0.358313	0	0	0	1	0	0	0	0.133	0	0	0	ADP-sugar pyrophosphatase (Fragment) OS=Homo sapiens GN=NUDT5 PE=2 SV=1	1	1_0_0_0_	1_0_0_0_
P	C9JZ20	8	6	7	7	0.000388662	0.000347057	0.000371792	0.000428152	2.7325	1.97167	1.97167	1.58821	11	7	9	11	0.572	0.473	0.473	0.413	Prohibitin (Fragment) OS=Homo sapiens GN=PHB PE=2 SV=1	4	1_1_1_1_	1_1_1_1_
P	C9JZ53	1	2	0	1	9.22327e-05	0.000258844	0	0.000101604	0.348963	1.60615	0	0.348963	1	2	0	1	0.13	0.416	0	0.13	Importin-5 (Fragment) OS=Homo sapiens GN=IPO5 PE=2 SV=1	3	1_1_0_1_	1_1_0_1_
P	C9JZ81	8	5	6	6	0.000596345	0.000456435	0.000380306	0.000477771	5.01174	2.54813	4.90201	4.90201	11	6	6	8	0.779	0.55	0.771	0.771	X-ray repair cross-complementing protein 5 (Fragment) OS=Homo sapiens GN=XRCC5 PE=2 SV=1	4	1_1_1_1_	1_1_1_1_
P	C9JZ88	3	5	4	4	0.000242111	0.000566221	0.000377425	0.000355614	1.31206	1.37137	1.37137	1.37137	3	5	4	4	0.364	0.375	0.375	0.375	60S ribosomal protein L7 (Fragment) OS=Homo sapiens GN=RPL7 PE=2 SV=1	4	1_1_1_1_	1_1_1_1_
P	C9JZD1	1	0	0	0	7.17366e-05	0	0	0	0.291219	0	0	0	1	0	0	0	0.111	0	0	0	Actin-related protein 2/3 complex subunit 3 (Fragment) OS=Homo sapiens GN=ARPC3 PE=2 SV=1	1	1_0_0_0_	1_0_0_0_
P	C9JZD8	2	2	2	1	0.000191944	0.000269338	0.000224415	0.000211446	1.04644	1.10863	1.10863	0.595879	2	2	2	2	0.311	0.324	0.324	0.203	Importin-5 (Fragment) OS=Homo sapiens GN=IPO5 PE=2 SV=1	4	1_1_1_1_	1_1_1_1_
P	C9JZG1	9	1	3	4	0.000258679	6.59966e-05	0.000109978	0.000103623	1.22843	0.148154	0.367729	0.745822	11	2	4	4	0.348	0.06	0.136	0.242	Eukaryotic translation initiation factor 3 subunit B (Fragment) OS=Homo sapiens GN=EIF3B PE=2 SV=1	4	1_1_1_1_	1_1_1_1_
P	C9JZG2	4	4	6	4	0.00031332	0.000439654	0.000549486	0.00040268	2.05492	2.05492	3.36516	2.05492	6	6	9	7	0.485	0.485	0.64	0.485	Phosphoribosylformylglycinamidine cyclo-ligase (Fragment) OS=Homo sapiens GN=GART PE=2 SV=1	4	1_1_1_1_	1_1_1_1_
P	C9JZI1	2	0	1	0	4.22733e-05	0	2.47123e-05	0	0.324342	0	0.148154	0	2	0	1	0	0.122	0	0.06	0	Replication factor C subunit 4 OS=Homo sapiens GN=RFC4 PE=2 SV=1	2	1_0_1_0_	1_0_1_0_
P	C9JZI2	2	1	2	1	0.000270549	9.49094e-05	0.000237238	7.45096e-05	1.51189	0.770109	1.51189	0.770109	4	1	3	1	0.4	0.248	0.4	0.248	Septin-2 (Fragment) OS=Homo sapiens GN=SEPT2 PE=2 SV=1	4	1_1_1_1_	1_1_1_1_
P	C9JZI7	5	2	2	4	0.000153279	7.16942e-05	5.97363e-05	0.000112568	0.629296	0.191242	0.191242	0.393157	6	2	2	4	0.212	0.076	0.076	0.144	Nucleosome assembly protein 1-like 4 (Fragment) OS=Homo sapiens GN=NAP1L4 PE=2 SV=1	4	1_1_1_1_	1_1_1_1_
P	C9JZI8	1	1	1	0	4.33044e-05	6.07652e-05	5.06301e-05	0	0.233105	0.16681	0.199499	0	1	1	1	0	0.091	0.067	0.079	0	Vigilin (Fragment) OS=Homo sapiens GN=HDLBP PE=2 SV=1	3	1_1_1_0_	1_1_1_0_
P	C9JZP1	0	0	0	1	0	0	0	3.62199e-05	0	0	0	0.291219	0	0	0	1	0	0	0	0.111	Condensin complex subunit 2 (Fragment) OS=Homo sapiens GN=NCAPH PE=2 SV=1	1	0_0_0_1_	0_0_0_1_
P	C9JZR2	2	0	0	1	1.51427e-05	0	0	8.34062e-06	0.0592537	0	0	0.0592537	2	0	0	1	0.025	0	0	0.025	Catenin delta-1 OS=Homo sapiens GN=CTNND1 PE=2 SV=2	2	1_0_0_1_	1_0_0_1_
P	C9JZR4	0	1	1	0	0	2.24448e-05	1.87012e-05	0	0	0.0914403	0.0914403	0	0	1	1	0	0	0.038	0.038	0	ADP-ribosylation factor GTPase-activating protein 3 OS=Homo sapiens GN=ARFGAP3 PE=2 SV=2	2	0_1_1_0_	0_1_1_0_
P	C9JZR7	4	4	5	5	0.000344753	0.000387009	0.000403075	0.000455738	0.636817	0.636817	1.13796	1.13796	5	4	5	6	0.214	0.214	0.33	0.33	Actin, cytoplasmic 1 (Fragment) OS=Homo sapiens GN=ACTB PE=2 SV=1	4	1_1_1_1_	1_1_1_1_
P	C9JZT7	1	0	0	0	5.26068e-05	0	0	0	0.227439	0	0	0	1	0	0	0	0.089	0	0	0	Guanine nucleotide-binding protein-like 3 (Fragment) OS=Homo sapiens GN=GNL3 PE=2 SV=1	1	1_0_0_0_	1_0_0_0_
P	C9JZV3	1	1	2	3	2.46594e-05	6.92048e-05	8.64932e-05	8.14948e-05	0.0914403	0.210598	0.324342	0.324342	1	2	3	3	0.038	0.083	0.122	0.122	ATP-binding cassette sub-family F member 2 (Fragment) OS=Homo sapiens GN=ABCF2 PE=2 SV=1	4	1_1_1_1_	1_1_1_1_
P	C9JZW3	6	4	5	4	0.000519653	0.000648162	0.000607562	0.00044524	1.69774	1.40991	1.69774	1.69774	9	8	9	7	0.431	0.382	0.431	0.431	Elongation factor 1-beta (Fragment) OS=Homo sapiens GN=EEF1B2 PE=2 SV=1	4	1_1_1_1_	1_1_1_1_
P	C9K025	3	2	2	1	0.000226657	0.000212032	0.000176667	8.32288e-05	0.51705	0.276439	0.276439	0.276439	3	2	2	1	0.181	0.106	0.106	0.106	60S ribosomal protein L35a (Fragment) OS=Homo sapiens GN=RPL35A PE=2 SV=1	4	1_1_1_1_	1_1_1_1_
P	C9K028	1	2	2	3	0.000118365	0.000498275	0.000276778	0.000391175	0.584893	0.584893	1.23872	1.23872	1	3	2	3	0.2	0.2	0.35	0.35	Nucleoside diphosphate kinase A (Fragment) OS=Homo sapiens GN=NME1 PE=2 SV=1	4	1_1_1_1_	1_1_1_1_
P	C9K068	1	0	0	1	8.7678e-05	0	0	9.65865e-05	0.291219	0	0	0.291219	1	0	0	1	0.111	0	0	0.111	Protein NipSnap homolog 2 (Fragment) OS=Homo sapiens GN=GBAS PE=2 SV=1	2	1_0_0_1_	1_0_0_1_
P	C9K073	7	5	8	9	6.53802e-05	6.88066e-05	8.59955e-05	9.00288e-05	0.273503	0.261828	0.230269	0.333522	8	6	9	10	0.105	0.101	0.09	0.125	Eukaryotic translation initiation factor 4 gamma 1 (Fragment) OS=Homo sapiens GN=EIF4G1 PE=2 SV=1	4	1_1_1_1_	1_1_1_1_
P	C9K086	0	0	1	1	0	0	3.89828e-05	3.67301e-05	0	0	0.127197	0.127197	0	0	1	1	0	0	0.052	0.052	Mitotic spindle assembly checkpoint protein MAD1 (Fragment) OS=Homo sapiens GN=MAD1L1 PE=2 SV=1	2	0_0_1_1_	0_0_1_1_
P	C9K0D3	1	0	0	0	4.08156e-05	0	0	0	0.14025	0	0	0	1	0	0	0	0.057	0	0	0	Myeloid leukemia factor 1 (Fragment) OS=Homo sapiens GN=MLF1 PE=2 SV=1	1	1_0_0_0_	1_0_0_0_
P	C9K0D4	1	0	0	0	3.77762e-05	0	0	0	0.129796	0	0	0	1	0	0	0	0.053	0	0	0	Myeloid leukemia factor 1 (Fragment) OS=Homo sapiens GN=MLF1 PE=2 SV=1	1	1_0_0_0_	1_0_0_0_
P	C9K0F7	0	1	0	2	0	6.30727e-05	0	9.90317e-05	0	0.191242	0	0.191242	0	1	0	2	0	0.076	0	0.076	Quinone oxidoreductase-like protein 1 (Fragment) OS=Homo sapiens GN=CRYZL1 PE=2 SV=1	2	0_1_0_1_	0_1_0_1_
P	C9K0K7	3	4	2	1	8.73187e-05	0.000163369	6.80602e-05	3.20635e-05	0.44544	0.44544	0.230269	0.14025	3	4	2	1	0.16	0.16	0.09	0.057	Phosphoribosyl pyrophosphate synthase-associated protein 2 (Fragment) OS=Homo sapiens GN=PRPSAP2 PE=2 SV=1	4	1_1_1_1_	1_1_1_1_
P	C9K0L8	0	0	1	0	0	0	5.76621e-05	0	0	0	0.172195	0	0	0	1	0	0	0	0.069	0	2',3'-cyclic-nucleotide 3'-phosphodiesterase (Fragment) OS=Homo sapiens GN=CNP PE=2 SV=2	1	0_0_1_0_	0_0_1_0_
P	C9K0M0	1	1	1	0	8.3552e-05	0.000117241	9.76864e-05	0	0.276439	0.276439	0.276439	0	1	1	1	0	0.106	0.106	0.106	0	3-ketoacyl-CoA thiolase (Fragment) OS=Homo sapiens GN=HADHB PE=2 SV=1	3	1_1_1_0_	1_1_1_0_
P	C9K0Q7	4	3	2	2	0.000271658	0.000272281	0.000226867	8.55028e-05	0.972423	0.807174	0.513561	0.633052	7	5	5	2	0.295	0.257	0.18	0.213	Eukaryotic translation initiation factor 3 subunit L (Fragment) OS=Homo sapiens GN=EIF3L PE=2 SV=1	4	1_1_1_1_	1_1_1_1_
P	C9K0R9	0	0	0	1	0	0	0	2.7071e-05	0	0	0	0.109175	0	0	0	1	0	0	0	0.045	Inosine-5'-monophosphate dehydrogenase 1 (Fragment) OS=Homo sapiens GN=IMPDH1 PE=2 SV=1	1	0_0_0_1_	0_0_0_1_
P	C9K0S6	3	3	3	3	0.00120884	0.00169625	0.00159	0.00133166	1.79898	1.79898	1.79898	1.79898	8	8	9	8	0.447	0.447	0.447	0.447	Tubulin alpha-8 chain (Fragment) OS=Homo sapiens GN=TUBA8 PE=2 SV=1	4	1_1_1_1_	1_1_1_1_
P	C9K0U8	3	2	4	2	0.000176081	0.000164719	0.000343113	0.000129314	0.770109	0.770109	1.44343	0.462177	3	2	5	2	0.248	0.248	0.388	0.165	Single-stranded DNA-binding protein (Fragment) OS=Homo sapiens GN=SSBP1 PE=2 SV=1	4	1_1_1_1_	1_1_1_1_
P	C9K0W8	0	0	2	2	0	0	8.08767e-05	7.6203e-05	0	0	0.169499	0.169499	0	0	3	3	0	0	0.068	0.068	Syntaxin-16 OS=Homo sapiens GN=STX16 PE=2 SV=1	2	0_0_1_1_	0_0_1_1_
P	contaminant_GR78_HUMAN	56	53	55	57	0.000870067	0.00119036	0.00100454	0.000982431	2.76704	3.06443	2.45144	2.71535	80	78	79	82	0.576	0.609	0.538	0.57	owl|P11021| 78 KD GLUCOSE REGULATED PROTEIN PRECURSOR (GRP 78) (IMMUNOGLOBULIN...	4	1_1_1_1_	1_1_1_1_
P	contaminant_GR78_KLULA	2	2	3	2	6.27563e-05	7.33836e-05	8.56015e-05	4.60884e-05	0.0592537	0.0592537	0.0641431	0.0592537	6	5	7	4	0.025	0.025	0.027	0.025	owl|P22010| 78 KD GLUCOSE REGULATED PROTEIN HOMOLOG PRECURSOR (GRP 78) (IMMUNOGLOBULIN...	4	1_1_1_1_	1_1_1_1_
P	contaminant_GR78_LYCES	3	3	3	3	3.19906e-05	7.4816e-05	3.74025e-05	5.8735e-05	0.0616956	0.0616956	0.0616956	0.0616956	3	5	3	5	0.026	0.026	0.026	0.026	owl|P49118| 78 KD GLUCOSE REGULATED PROTEIN HOMOLOG PRECURSOR (GRP 78) (IMMUNOGLOBULIN...	4	1_1_1_1_	1_1_1_1_
P	contaminant_GR78_MAIZE	3	3	3	3	4.56226e-05	0.000106697	5.33405e-05	8.37634e-05	0.0864257	0.0864257	0.0864257	0.0864257	3	5	3	5	0.036	0.036	0.036	0.036	owl|P24067| IMMUNOGLOBULIN BINDING PROTEIN HOMOLOG B70 (HEAT SHOCK PROTEIN...	4	1_1_1_1_	1_1_1_1_
P	contaminant_GR78_MESAU	53	51	54	54	0.000792722	0.00112759	0.000964915	0.000933079	2.89045	3.20727	2.58096	2.83707	73	74	76	78	0.59	0.624	0.554	0.584	owl|P07823| 78 KD GLUCOSE REGULATED PROTEIN PRECURSOR (GRP 78) (IMMUNOGLOBULIN...	4	1_1_1_1_	1_1_1_1_
P	contaminant_GR78_MOUSE	53	51	54	54	0.000791512	0.00112587	0.000963442	0.000931654	2.8815	3.19759	2.57273	2.82825	73	74	76	78	0.589	0.623	0.553	0.583	owl|P20029| 78 KD GLUCOSE REGULATED PROTEIN PRECURSOR (GRP 78) (IMMUNOGLOBULIN...	4	1_1_1_1_	1_1_1_1_
P	contaminant_GR78_PIG	11	10	12	11	0.000639173	0.00104638	0.000913368	0.000821468	2.98107	4.12861	3.02717	2.98107	18	21	22	21	0.6	0.71	0.605	0.6	owl|P34935| 78 KD GLUCOSE REGULATED PROTEIN (GRP 78) (IMMUNOGLOBULIN HEAVY...	4	1_1_1_1_	1_1_1_1_
P	contaminant_GR78_RAT	53	51	54	54	0.000792722	0.00112759	0.000964915	0.000933079	2.89045	3.20727	2.58096	2.83707	73	74	76	78	0.59	0.624	0.554	0.584	owl|P06761| 78 KD GLUCOSE REGULATED PROTEIN PRECURSOR (GRP 78) (IMMUNOGLOBULIN...	4	1_1_1_1_	1_1_1_1_
P	contaminant_GR78_SCHPO	2	3	2	3	2.14236e-05	4.50927e-05	2.50478e-05	3.54005e-05	0.0495424	0.106624	0.0495424	0.106624	2	3	2	3	0.021	0.044	0.021	0.044	owl|P36604| 78 KD GLUCOSE REGULATED PROTEIN HOMOLOG PRECURSOR (GRP 78) (IMMUNOGLOBULIN...	4	1_1_1_1_	1_1_1_1_
P	contaminant_GR78_YEAST	2	2	4	3	6.24802e-05	7.30608e-05	9.73999e-05	5.73571e-05	0.0592537	0.0592537	0.129796	0.124605	6	5	8	5	0.025	0.025	0.053	0.051	owl|P16474| 78 KD GLUCOSE REGULATED PROTEIN HOMOLOG PRECURSOR (GRP 78) (IMMUNOGLOBULIN...	4	1_1_1_1_	1_1_1_1_
P	contaminant_INT-STD1	3	4	1	3	3.51001e-05	6.56704e-05	1.36793e-05	3.86664e-05	0.142878	0.164126	0.0495424	0.124605	3	4	1	3	0.058	0.066	0.021	0.051	BSA	4	1_1_1_1_	1_1_1_1_
P	contaminant_KERATIN02	33	14	20	15	0.000570894	0.000352477	0.000427182	0.000213826	2.42768	1.51189	2.14051	1.63633	50	22	32	17	0.535	0.4	0.497	0.421	no description	4	1_1_1_1_	1_1_1_1_
P	contaminant_KERATIN03	31	21	23	18	0.00047905	0.00042013	0.000364059	0.000263862	2.10456	1.34963	1.32274	1.06538	40	25	26	20	0.492	0.371	0.366	0.315	no description	4	1_1_1_1_	1_1_1_1_
P	contaminant_KERATIN04	1	0	0	13	1.55064e-05	0	0	0.000239146	0.0568175	0	0	1.29087	1	0	0	14	0.024	0	0	0.36	no description	2	1_0_0_1_	1_0_0_1_
P	contaminant_KERATIN05	4	3	4	1	6.03136e-05	6.34745e-05	7.05167e-05	1.66104e-05	0.180321	0.129796	0.216186	0.0447202	4	3	4	1	0.072	0.053	0.085	0.019	no description	4	1_1_1_1_	1_1_1_1_
P	contaminant_KERATIN06	2	2	1	1	3.11488e-05	4.37083e-05	1.82091e-05	1.71568e-05	0.0839269	0.0839269	0.0351422	0.0471286	2	2	1	1	0.035	0.035	0.015	0.02	no description	4	1_1_1_1_	1_1_1_1_
P	contaminant_KERATIN07	2	2	1	0	3.00293e-05	4.21374e-05	1.75546e-05	0	0.081434	0.081434	0.0351422	0	2	2	1	0	0.034	0.034	0.015	0	no description	3	1_1_1_0_	1_1_1_0_
P	contaminant_KERATIN08	3	3	2	1	4.54281e-05	6.37451e-05	3.54087e-05	1.66812e-05	0.129796	0.129796	0.081434	0.0447202	3	3	2	1	0.053	0.053	0.034	0.019	no description	4	1_1_1_1_	1_1_1_1_
P	contaminant_KERATIN09	1	1	1	0	1.65546e-05	2.32296e-05	1.93551e-05	0	0.0375284	0.0375284	0.0375284	0	1	1	1	0	0.016	0.016	0.016	0	no description	3	1_1_1_0_	1_1_1_0_
P	contaminant_KERATIN10	2	2	1	0	3.55096e-05	4.98274e-05	2.07584e-05	0	0.0964782	0.0964782	0.0423174	0	2	2	1	0	0.04	0.04	0.018	0	no description	3	1_1_1_0_	1_1_1_0_
P	contaminant_KERATIN12	2	2	2	0	3.29555e-05	4.62436e-05	3.85306e-05	0	0.0889301	0.0889301	0.111732	0	2	2	2	0	0.037	0.037	0.046	0	no description	3	1_1_1_0_	1_1_1_0_
P	contaminant_KERATIN13	35	17	25	22	0.000430754	0.000325467	0.000387403	0.000279845	1.10378	0.909853	1.24388	1.00909	39	21	30	23	0.323	0.281	0.351	0.303	no description	4	1_1_1_1_	1_1_1_1_
P	contaminant_KERATIN14	4	0	0	0	4.45261e-05	0	0	0	0.109175	0	0	0	4	0	0	0	0.045	0	0	0	no description	1	1_0_0_0_	1_0_0_0_
P	contaminant_KERATIN15	4	0	0	2	4.51632e-05	0	0	2.4876e-05	0.111732	0	0	0.0914403	4	0	0	2	0.046	0	0	0.038	no description	2	1_0_0_1_	1_0_0_1_
P	contaminant_KERATIN16	1	1	1	7	1.32995e-05	1.8662e-05	1.55493e-05	0.000117206	0.0399202	0.0399202	0.0399202	0.428894	1	1	1	8	0.017	0.017	0.017	0.155	no description	4	1_1_1_1_	1_1_1_1_
P	contaminant_KERATIN17	10	4	5	5	0.000120372	6.75626e-05	7.03673e-05	6.63009e-05	0.282331	0.1324	0.177606	0.177606	10	4	5	5	0.108	0.054	0.071	0.071	no description	4	1_1_1_1_	1_1_1_1_
P	contaminant_KERATIN18	5	3	5	6	6.31843e-05	5.31966e-05	7.38732e-05	8.3525e-05	0.183042	0.135011	0.306171	0.306171	5	3	5	6	0.073	0.055	0.116	0.116	no description	4	1_1_1_1_	1_1_1_1_
P	contaminant_KERATIN19	1	0	0	0	1.5175e-05	0	0	0	0.0447202	0	0	0	1	0	0	0	0.019	0	0	0	no description	1	1_0_0_0_	1_0_0_0_
P	contaminant_KERATIN20	5	2	2	2	7.35189e-05	4.1265e-05	3.43824e-05	3.23955e-05	0.0939563	0.0495424	0.0495424	0.0495424	5	2	2	2	0.039	0.021	0.021	0.021	no description	4	1_1_1_1_	1_1_1_1_
P	contaminant_KERATIN21	8	4	4	7	0.000159147	0.000111658	9.30347e-05	0.000153402	0.3122	0.2218	0.2218	0.520548	8	4	4	7	0.118	0.087	0.087	0.182	no description	4	1_1_1_1_	1_1_1_1_
P	contaminant_KERATIN22	33	12	15	11	0.000462451	0.000200855	0.000231721	0.000157683	2.74973	0.923092	1.06538	0.648162	42	13	18	13	0.574	0.284	0.315	0.217	no description	4	1_1_1_1_	1_1_1_1_
P	contaminant_NRL_1IKFH	0	1	1	1	0	4.37083e-05	3.64182e-05	3.43136e-05	0	0.0739894	0.0739894	0.0739894	0	1	1	1	0	0.031	0.031	0.031	owl|| Immunoglobulin igg1-kappa antibody fragment fab complexed With...	3	0_1_1_1_	0_1_1_1_
P	contaminant_NRL_1INDH	0	1	1	1	0	4.67863e-05	3.89828e-05	3.67301e-05	0	0.0789467	0.0789467	0.0789467	0	1	1	1	0	0.033	0.033	0.033	owl|| Cha255 immunoglobulin fab' fragment (igg1-lambda) complex With...	3	0_1_1_1_	0_1_1_1_
P	contaminant_TRYPSIN	0	0	2	0	0	0	7.25183e-05	0	0	0	0.235947	0	0	0	2	0	0	0	0.092	0	no description	1	0_0_1_0_	0_0_1_0_
P	contaminant_UBIQUITIN02	50	32	35	38	0.000449744	0.000423863	0.000384559	0.00038452	2.58922	1.26986	1.37137	1.46037	67	45	49	52	0.555	0.356	0.375	0.391	no description	4	1_1_1_1_	1_1_1_1_
P	contaminant_UBIQUITIN06	4	1	2	2	0.000226176	6.34745e-05	0.000158663	9.96625e-05	0.905461	0.124605	0.361445	0.361445	5	1	3	2	0.28	0.051	0.134	0.134	no description	4	1_1_1_1_	1_1_1_1_
P	contaminant_UBIQUITIN08	11	7	4	7	0.00130825	0.00131125	0.000874036	0.00102941	7.85116	6.37904	6.37904	6.37904	14	10	8	10	0.947	0.868	0.868	0.868	no description	4	1_1_1_1_	1_1_1_1_
P	contaminant_UBIQUITIN09	4	4	4	5	0.00022293	0.000178753	0.000148939	0.000245581	1.25944	0.592209	0.840772	0.840772	7	4	4	7	0.354	0.202	0.265	0.265	no description	4	1_1_1_1_	1_1_1_1_
P	contaminant_UBIQUITIN10	3	1	4	3	9.26338e-05	4.33282e-05	0.000180508	0.000102046	0.435489	0.2218	0.552387	0.570363	3	1	5	3	0.157	0.087	0.191	0.196	no description	4	1_1_1_1_	1_1_1_1_
P	D2KFR9	0	0	0	1	0	0	0	4.05363e-05	0	0	0	0.114295	0	0	0	1	0	0	0	0.047	Signal transducer and activator of transcription 1-alpha/beta OS=Homo sapiens GN=STAT1 PE=2 SV=1	1	0_0_0_1_	0_0_0_1_
P	D3DQV9	7	1	3	4	7.04711e-05	1.09873e-05	2.74642e-05	4.31285e-05	0.303167	0.0519619	0.0990058	0.253141	9	1	3	5	0.115	0.022	0.041	0.098	Eukaryotic translation initiation factor 4 gamma 2 (Fragment) OS=Homo sapiens GN=EIF4G2 PE=2 SV=1	4	1_1_1_1_	1_1_1_1_
P	D3DWF9	1	0	0	1	6.39237e-06	0	0	7.04186e-06	0.0495424	0	0	0.023293	1	0	0	1	0.021	0	0	0.01	Exportin 6, isoform CRA_a OS=Homo sapiens GN=XPO6 PE=2 SV=1	2	1_0_0_1_	1_0_0_1_
P	D3YTA9	1	0	0	1	7.51526e-05	0	0	4.13942e-05	0.406048	0	0	0.406048	2	0	0	1	0.148	0	0	0.148	Calcineurin subunit B type 1 OS=Homo sapiens GN=PPP3R1 PE=2 SV=1	2	1_0_0_1_	1_0_0_1_
P	D3YTB1	8	4	5	9	0.000533979	0.000374642	0.000312156	0.000647057	2.13329	1.25424	1.33346	2.2434	10	5	5	11	0.496	0.353	0.368	0.511	60S ribosomal protein L32 (Fragment) OS=Homo sapiens GN=RPL32 PE=2 SV=1	4	1_1_1_1_	1_1_1_1_
P	D3YTB5	0	1	0	1	0	1.40755e-05	0	1.10501e-05	0	0.0495424	0	0.0495424	0	1	0	1	0	0.021	0	0.021	Interleukin-1 receptor-associated kinase 1 OS=Homo sapiens GN=IRAK1 PE=2 SV=1	2	0_1_0_1_	0_1_0_1_
P	D3YTI2	1	1	3	2	8.3552e-05	0.000117241	0.000293059	0.000184082	0.3122	0.276439	0.815516	0.3122	1	1	3	2	0.118	0.106	0.259	0.118	Low molecular weight phosphotyrosine protein phosphatase OS=Homo sapiens GN=ACP1 PE=2 SV=1	4	1_1_1_1_	1_1_1_1_
P	D3YTI8	1	0	0	1	0.000114547	0	0	0.000126186	0.448772	0	0	0.448772	1	0	0	1	0.161	0	0	0.161	60S ribosomal protein L32 (Fragment) OS=Homo sapiens GN=RPL32 PE=2 SV=1	2	1_0_0_1_	1_0_0_1_
P	D3YTJ7	4	2	3	3	0.000177548	9.96549e-05	0.00012455	0.00015647	0.757924	0.244515	0.513561	0.513561	5	2	3	4	0.245	0.095	0.18	0.18	Ribose-phosphate pyrophosphokinase 2 OS=Homo sapiens GN=PRPS2 PE=2 SV=1	4	1_1_1_1_	1_1_1_1_
P	D6R8Z5	3	2	1	2	0.000265492	0.000279406	0.000155203	0.000146234	3.14	0.713957	0.713957	0.713957	4	3	2	2	0.617	0.234	0.234	0.234	Matrin-3 (Fragment) OS=Homo sapiens GN=MATR3 PE=2 SV=1	4	1_1_1_1_	1_1_1_1_
P	D6R904	9	3	7	6	0.000672814	0.0004196	0.000699229	0.000576469	4.06991	0.923092	2.98107	1.76694	9	4	8	7	0.705	0.284	0.6	0.442	Tropomyosin alpha-3 chain OS=Homo sapiens GN=TPM3 PE=2 SV=1	4	1_1_1_1_	1_1_1_1_
P	D6R905	3	3	2	2	0.000125698	0.00017638	0.000110221	6.92346e-05	0.458814	0.489361	0.264736	0.264736	4	4	3	2	0.164	0.173	0.102	0.102	Exosome complex component RRP45 (Fragment) OS=Homo sapiens GN=EXOSC9 PE=2 SV=1	4	1_1_1_1_	1_1_1_1_
P	D6R907	1	0	0	0	0.000142038	0	0	0	0.737801	0	0	0	1	0	0	0	0.24	0	0	0	Epsin-3 OS=Homo sapiens GN=EPN3 PE=2 SV=2	1	1_0_0_0_	1_0_0_0_
P	D6R909	5	4	4	6	0.000367341	0.000429547	0.000357903	0.000472108	1.08449	1.08449	1.08449	1.44343	6	5	5	7	0.319	0.319	0.319	0.388	Guanine nucleotide-binding protein subunit beta-2-like 1 OS=Homo sapiens GN=GNB2L1 PE=2 SV=1	4	1_1_1_1_	1_1_1_1_
P	D6R917	1	0	0	0	5.14632e-05	0	0	0	0.2218	0	0	0	1	0	0	0	0.087	0	0	0	Glucosamine-6-phosphate isomerase 1 (Fragment) OS=Homo sapiens GN=GNPDA1 PE=2 SV=1	1	1_0_0_0_	1_0_0_0_
P	D6R937	5	3	4	3	0.000426115	0.00019931	0.000221423	0.00015647	2.21366	1.39883	2.21366	1.39883	9	3	4	3	0.507	0.38	0.507	0.38	Endothelial monocyte-activating polypeptide 2 (Fragment) OS=Homo sapiens GN=AIMP1 PE=2 SV=1	4	1_1_1_1_	1_1_1_1_
P	D6R938	1	0	0	0	1.42609e-05	0	0	0	0.0519619	0	0	0	1	0	0	0	0.022	0	0	0	Calcium/calmodulin-dependent protein kinase (CaM kinase) II delta, isoform CRA_e OS=Homo sapiens GN=CAMK2D PE=2 SV=1	1	1_0_0_0_	1_0_0_0_
P	D6R956	4	4	4	5	0.00020628	0.000165402	0.000137815	0.000227239	1.12814	0.538155	0.757924	0.757924	7	4	4	7	0.328	0.187	0.245	0.245	Ubiquitin carboxyl-terminal hydrolase isozyme L1 OS=Homo sapiens GN=UCHL1 PE=2 SV=1	4	1_1_1_1_	1_1_1_1_
P	D6R974	4	4	4	5	0.000318676	0.000255525	0.000212906	0.000351055	2.20627	0.940886	1.38781	1.38781	7	4	4	7	0.506	0.288	0.378	0.378	Ubiquitin carboxyl-terminal hydrolase isozyme L1 OS=Homo sapiens GN=UCHL1 PE=2 SV=1	4	1_1_1_1_	1_1_1_1_
P	D6R991	7	4	2	3	0.000131213	0.00013809	5.7529e-05	5.42044e-05	0.986095	0.428894	0.276439	0.276439	8	6	3	3	0.298	0.155	0.106	0.106	Matrin-3 (Fragment) OS=Homo sapiens GN=MATR3 PE=2 SV=1	4	1_1_1_1_	1_1_1_1_
P	D6R997	0	0	1	0	0	0	5.42702e-05	0	0	0	0.145513	0	0	0	1	0	0	0	0.059	0	Coatomer subunit beta' (Fragment) OS=Homo sapiens GN=COPB2 PE=2 SV=1	1	0_0_1_0_	0_0_1_0_
P	D6R9A6	5	2	3	5	0.000264997	0.000148739	0.000185896	0.000291922	1.66073	0.588547	0.588547	1.09411	5	2	3	5	0.425	0.201	0.201	0.321	High mobility group protein B2 (Fragment) OS=Homo sapiens GN=HMGB2 PE=2 SV=1	4	1_1_1_1_	1_1_1_1_
P	D6R9B6	9	8	10	10	0.000440809	0.000618548	0.000572644	0.000593507	2.45144	2.68129	3.1783	2.45144	9	9	10	11	0.538	0.566	0.621	0.538	40S ribosomal protein S3a OS=Homo sapiens GN=RPS3A PE=2 SV=1	4	1_1_1_1_	1_1_1_1_
P	D6R9C3	1	0	0	0	0.000133999	0	0	0	0.545254	0	0	0	1	0	0	0	0.189	0	0	0	Cytochrome c oxidase subunit 7A2, mitochondrial OS=Homo sapiens GN=COX7A2 PE=2 SV=1	1	1_0_0_0_	1_0_0_0_
P	D6R9D3	1	1	1	1	0.000177548	0.000498275	0.000207584	0.000195588	1.11349	1.11349	1.11349	1.11349	1	2	1	1	0.325	0.325	0.325	0.325	Heterogeneous nuclear ribonucleoprotein H OS=Homo sapiens GN=HNRNPH1 PE=2 SV=1	4	1_1_1_1_	1_1_1_1_
P	D6R9F3	2	2	1	2	0.000273151	0.000383288	0.000212906	0.000200603	1.09411	1.09411	1.09411	1.09411	3	3	2	2	0.321	0.321	0.321	0.321	Matrin-3 (Fragment) OS=Homo sapiens GN=MATR3 PE=2 SV=1	4	1_1_1_1_	1_1_1_1_
P	D6R9F8	4	0	2	2	0.000220215	0	0.000128734	0.000121295	0.836538	0	0.261828	0.261828	4	0	2	2	0.264	0	0.101	0.101	Threonine--tRNA ligase, cytoplasmic (Fragment) OS=Homo sapiens GN=TARS PE=2 SV=1	3	1_0_1_1_	1_0_1_1_
P	D6R9I7	1	0	0	0	5.77392e-05	0	0	0	0.227439	0	0	0	1	0	0	0	0.089	0	0	0	40S ribosomal protein S23 OS=Homo sapiens GN=RPS23 PE=2 SV=1	1	1_0_0_0_	1_0_0_0_
P	D6R9I9	5	2	1	3	0.000101215	4.7342e-05	1.97229e-05	7.43326e-05	0.482518	0.158777	0.0964782	0.258925	6	2	1	4	0.171	0.064	0.04	0.1	ATP-binding cassette sub-family E member 1 OS=Homo sapiens GN=ABCE1 PE=2 SV=1	4	1_1_1_1_	1_1_1_1_
P	D6R9K7	3	1	1	3	0.000142038	6.64366e-05	5.53556e-05	0.00015647	0.402814	0.16681	0.16681	0.402814	3	1	1	3	0.147	0.067	0.067	0.147	RNA-binding protein 4 OS=Homo sapiens GN=RBM4 PE=2 SV=1	4	1_1_1_1_	1_1_1_1_
P	D6R9L0	21	12	14	14	0.000686519	0.000431838	0.000415167	0.000443332	1.88403	1.77332	1.77332	1.75423	29	13	15	17	0.46	0.443	0.443	0.44	Guanine nucleotide-binding protein subunit beta-2-like 1 (Fragment) OS=Homo sapiens GN=GNB2L1 PE=2 SV=1	4	1_1_1_1_	1_1_1_1_
P	D6R9L5	1	2	0	0	4.70326e-05	0.00019799	0	0	0.164126	0.399587	0	0	1	3	0	0	0.066	0.146	0	0	Protein DEK (Fragment) OS=Homo sapiens GN=DEK PE=2 SV=1	2	1_1_0_0_	1_1_0_0_
P	D6R9P3	11	8	7	10	0.000329732	0.000320319	0.000207584	0.000279411	1.11349	0.794734	0.853532	1.14783	13	9	7	10	0.325	0.254	0.268	0.332	Heterogeneous nuclear ribonucleoprotein A/B OS=Homo sapiens GN=HNRNPAB PE=2 SV=1	4	1_1_1_1_	1_1_1_1_
P	D6R9P4	3	1	2	1	7.77583e-05	3.63704e-05	9.09125e-05	2.85529e-05	0.573983	0.285287	0.422329	0.285287	3	1	3	1	0.197	0.109	0.153	0.109	Glucosamine-6-phosphate isomerase 1 OS=Homo sapiens GN=GNPDA1 PE=2 SV=1	4	1_1_1_1_	1_1_1_1_
P	D6R9R1	2	0	0	2	6.47592e-05	0	0	7.13389e-05	0.468926	0	0	0.241652	3	0	0	3	0.167	0	0	0.094	Methylcrotonoyl-CoA carboxylase beta chain, mitochondrial OS=Homo sapiens GN=MCCC2 PE=4 SV=2	2	1_0_0_1_	1_0_0_1_
P	D6R9T0	6	5	5	4	0.000394551	0.000430608	0.000358786	0.000289759	1.31206	0.97697	0.97697	0.97697	9	7	7	6	0.364	0.296	0.296	0.296	Heterogeneous nuclear ribonucleoprotein H (Fragment) OS=Homo sapiens GN=HNRNPH1 PE=2 SV=1	4	1_1_1_1_	1_1_1_1_
P	D6R9V8	1	0	1	1	4.55251e-05	0	5.32266e-05	5.01507e-05	0.230269	0	0.402814	0.402814	1	0	1	1	0.09	0	0.147	0.147	Protein CDV3 homolog OS=Homo sapiens GN=CDV3 PE=2 SV=1	3	1_0_1_1_	1_0_1_1_
P	D6R9W4	0	0	1	1	0	0	2.61935e-05	2.46798e-05	0	0	0.122018	0.122018	0	0	1	1	0	0	0.05	0.05	Drebrin (Fragment) OS=Homo sapiens GN=DBN1 PE=2 SV=1	2	0_0_1_1_	0_0_1_1_
P	D6R9Y6	3	0	1	2	0.00015666	0	6.1054e-05	0.000172577	0.778279	0	0.267652	0.267652	3	0	1	3	0.25	0	0.103	0.103	Septin-11 (Fragment) OS=Homo sapiens GN=SEPT11 PE=2 SV=1	3	1_0_1_1_	1_0_1_1_
P	D6R9Z1	21	12	14	14	0.000869011	0.00054663	0.000525528	0.00056118	2.81944	2.63915	2.63915	2.60579	29	13	15	17	0.582	0.561	0.561	0.557	Guanine nucleotide-binding protein subunit beta-2-like 1 (Fragment) OS=Homo sapiens GN=GNB2L1 PE=2 SV=1	4	1_1_1_1_	1_1_1_1_
P	D6R9Z6	0	0	1	1	0	0	5.357e-05	0.000100948	0	0	0.250259	0.250259	0	0	1	2	0	0	0.097	0.097	La-related protein 7 (Fragment) OS=Homo sapiens GN=LARP7 PE=2 SV=1	2	0_0_1_1_	0_0_1_1_
P	D6RA17	3	2	1	1	0.000146734	0.000123539	6.86227e-05	3.23285e-05	0.686553	0.318257	0.1324	0.1324	5	3	2	1	0.227	0.12	0.054	0.054	Exosome complex component RRP45 OS=Homo sapiens GN=EXOSC9 PE=2 SV=1	4	1_1_1_1_	1_1_1_1_
P	D6RA26	2	0	0	0	0.000100499	0	0	0	0.757924	0	0	0	3	0	0	0	0.245	0	0	0	Pleiotropic regulator 1 (Fragment) OS=Homo sapiens GN=PLRG1 PE=2 SV=1	1	1_0_0_0_	1_0_0_0_
P	D6RA32	8	3	4	4	9.53989e-05	4.46216e-05	4.95722e-05	5.83844e-05	0.588547	0.199499	0.25603	0.258925	9	3	4	5	0.201	0.079	0.099	0.1	Microtubule-associated protein 1B (Fragment) OS=Homo sapiens GN=MAP1B PE=2 SV=2	4	1_1_1_1_	1_1_1_1_
P	D6RA40	6	3	4	4	8.73699e-05	5.25421e-05	5.83715e-05	6.87478e-05	0.61808	0.238797	0.306171	0.3122	7	3	4	5	0.209	0.093	0.116	0.118	Microtubule-associated protein 1B (Fragment) OS=Homo sapiens GN=MAP1B PE=2 SV=1	4	1_1_1_1_	1_1_1_1_
P	D6RA57	1	1	1	0	9.86378e-05	6.92048e-05	5.76621e-05	0	0.270574	0.270574	0.270574	0	2	1	1	0	0.104	0.104	0.104	0	Translation machinery-associated protein 16 OS=Homo sapiens GN=TMA16 PE=2 SV=1	3	1_1_1_0_	1_1_1_0_
P	D6RA70	1	0	0	1	1.92204e-05	0	0	1.05866e-05	0.0375284	0	0	0.0715193	2	0	0	1	0.016	0	0	0.03	Probable ATP-dependent RNA helicase YTHDC2 OS=Homo sapiens GN=YTHDC2 PE=2 SV=1	2	1_0_0_1_	1_0_0_1_
P	D6RA73	5	4	4	5	0.000572736	0.000642935	0.000669625	0.000757113	2.81066	2.95367	2.81066	2.81066	5	4	5	6	0.581	0.597	0.581	0.581	Stress-70 protein, mitochondrial (Fragment) OS=Homo sapiens GN=HSPA9 PE=2 SV=1	4	1_1_1_1_	1_1_1_1_
P	D6RA77	1	0	0	0	7.63647e-05	0	0	0	0.599558	0	0	0	1	0	0	0	0.204	0	0	0	Polyadenylate-binding protein-interacting protein 2 (Fragment) OS=Homo sapiens GN=PAIP2 PE=2 SV=1	1	1_0_0_0_	1_0_0_0_
P	D6RAA2	2	1	0	0	0.000137901	9.67523e-05	0	0	0.636817	0.279381	0	0	2	1	0	0	0.214	0.107	0	0	GTP-binding protein SAR1b (Fragment) OS=Homo sapiens GN=SAR1B PE=2 SV=1	2	1_1_0_0_	1_1_0_0_
P	D6RAA6	1	1	1	2	3.19906e-05	4.48896e-05	3.74025e-05	7.0482e-05	0.1324	0.1324	0.1324	0.230269	1	1	1	2	0.054	0.054	0.054	0.09	Transmembrane protein 33 (Fragment) OS=Homo sapiens GN=TMEM33 PE=2 SV=1	4	1_1_1_1_	1_1_1_1_
P	D6RAC2	22	12	14	16	0.000871239	0.000555696	0.000555614	0.000610757	3.62381	2.86367	3.10204	3.39542	33	15	18	21	0.665	0.587	0.613	0.643	Guanine nucleotide-binding protein subunit beta-2-like 1 OS=Homo sapiens GN=GNB2L1 PE=2 SV=1	4	1_1_1_1_	1_1_1_1_
P	D6RAC5	1	0	0	0	3.41439e-05	0	0	0	0.116863	0	0	0	1	0	0	0	0.048	0	0	0	Single-stranded DNA-binding protein 2 (Fragment) OS=Homo sapiens GN=SSBP2 PE=2 SV=2	1	1_0_0_0_	1_0_0_0_
P	D6RAC7	3	1	1	1	0.000201473	0.000141354	0.000117778	0.000110972	0.923092	0.581248	0.581248	0.581248	4	2	2	2	0.284	0.199	0.199	0.199	Ras GTPase-activating protein-binding protein 2 (Fragment) OS=Homo sapiens GN=G3BP2 PE=2 SV=1	4	1_1_1_1_	1_1_1_1_
P	D6RAD2	0	0	0	1	0	0	0	5.9269e-05	0	0	0	0.276439	0	0	0	1	0	0	0	0.106	Replication factor C subunit 1 (Fragment) OS=Homo sapiens GN=RFC1 PE=2 SV=1	1	0_0_0_1_	0_0_0_1_
P	D6RAE9	0	0	1	1	0	0	0.000148274	0.000139705	0	0	0.706082	0.706082	0	0	1	1	0	0	0.232	0.232	Sideroflexin-1 OS=Homo sapiens GN=SFXN1 PE=2 SV=1	2	0_0_1_1_	0_0_1_1_
P	D6RAF8	12	11	14	11	0.000482031	0.000541113	0.000601147	0.000424806	2.0479	2.01995	2.11172	2.01995	15	12	16	12	0.484	0.48	0.493	0.48	Heterogeneous nuclear ribonucleoprotein D0 (Fragment) OS=Homo sapiens GN=HNRNPD PE=2 SV=1	4	1_1_1_1_	1_1_1_1_
P	D6RAH7	2	1	2	2	0.000240743	0.00025336	0.000211102	0.000198903	0.595879	0.595879	0.595879	0.595879	4	3	3	3	0.203	0.203	0.203	0.203	Ubiquitin-conjugating enzyme E2 D3 OS=Homo sapiens GN=UBE2D3 PE=2 SV=1	4	1_1_1_1_	1_1_1_1_
P	D6RAM1	6	5	5	4	0.000491671	0.000536603	0.000447103	0.000361085	1.84446	1.33884	1.33884	1.33884	9	7	7	6	0.454	0.369	0.369	0.369	Heterogeneous nuclear ribonucleoprotein H (Fragment) OS=Homo sapiens GN=HNRNPH1 PE=2 SV=1	4	1_1_1_1_	1_1_1_1_
P	D6RAM9	1	0	0	0	8.7678e-05	0	0	0	0.291219	0	0	0	1	0	0	0	0.111	0	0	0	Matrin-3 (Fragment) OS=Homo sapiens GN=MATR3 PE=2 SV=1	1	1_0_0_0_	1_0_0_0_
P	D6RAN4	13	11	10	8	0.000663366	0.000766576	0.000547473	0.000429863	2.77572	2.72392	3.0738	1.6485	17	14	12	10	0.577	0.571	0.61	0.423	60S ribosomal protein L9 (Fragment) OS=Homo sapiens GN=RPL9 PE=2 SV=1	4	1_1_1_1_	1_1_1_1_
P	D6RAN8	2	0	1	2	0.000152729	0	8.92833e-05	0.000168247	0.3122	0	0.3122	0.682674	2	0	1	2	0.118	0	0.118	0.226	39S ribosomal protein L27, mitochondrial OS=Homo sapiens GN=MRPL27 PE=4 SV=1	3	1_0_1_1_	1_0_1_1_
P	D6RAP4	1	2	1	1	0.000165161	0.000347633	0.000193101	9.0971e-05	0.415794	1.1727	0.415794	0.415794	2	3	2	1	0.151	0.337	0.151	0.151	Exosome complex component RRP45 OS=Homo sapiens GN=EXOSC9 PE=2 SV=1	4	1_1_1_1_	1_1_1_1_
P	D6RAQ8	4	4	7	6	0.000398239	0.000372542	0.000853615	0.000584935	2.8815	2.8815	4.97035	3.22669	6	4	11	8	0.589	0.589	0.776	0.626	Calnexin (Fragment) OS=Homo sapiens GN=CANX PE=2 SV=1	4	1_1_1_1_	1_1_1_1_
P	D6RAS7	11	10	9	11	0.000795415	0.00111613	0.000664268	0.000751057	2.69828	2.01995	2.63078	2.63078	14	14	10	12	0.568	0.48	0.56	0.56	40S ribosomal protein S3a (Fragment) OS=Homo sapiens GN=RPS3A PE=2 SV=1	4	1_1_1_1_	1_1_1_1_
P	D6RAT0	18	17	17	19	0.000657006	0.000965818	0.000658415	0.00072376	2.85478	2.89045	3.30527	2.81066	21	22	18	21	0.586	0.59	0.634	0.581	40S ribosomal protein S3a OS=Homo sapiens GN=RPS3A PE=2 SV=1	4	1_1_1_1_	1_1_1_1_
P	D6RAT4	1	1	1	0	6.22976e-05	8.74166e-05	7.28364e-05	0	0.355189	0.355189	0.355189	0	1	1	1	0	0.132	0.132	0.132	0	Cellular nucleic acid-binding protein (Fragment) OS=Homo sapiens GN=CNBP PE=2 SV=1	3	1_1_1_0_	1_1_1_0_
P	D6RAU2	9	7	7	8	0.000483124	0.00054234	0.000451883	0.00047899	1.94442	1.94442	1.94442	1.90402	10	8	8	9	0.469	0.469	0.469	0.463	Guanine nucleotide-binding protein subunit beta-2-like 1 OS=Homo sapiens GN=GNB2L1 PE=2 SV=1	4	1_1_1_1_	1_1_1_1_
P	D6RAU8	5	4	7	8	0.000370996	0.000297477	0.000681618	0.000583844	2.75837	1.95121	3.15911	5.08135	7	4	11	10	0.575	0.47	0.619	0.784	Calnexin (Fragment) OS=Homo sapiens GN=CANX PE=2 SV=1	4	1_1_1_1_	1_1_1_1_
P	D6RAX2	1	0	0	0	3.79782e-05	0	0	0	0.499685	0	0	0	1	0	0	0	0.176	0	0	0	C-terminal-binding protein 1 (Fragment) OS=Homo sapiens GN=CTBP1 PE=2 SV=1	1	1_0_0_0_	1_0_0_0_
P	D6RAX7	6	1	6	6	0.000118365	4.74547e-05	0.000158159	0.000149019	0.663413	0.0690548	0.541701	0.674943	7	2	8	8	0.221	0.029	0.188	0.224	COP9 signalosome complex subunit 4 OS=Homo sapiens GN=COPS4 PE=2 SV=1	4	1_1_1_1_	1_1_1_1_
P	D6RAY2	1	0	0	0	8.25805e-05	0	0	0	0.273503	0	0	0	1	0	0	0	0.105	0	0	0	Matrin-3 (Fragment) OS=Homo sapiens GN=MATR3 PE=2 SV=1	1	1_0_0_0_	1_0_0_0_
P	D6RAY7	3	1	2	1	8.98977e-05	4.20485e-05	0.000105106	3.30106e-05	0.690441	0.339677	0.503142	0.339677	3	1	3	1	0.228	0.127	0.177	0.127	Glucosamine-6-phosphate isomerase 1 (Fragment) OS=Homo sapiens GN=GNPDA1 PE=2 SV=1	4	1_1_1_1_	1_1_1_1_
P	D6RB09	16	15	15	16	0.000695549	0.000976002	0.000684812	0.000725892	2.47536	2.5156	2.96278	2.43558	19	19	16	18	0.541	0.546	0.598	0.536	40S ribosomal protein S3a (Fragment) OS=Homo sapiens GN=RPS3A PE=2 SV=1	4	1_1_1_1_	1_1_1_1_
P	D6RB13	2	1	1	1	8.82226e-05	6.18974e-05	0.000103147	4.85932e-05	0.823896	0.534617	0.534617	0.534617	2	1	2	1	0.261	0.186	0.186	0.186	Glucosamine-6-phosphate isomerase 1 (Fragment) OS=Homo sapiens GN=GNPDA1 PE=2 SV=1	4	1_1_1_1_	1_1_1_1_
P	D6RB17	3	1	1	1	0.000143473	0.000100662	8.38722e-05	7.90253e-05	0.592209	0.383566	0.383566	0.383566	4	2	2	2	0.202	0.141	0.141	0.141	Ras GTPase-activating protein-binding protein 2 (Fragment) OS=Homo sapiens GN=G3BP2 PE=2 SV=1	4	1_1_1_1_	1_1_1_1_
P	D6RB45	2	2	1	2	0.000453314	0.000636095	0.000353334	0.000332915	2.40408	2.40408	2.40408	2.40408	3	3	2	2	0.532	0.532	0.532	0.532	Matrin-3 (Fragment) OS=Homo sapiens GN=MATR3 PE=2 SV=1	4	1_1_1_1_	1_1_1_1_
P	D6RB85	5	4	7	8	0.000345232	0.000276819	0.000634283	0.000543299	2.42768	1.74157	2.76704	4.35797	7	4	11	10	0.535	0.438	0.576	0.729	Calnexin (Fragment) OS=Homo sapiens GN=CANX PE=2 SV=1	4	1_1_1_1_	1_1_1_1_
P	D6RB97	1	1	0	1	4.49489e-05	6.30727e-05	0	9.90317e-05	0.358313	0.358313	0	0.358313	1	1	0	2	0.133	0.133	0	0.133	Rap1 GTPase-GDP dissociation stimulator 1 (Fragment) OS=Homo sapiens GN=RAP1GDS1 PE=2 SV=1	3	1_1_0_1_	1_1_0_1_
P	D6RBC6	1	1	0	1	6.01858e-05	8.44533e-05	0	0.000132602	0.506607	0.506607	0	0.506607	1	1	0	2	0.178	0.178	0	0.178	Rap1 GTPase-GDP dissociation stimulator 1 OS=Homo sapiens GN=RAP1GDS1 PE=2 SV=1	3	1_1_0_1_	1_1_0_1_
P	D6RBD0	10	8	9	10	0.000577031	0.000560559	0.000518959	0.000586763	2.11889	2.49945	2.49945	2.45144	13	9	10	12	0.494	0.544	0.544	0.538	Guanine nucleotide-binding protein subunit beta-2-like 1 (Fragment) OS=Homo sapiens GN=GNB2L1 PE=2 SV=1	4	1_1_1_1_	1_1_1_1_
P	D6RBD7	6	3	4	3	0.000378769	0.000265746	0.000276778	0.000208627	2.06902	1.0893	1.0893	0.995262	8	4	5	4	0.487	0.32	0.32	0.3	Eukaryotic translation elongation factor 1 epsilon-1 OS=Homo sapiens GN=EEF1E1 PE=2 SV=1	4	1_1_1_1_	1_1_1_1_
P	D6RBE9	1	0	0	0	3.22815e-05	0	0	0	0.169499	0	0	0	1	0	0	0	0.068	0	0	0	Annexin OS=Homo sapiens GN=ANXA5 PE=2 SV=1	1	1_0_0_0_	1_0_0_0_
P	D6RBF8	2	2	1	2	0.000194573	0.00020477	5.68722e-05	0.000107171	0.393157	0.438799	0.438799	0.999862	4	3	1	2	0.144	0.158	0.158	0.301	SRSF protein kinase 1 (Fragment) OS=Homo sapiens GN=SRPK1 PE=2 SV=1	4	1_1_1_1_	1_1_1_1_
P	D6RBG7	0	0	1	0	0	0	9.3296e-05	0	0	0	0.261828	0	0	0	1	0	0	0	0.101	0	Coatomer subunit beta' (Fragment) OS=Homo sapiens GN=COPB2 PE=2 SV=1	1	0_0_1_0_	0_0_1_0_
P	D6RBI2	2	1	1	1	0.00013031	9.14265e-05	7.61775e-05	7.17753e-05	0.883649	0.559552	0.559552	0.559552	2	1	1	1	0.275	0.193	0.193	0.193	Matrin-3 (Fragment) OS=Homo sapiens GN=MATR3 PE=2 SV=1	4	1_1_1_1_	1_1_1_1_
P	D6RBI9	1	0	0	0	0.000139253	0	0	0	0.717908	0	0	0	1	0	0	0	0.235	0	0	0	Epsin-3 (Fragment) OS=Homo sapiens GN=EPN3 PE=2 SV=1	1	1_0_0_0_	1_0_0_0_
P	D6RBK0	6	5	6	6	0.000458188	0.000482201	0.0005357	0.000630928	3.84172	3.84172	3.84172	2.8815	8	6	8	10	0.685	0.685	0.685	0.589	Prohibitin (Fragment) OS=Homo sapiens GN=PHB PE=2 SV=1	4	1_1_1_1_	1_1_1_1_
P	D6RBK5	1	1	1	1	5.86936e-05	8.23594e-05	6.86227e-05	6.46571e-05	0.492794	0.492794	0.492794	0.492794	1	1	1	1	0.174	0.174	0.174	0.174	Matrin-3 (Fragment) OS=Homo sapiens GN=MATR3 PE=2 SV=1	4	1_1_1_1_	1_1_1_1_
P	D6RBL5	3	0	0	0	8.19452e-05	0	0	0	0.425608	0	0	0	3	0	0	0	0.154	0	0	0	Annexin OS=Homo sapiens GN=ANXA5 PE=2 SV=1	1	1_0_0_0_	1_0_0_0_
P	D6RBM0	12	8	9	6	0.000770491	0.000564084	0.000509167	0.00033213	2.3037	1.68534	1.68534	1.68534	23	12	13	9	0.519	0.429	0.429	0.429	Heterogeneous nuclear ribonucleoprotein H (Fragment) OS=Homo sapiens GN=HNRNPH1 PE=2 SV=1	4	1_1_1_1_	1_1_1_1_
P	D6RBM8	3	2	1	0	0.000183275	0.000128587	0.00010714	0	0.386756	0.230269	0.230269	0	4	2	2	0	0.142	0.09	0.09	0	SRSF protein kinase 1 (Fragment) OS=Homo sapiens GN=SRPK1 PE=2 SV=1	3	1_1_1_0_	1_1_1_0_
P	D6RBM9	3	1	1	1	0.000364201	0.000255525	0.000212906	0.000200603	2.25837	1.2856	1.2856	1.2856	4	2	2	2	0.513	0.359	0.359	0.359	Ras GTPase-activating protein-binding protein 2 (Fragment) OS=Homo sapiens GN=G3BP2 PE=2 SV=1	4	1_1_1_1_	1_1_1_1_
P	D6RBQ5	1	0	1	0	0.00025364	0	0.000296548	0	2.43558	0	2.43558	0	1	0	1	0	0.536	0	0.536	0	39S ribosomal protein L3, mitochondrial (Fragment) OS=Homo sapiens GN=MRPL3 PE=2 SV=1	2	1_0_1_0_	1_0_1_0_
P	D6RBQ9	7	8	10	8	0.000366551	0.000514348	0.00058927	0.000403794	1.40436	1.43781	1.47742	1.43781	8	8	11	8	0.381	0.387	0.394	0.387	Heterogeneous nuclear ribonucleoprotein D0 (Fragment) OS=Homo sapiens GN=HNRNPD PE=2 SV=1	4	1_1_1_1_	1_1_1_1_
P	D6RBR0	3	1	1	1	0.000278507	0.000195402	0.000162811	0.000153402	1.46604	0.883649	0.883649	0.883649	4	2	2	2	0.392	0.275	0.275	0.275	Ras GTPase-activating protein-binding protein 2 (Fragment) OS=Homo sapiens GN=G3BP2 PE=2 SV=1	4	1_1_1_1_	1_1_1_1_
P	D6RBR6	1	0	0	0	6.57585e-05	0	0	0	0.291219	0	0	0	1	0	0	0	0.111	0	0	0	Epsin-3 (Fragment) OS=Homo sapiens GN=EPN3 PE=2 SV=1	1	1_0_0_0_	1_0_0_0_
P	D6RBR8	2	0	2	2	0.000284077	0	0.000332134	0.00031294	0.819701	0	0.819701	0.819701	2	0	2	2	0.26	0	0.26	0.26	Threonine--tRNA ligase, cytoplasmic (Fragment) OS=Homo sapiens GN=TARS PE=2 SV=1	3	1_0_1_1_	1_0_1_1_
P	D6RBS2	2	2	1	2	0.000244894	0.000343638	0.000190881	0.000179851	0.936422	0.936422	0.936422	0.936422	3	3	2	2	0.287	0.287	0.287	0.287	Matrin-3 (Fragment) OS=Homo sapiens GN=MATR3 PE=2 SV=1	4	1_1_1_1_	1_1_1_1_
P	D6RBT6	0	0	1	0	0	0	7.48049e-05	0	0	0	0.205036	0	0	0	1	0	0	0	0.081	0	Coatomer subunit beta' (Fragment) OS=Homo sapiens GN=COPB2 PE=2 SV=1	1	0_0_1_0_	0_0_1_0_
P	D6RBV2	2	1	2	3	4.37041e-05	6.13261e-05	7.66463e-05	9.62893e-05	0.235947	0.161449	0.235947	0.34586	2	2	3	4	0.092	0.065	0.092	0.129	Vesicular integral-membrane protein VIP36 OS=Homo sapiens GN=LMAN2 PE=2 SV=1	4	1_1_1_1_	1_1_1_1_
P	D6RBW1	2	2	2	2	5.79749e-05	8.13509e-05	6.77824e-05	6.38653e-05	0.264736	0.264736	0.264736	0.264736	2	2	2	2	0.102	0.102	0.102	0.102	Eukaryotic translation initiation factor 4E OS=Homo sapiens GN=EIF4E PE=2 SV=1	4	1_1_1_1_	1_1_1_1_
P	D6RBW8	3	1	1	1	0.000244894	0.000171819	0.000143161	0.000134888	1.21309	0.741807	0.741807	0.741807	4	2	2	2	0.345	0.241	0.241	0.241	Ras GTPase-activating protein-binding protein 2 (Fragment) OS=Homo sapiens GN=G3BP2 PE=2 SV=1	4	1_1_1_1_	1_1_1_1_
P	D6RBZ0	11	8	7	10	0.000282339	0.00027428	0.000177747	0.000239251	0.896706	0.648162	0.694338	0.923092	13	9	7	10	0.278	0.217	0.229	0.284	Heterogeneous nuclear ribonucleoprotein A/B OS=Homo sapiens GN=HNRNPAB PE=2 SV=1	4	1_1_1_1_	1_1_1_1_
P	D6RBZ7	0	0	1	0	0	0	0.000107836	0	0	0	0.309182	0	0	0	1	0	0	0	0.117	0	Coatomer subunit beta' (Fragment) OS=Homo sapiens GN=COPB2 PE=2 SV=1	1	0_0_1_0_	0_0_1_0_
P	D6RC06	1	0	0	0	0.00010926	0	0	0	0.64059	0	0	0	1	0	0	0	0.215	0	0	0	Histidine triad nucleotide-binding protein 1 OS=Homo sapiens GN=HINT1 PE=2 SV=1	1	1_0_0_0_	1_0_0_0_
P	D6RC14	2	1	1	2	9.16377e-05	6.42935e-05	5.357e-05	0.000100948	0.492794	0.193988	0.250259	0.193988	2	1	1	2	0.174	0.077	0.097	0.077	39S ribosomal protein L3, mitochondrial (Fragment) OS=Homo sapiens GN=MRPL3 PE=2 SV=1	4	1_1_1_1_	1_1_1_1_
P	D6RC15	4	2	3	2	0.000106796	7.49285e-05	9.36467e-05	5.88233e-05	0.230269	0.230269	0.253141	0.230269	4	2	3	2	0.09	0.09	0.098	0.09	Sorting nexin-2 (Fragment) OS=Homo sapiens GN=SNX2 PE=2 SV=1	4	1_1_1_1_	1_1_1_1_
P	D6RC18	0	0	0	1	0	0	0	6.30928e-05	0	0	0	0.273503	0	0	0	1	0	0	0	0.105	Pre-mRNA-splicing factor ISY1 homolog OS=Homo sapiens GN=ISY1 PE=2 SV=1	1	0_0_0_1_	0_0_0_1_
P	D6RC71	0	3	8	6	0	0.00023587	0.000491322	0.000370343	0	0.819701	2.41193	2.41193	0	4	10	8	0	0.26	0.533	0.533	Syntaxin-18 (Fragment) OS=Homo sapiens GN=STX18 PE=2 SV=1	3	0_1_1_1_	0_1_1_1_
P	D6RC99	0	0	0	1	0	0	0	1.31709e-05	0	0	0	0.0519619	0	0	0	1	0	0	0	0.022	Guanylate cyclase soluble subunit beta-1 OS=Homo sapiens GN=GUCY1B3 PE=2 SV=1	1	0_0_0_1_	0_0_0_1_
P	D6RCA5	4	0	2	2	0.000240743	0	0.000140735	0.000132602	0.940886	0	0.288249	0.288249	4	0	2	2	0.288	0	0.11	0.11	Threonine--tRNA ligase, cytoplasmic OS=Homo sapiens GN=TARS PE=2 SV=1	3	1_0_1_1_	1_0_1_1_
P	D6RCB3	1	0	0	1	7.47571e-05	0	0	8.23527e-05	0.370882	0	0	0.370882	1	0	0	1	0.137	0	0	0.137	Eukaryotic peptide chain release factor subunit 1 OS=Homo sapiens GN=ETF1 PE=2 SV=1	2	1_0_0_1_	1_0_0_1_
P	D6RCB6	1	0	0	0	6.341e-05	0	0	0	0.333522	0	0	0	1	0	0	0	0.125	0	0	0	Bifunctional lysine-specific demethylase and histidyl-hydroxylase MINA (Fragment) OS=Homo sapiens GN=MINA PE=2 SV=1	1	1_0_0_0_	1_0_0_0_
P	D6RCC8	4	0	0	0	0.000184946	0	0	0	0.737801	0	0	0	5	0	0	0	0.24	0	0	0	Amidophosphoribosyltransferase OS=Homo sapiens GN=PPAT PE=2 SV=1	1	1_0_0_0_	1_0_0_0_
P	D6RCD3	0	1	0	1	0	6.00331e-05	0	4.71295e-05	0	0.230269	0	0.230269	0	1	0	1	0	0.09	0	0.09	Protein LOC152586 OS=Homo sapiens GN=LOC152586 PE=2 SV=1	2	0_1_0_1_	0_1_0_1_
P	D6RCE2	3	1	0	0	3.48703e-05	1.63101e-05	0	0	0.153453	0.0592537	0	0	3	1	0	0	0.062	0.025	0	0	Tetratricopeptide repeat protein 37 (Fragment) OS=Homo sapiens GN=TTC37 PE=2 SV=1	2	1_1_0_0_	1_1_0_0_
P	D6RCE9	0	1	0	0	0	0.000109511	0	0	0	0.425608	0	0	0	1	0	0	0	0.154	0	0	Transcription elongation factor A protein-like 4 (Fragment) OS=Homo sapiens GN=TCEAL4 PE=2 SV=1	1	0_1_0_0_	0_1_0_0_
P	D6RCL2	2	0	0	0	0.000137901	0	0	0	0.428894	0	0	0	2	0	0	0	0.155	0	0	0	Microtubule-associated protein 1B OS=Homo sapiens GN=MAP1B PE=2 SV=2	1	1_0_0_0_	1_0_0_0_
P	D6RCL3	1	0	0	0	4.61164e-05	0	0	0	0.177606	0	0	0	1	0	0	0	0.071	0	0	0	Probable dimethyladenosine transferase OS=Homo sapiens GN=DIMT1 PE=2 SV=1	1	1_0_0_0_	1_0_0_0_
P	D6RCL6	0	0	1	0	0	0	9.65505e-05	0	0	0	0.273503	0	0	0	1	0	0	0	0.105	0	Coatomer subunit beta' (Fragment) OS=Homo sapiens GN=COPB2 PE=2 SV=1	1	0_0_1_0_	0_0_1_0_
P	D6RCM3	3	2	1	2	0.000286946	0.000301985	0.000167744	0.000158051	3.64515	0.790606	0.790606	0.790606	4	3	2	2	0.667	0.253	0.253	0.253	Matrin-3 (Fragment) OS=Homo sapiens GN=MATR3 PE=2 SV=1	4	1_1_1_1_	1_1_1_1_
P	D6RCN7	1	0	2	0	4.76639e-05	0	0.000111454	0	0.448772	0	0.448772	0	1	0	2	0	0.161	0	0.161	0	Importin-11 (Fragment) OS=Homo sapiens GN=IPO11 PE=2 SV=1	2	1_0_1_0_	1_0_1_0_
P	D6RCQ0	3	1	1	1	0.000226657	0.000106016	8.83335e-05	8.32288e-05	0.845015	0.276439	0.276439	0.44544	3	1	1	1	0.266	0.106	0.106	0.16	Eukaryotic translation elongation factor 1 epsilon-1 (Fragment) OS=Homo sapiens GN=EEF1E1 PE=2 SV=1	4	1_1_1_1_	1_1_1_1_
P	D6RD16	3	3	4	4	0.000369892	0.000311422	0.000691945	0.000488969	2.56451	2.56451	2.92645	2.92645	5	3	8	6	0.552	0.552	0.594	0.594	Calnexin OS=Homo sapiens GN=CANX PE=2 SV=1	4	1_1_1_1_	1_1_1_1_
P	D6RD18	11	8	7	10	0.000326237	0.000316924	0.000205383	0.000276449	1.09894	0.782379	0.840772	1.13305	13	9	7	10	0.322	0.251	0.265	0.329	Heterogeneous nuclear ribonucleoprotein A/B OS=Homo sapiens GN=HNRNPAB PE=2 SV=1	4	1_1_1_1_	1_1_1_1_
P	D6RD44	0	1	0	0	0	7.72519e-05	0	0	0	0.285287	0	0	0	1	0	0	0	0.109	0	0	Transcription elongation factor A protein-like 4 (Fragment) OS=Homo sapiens GN=TCEAL4 PE=2 SV=1	1	0_1_0_0_	0_1_0_0_
P	D6RD47	8	5	5	6	0.000635993	0.000669324	0.000557687	0.000408691	1.40436	0.990673	0.990673	0.990673	12	9	9	7	0.381	0.299	0.299	0.299	40S ribosomal protein S23 OS=Homo sapiens GN=RPS23 PE=2 SV=1	4	1_1_1_1_	1_1_1_1_
P	D6RD60	2	0	0	1	0.000137901	0	0	0.000151913	1.13796	0	0	0.563148	2	0	0	2	0.33	0	0	0.194	Histidine triad nucleotide-binding protein 1 OS=Homo sapiens GN=HINT1 PE=2 SV=1	2	1_0_0_1_	1_0_0_1_
P	D6RD63	6	2	6	5	0.000180776	0.000108714	0.000241552	0.000170695	1.29087	0.253141	0.936422	0.694338	7	3	8	6	0.36	0.098	0.287	0.229	COP9 signalosome complex subunit 4 (Fragment) OS=Homo sapiens GN=COPS4 PE=2 SV=1	4	1_1_1_1_	1_1_1_1_
P	D6RD65	0	3	9	6	0	0.000230416	0.000527958	0.000361781	0	0.794734	2.9355	2.31131	0	4	11	8	0	0.254	0.595	0.52	Syntaxin-18 (Fragment) OS=Homo sapiens GN=STX18 PE=2 SV=1	3	0_1_1_1_	0_1_1_1_
P	D6RD66	1	0	1	1	2.89874e-05	0	3.38912e-05	3.19327e-05	0.0889301	0	0.161449	0.230269	1	0	1	1	0.037	0	0.065	0.09	WD repeat-containing protein 1 (Fragment) OS=Homo sapiens GN=WDR1 PE=2 SV=1	3	1_0_1_1_	1_0_1_1_
P	D6RD67	4	3	5	4	0.000124159	0.000104533	0.000145163	0.000136775	0.496236	0.358313	0.648162	0.633052	5	3	5	5	0.175	0.133	0.217	0.213	Methylcrotonoyl-CoA carboxylase beta chain, mitochondrial (Fragment) OS=Homo sapiens GN=MCCC2 PE=2 SV=2	4	1_1_1_1_	1_1_1_1_
P	D6RD69	2	1	0	0	8.3552e-05	5.86205e-05	0	0	0.34586	0.161449	0	0	2	1	0	0	0.129	0.065	0	0	GTP-binding protein SAR1b (Fragment) OS=Homo sapiens GN=SAR1B PE=2 SV=1	2	1_1_0_0_	1_1_0_0_
P	D6RD83	6	4	6	5	0.000540364	0.000433282	0.000631776	0.00042519	2.4914	2.4914	2.58096	2.4914	7	4	7	5	0.543	0.543	0.554	0.543	Heterogeneous nuclear ribonucleoprotein D0 (Fragment) OS=Homo sapiens GN=HNRNPD PE=2 SV=1	4	1_1_1_1_	1_1_1_1_
P	D6RDA2	1	1	0	0	5.82125e-05	0.000163369	0	0	0.207814	0.253141	0	0	1	2	0	0	0.082	0.098	0	0	Protein DEK (Fragment) OS=Homo sapiens GN=DEK PE=2 SV=1	2	1_1_0_0_	1_1_0_0_
P	D6RDB2	2	1	0	0	9.86378e-05	6.92048e-05	0	0	0.422329	0.191242	0	0	2	1	0	0	0.153	0.076	0	0	GTP-binding protein SAR1b OS=Homo sapiens GN=SAR1B PE=2 SV=1	2	1_1_0_0_	1_1_0_0_
P	D6RDF7	2	0	0	2	5.86936e-05	0	0	6.46571e-05	0.419058	0	0	0.216186	3	0	0	3	0.152	0	0	0.085	Methylcrotonoyl-CoA carboxylase beta chain, mitochondrial OS=Homo sapiens GN=MCCC2 PE=2 SV=2	2	1_0_0_1_	1_0_0_1_
P	D6RDG3	2	2	2	1	0.000129126	0.000181191	0.00015097	7.11228e-05	1.36048	0.489361	1.36048	0.489361	2	2	2	1	0.373	0.173	0.373	0.173	Transcription factor BTF3 (Fragment) OS=Homo sapiens GN=BTF3 PE=2 SV=2	4	1_1_1_1_	1_1_1_1_
P	D6RDG7	1	0	2	1	4.93189e-05	0	0.000115324	5.43299e-05	0.270574	0	0.541701	0.230269	1	0	2	1	0.104	0	0.188	0.09	Sideroflexin-1 (Fragment) OS=Homo sapiens GN=SFXN1 PE=2 SV=1	3	1_0_1_1_	1_0_1_1_
P	D6RDI0	2	1	1	2	0.000546302	0.000511051	0.000425813	0.000601808	3.12098	3.12098	3.12098	3.12098	3	2	2	3	0.615	0.615	0.615	0.615	Guanine nucleotide-binding protein subunit beta-2-like 1 OS=Homo sapiens GN=GNB2L1 PE=2 SV=1	4	1_1_1_1_	1_1_1_1_
P	D6RDI2	1	1	1	0	3.85974e-05	5.41603e-05	4.51269e-05	0	0.318257	0.253141	0.318257	0	1	1	1	0	0.12	0.098	0.12	0	Luc7-like protein 3 (Fragment) OS=Homo sapiens GN=LUC7L3 PE=2 SV=1	3	1_1_1_0_	1_1_1_0_
P	D6RDJ1	1	0	0	0	8.98977e-05	0	0	0	0.503142	0	0	0	1	0	0	0	0.177	0	0	0	Cell growth-regulating nucleolar protein (Fragment) OS=Homo sapiens GN=LYAR PE=2 SV=1	1	1_0_0_0_	1_0_0_0_
P	D6RDJ2	1	0	0	0	0.000129126	0	0	0	0.584893	0	0	0	1	0	0	0	0.2	0	0	0	40S ribosomal protein S23 OS=Homo sapiens GN=RPS23 PE=2 SV=1	1	1_0_0_0_	1_0_0_0_
P	D6RDJ3	1	0	1	1	5.72736e-05	0	6.69625e-05	6.30928e-05	0.273503	0	0.273503	0.273503	1	0	1	1	0.105	0	0.105	0.105	DNA-directed RNA polymerases I and III subunit RPAC1 (Fragment) OS=Homo sapiens GN=POLR1C PE=2 SV=1	3	1_0_1_1_	1_0_1_1_
P	D6RDJ6	4	0	2	2	0.000216853	0	0.000126769	0.000119443	0.819701	0	0.25603	0.25603	4	0	2	2	0.26	0	0.099	0.099	Threonine--tRNA ligase, cytoplasmic OS=Homo sapiens GN=TARS PE=2 SV=1	3	1_0_1_1_	1_0_1_1_
P	D6RDL0	3	3	3	2	0.000422733	0.000593184	0.000395397	0.000186274	1.40436	1.40436	1.40436	1.40436	5	5	4	2	0.381	0.381	0.381	0.381	Heterogeneous nuclear ribonucleoprotein H (Fragment) OS=Homo sapiens GN=HNRNPH1 PE=2 SV=1	4	1_1_1_1_	1_1_1_1_
P	D6RDM7	0	0	0	1	0	0	0	6.36057e-05	0	0	0	0.253141	0	0	0	1	0	0	0	0.098	Ubiquitin-conjugating enzyme E2 K (Fragment) OS=Homo sapiens GN=UBE2K PE=2 SV=1	1	0_0_0_1_	0_0_0_1_
P	D6RDN0	0	0	1	1	0	0	7.68828e-05	7.24399e-05	0	0	0.633052	0.633052	0	0	1	1	0	0	0.213	0.213	Protein CDV3 homolog OS=Homo sapiens GN=CDV3 PE=2 SV=1	2	0_0_1_1_	0_0_1_1_
P	D6RDP1	3	0	1	2	0.000169093	0	6.58996e-05	0.000186274	0.862087	0	0.291219	0.291219	3	0	1	3	0.27	0	0.111	0.111	Septin-11 (Fragment) OS=Homo sapiens GN=SEPT11 PE=2 SV=1	3	1_0_1_1_	1_0_1_1_
P	D6RDP7	6	4	8	8	0.000338187	0.000237274	0.000593096	0.000465685	3.45656	1.37137	3.84172	3.21697	8	4	12	10	0.649	0.375	0.685	0.625	Calnexin (Fragment) OS=Homo sapiens GN=CANX PE=2 SV=1	4	1_1_1_1_	1_1_1_1_
P	D6RDU3	6	5	5	4	0.000373785	0.000407944	0.000339903	0.000274509	1.21309	0.909853	0.909853	0.909853	9	7	7	6	0.345	0.281	0.281	0.281	Heterogeneous nuclear ribonucleoprotein H (Fragment) OS=Homo sapiens GN=HNRNPH1 PE=2 SV=1	4	1_1_1_1_	1_1_1_1_
P	D6RDU5	6	2	3	5	0.000114547	5.35779e-05	8.92833e-05	0.000147216	0.496236	0.161449	0.25603	0.321296	6	2	4	7	0.175	0.065	0.099	0.121	Septin-11 (Fragment) OS=Homo sapiens GN=SEPT11 PE=2 SV=1	4	1_1_1_1_	1_1_1_1_
P	D6RDW4	0	1	1	1	0	4.06755e-05	3.38912e-05	3.19327e-05	0	0.129796	0.129796	0.129796	0	1	1	1	0	0.053	0.053	0.053	Macrophage erythroblast attacher OS=Homo sapiens GN=MAEA PE=2 SV=1	3	0_1_1_1_	0_1_1_1_
P	D6RDX1	2	1	2	3	4.93189e-05	6.92048e-05	8.64932e-05	0.00010866	0.270574	0.183042	0.270574	0.399587	2	2	3	4	0.104	0.073	0.104	0.146	Vesicular integral-membrane protein VIP36 (Fragment) OS=Homo sapiens GN=LMAN2 PE=2 SV=1	4	1_1_1_1_	1_1_1_1_
P	D6RDY6	3	1	1	2	5.968e-05	2.79145e-05	2.32587e-05	6.57437e-05	0.327394	0.0864257	0.0864257	0.16681	3	1	1	3	0.123	0.036	0.036	0.067	Signal recognition particle subunit SRP72 (Fragment) OS=Homo sapiens GN=SRP72 PE=2 SV=2	4	1_1_1_1_	1_1_1_1_
P	D6RE02	2	1	1	1	0.000113631	7.97239e-05	6.64268e-05	6.2588e-05	0.737801	0.472312	0.472312	0.472312	2	1	1	1	0.24	0.168	0.168	0.168	Matrin-3 (Fragment) OS=Homo sapiens GN=MATR3 PE=2 SV=1	4	1_1_1_1_	1_1_1_1_
P	D6RE13	3	1	1	1	0.000255925	0.000179558	0.00014961	0.000140964	1.29087	0.786488	0.786488	0.786488	4	2	2	2	0.36	0.252	0.252	0.252	Ras GTPase-activating protein-binding protein 2 (Fragment) OS=Homo sapiens GN=G3BP2 PE=2 SV=1	4	1_1_1_1_	1_1_1_1_
P	D6RE15	1	0	0	0	0.000197276	0	0	0	0.836538	0	0	0	2	0	0	0	0.264	0	0	0	Amidophosphoribosyltransferase OS=Homo sapiens GN=PPAT PE=2 SV=1	1	1_0_0_0_	1_0_0_0_
P	D6RE80	1	1	0	1	3.88083e-05	5.44562e-05	0	4.27514e-05	0.207814	0.207814	0	0.207814	1	1	0	1	0.082	0.082	0	0.082	Macrophage erythroblast attacher (Fragment) OS=Homo sapiens GN=MAEA PE=2 SV=1	3	1_1_0_1_	1_1_0_1_
P	D6RE83	3	3	4	5	0.000205853	0.000144427	0.000160451	0.000264563	0.883649	0.291219	0.927525	0.927525	6	3	4	7	0.275	0.111	0.285	0.285	Ubiquitin carboxyl-terminal hydrolase isozyme L1 OS=Homo sapiens GN=UCHL1 PE=2 SV=1	4	1_1_1_1_	1_1_1_1_
P	D6RE84	0	1	0	0	0	4.48896e-05	0	0	0	0.122018	0	0	0	1	0	0	0	0.05	0	0	Putative bifunctional UDP-N-acetylglucosamine transferase and deubiquitinase ALG13 (Fragment) OS=Homo sapiens GN=ALG13 PE=2 SV=1	1	0_1_0_0_	0_1_0_0_
P	D6RE99	2	0	0	1	0.000182101	0	0	0.000200603	1.72898	0	0	0.803018	2	0	0	2	0.436	0	0	0.256	Histidine triad nucleotide-binding protein 1 OS=Homo sapiens GN=HINT1 PE=2 SV=1	2	1_0_0_1_	1_0_0_1_
P	D6REC9	1	0	0	0	4.27827e-05	0	0	0	0.717908	0	0	0	1	0	0	0	0.235	0	0	0	THO complex subunit 3 OS=Homo sapiens GN=THOC3 PE=2 SV=1	1	1_0_0_0_	1_0_0_0_
P	D6RED7	10	10	8	10	0.000914109	0.00138135	0.000739902	0.000852065	3.20727	2.92645	3.1115	3.1115	13	14	9	11	0.624	0.594	0.614	0.614	40S ribosomal protein S3a (Fragment) OS=Homo sapiens GN=RPS3A PE=2 SV=1	4	1_1_1_1_	1_1_1_1_
P	D6REE5	20	10	12	14	0.000663731	0.000372542	0.00036214	0.000414329	1.76694	1.38232	1.50611	1.65461	30	12	14	17	0.442	0.377	0.399	0.424	Guanine nucleotide-binding protein subunit beta-2-like 1 (Fragment) OS=Homo sapiens GN=GNB2L1 PE=2 SV=1	4	1_1_1_1_	1_1_1_1_
P	D6REE7	1	0	0	0	1.59236e-05	0	0	0	0.0519619	0	0	0	1	0	0	0	0.022	0	0	0	Rho-associated protein kinase 2 OS=Homo sapiens GN=ROCK2 PE=2 SV=1	1	1_0_0_0_	1_0_0_0_
P	D6REK4	3	2	1	2	0.000284077	0.000298965	0.000166067	0.00015647	3.57088	0.778279	0.778279	0.778279	4	3	2	2	0.66	0.25	0.25	0.25	Matrin-3 (Fragment) OS=Homo sapiens GN=MATR3 PE=2 SV=1	4	1_1_1_1_	1_1_1_1_
P	D6REL6	1	0	0	0	4.22733e-05	0	0	0	0.177606	0	0	0	1	0	0	0	0.071	0	0	0	Epsin-3 (Fragment) OS=Homo sapiens GN=EPN3 PE=2 SV=1	1	1_0_0_0_	1_0_0_0_
P	D6REM1	0	0	1	0	0	0	8.92833e-05	0	0	0	0.380384	0	0	0	1	0	0	0	0.14	0	Golgi phosphoprotein 3 OS=Homo sapiens GN=GOLPH3 PE=2 SV=1	1	0_0_1_0_	0_0_1_0_
P	D6REM4	0	0	0	2	0	0	0	6.63009e-05	0	0	0	0.276439	0	0	0	2	0	0	0	0.106	Casein kinase I isoform alpha OS=Homo sapiens GN=CSNK1A1 PE=2 SV=1	1	0_0_0_1_	0_0_0_1_
P	D6REM6	8	5	2	3	8.05004e-05	8.7857e-05	3.13728e-05	2.95598e-05	0.496236	0.250259	0.142878	0.142878	9	7	3	3	0.175	0.097	0.058	0.058	Matrin-3 OS=Homo sapiens GN=MATR3 PE=2 SV=1	4	1_1_1_1_	1_1_1_1_
P	D6REP8	2	0	0	1	0.000182101	0	0	0.000200603	1.72898	0	0	0.803018	2	0	0	2	0.436	0	0	0.256	Histidine triad nucleotide-binding protein 1 OS=Homo sapiens GN=HINT1 PE=2 SV=1	2	1_0_0_1_	1_0_0_1_
P	D6RER5	6	2	3	5	9.86378e-05	4.61365e-05	7.68828e-05	0.00012677	0.412538	0.137627	0.21899	0.270574	6	2	4	7	0.15	0.056	0.086	0.104	Septin-11 OS=Homo sapiens GN=SEPT11 PE=2 SV=1	4	1_1_1_1_	1_1_1_1_
P	D6REW7	1	1	1	1	2.59194e-05	3.63704e-05	3.03042e-05	2.85529e-05	0.153453	0.114295	0.114295	0.114295	1	1	1	1	0.062	0.047	0.047	0.047	Macrophage erythroblast attacher (Fragment) OS=Homo sapiens GN=MAEA PE=2 SV=1	4	1_1_1_1_	1_1_1_1_
P	D6REX3	7	4	1	5	4.5416e-05	3.18641e-05	6.63737e-06	3.1269e-05	0.174898	0.104079	0.023293	0.153453	8	4	1	5	0.07	0.043	0.01	0.062	Protein transport protein Sec31A OS=Homo sapiens GN=SEC31A PE=2 SV=1	4	1_1_1_1_	1_1_1_1_
P	D6REX8	3	1	1	1	0.000286946	0.000201323	0.000167744	0.000158051	1.53513	0.918669	0.918669	0.918669	4	2	2	2	0.404	0.283	0.283	0.283	Ras GTPase-activating protein-binding protein 2 (Fragment) OS=Homo sapiens GN=G3BP2 PE=2 SV=1	4	1_1_1_1_	1_1_1_1_
P	D6REZ0	1	1	0	1	4.49489e-05	6.30727e-05	0	9.90317e-05	0.358313	0.358313	0	0.358313	1	1	0	2	0.133	0.133	0	0.133	Rap1 GTPase-GDP dissociation stimulator 1 (Fragment) OS=Homo sapiens GN=RAP1GDS1 PE=2 SV=1	3	1_1_0_1_	1_1_0_1_
P	D6RF05	1	1	1	1	0.000118365	0.000166092	0.000138389	0.000130392	0.584893	0.584893	0.584893	0.584893	1	1	1	1	0.2	0.2	0.2	0.2	Histidine--tRNA ligase, cytoplasmic OS=Homo sapiens GN=HARS PE=2 SV=1	4	1_1_1_1_	1_1_1_1_
P	D6RF17	1	1	1	1	0.000144937	0.000406755	0.000169456	0.000159663	0.840772	0.840772	0.840772	0.840772	1	2	1	1	0.265	0.265	0.265	0.265	Heterogeneous nuclear ribonucleoprotein H (Fragment) OS=Homo sapiens GN=HNRNPH1 PE=2 SV=1	4	1_1_1_1_	1_1_1_1_
P	D6RF23	7	5	6	6	0.000773476	0.000690677	0.000739902	0.000619684	5.95024	3.81948	4.64937	4.64937	11	7	9	8	0.842	0.683	0.752	0.752	Guanine nucleotide-binding protein subunit beta-2-like 1 OS=Homo sapiens GN=GNB2L1 PE=2 SV=1	4	1_1_1_1_	1_1_1_1_
P	D6RF25	1	0	0	0	4.96638e-05	0	0	0	0.174898	0	0	0	1	0	0	0	0.07	0	0	0	Alpha-adducin (Fragment) OS=Homo sapiens GN=ADD1 PE=2 SV=1	1	1_0_0_0_	1_0_0_0_
P	D6RF44	8	9	11	9	0.00057069	0.000800798	0.000889644	0.000628675	3.48745	3.58142	3.67735	3.58142	9	9	12	9	0.652	0.661	0.67	0.661	Heterogeneous nuclear ribonucleoprotein D0 (Fragment) OS=Homo sapiens GN=HNRNPD PE=2 SV=1	4	1_1_1_1_	1_1_1_1_
P	D6RF48	0	3	20	9	0	0.000129422	0.000647014	0.000304812	0	0.389953	2.81066	1.58226	0	4	24	12	0	0.143	0.581	0.412	Syntaxin-18 OS=Homo sapiens GN=STX18 PE=2 SV=1	3	0_1_1_1_	0_1_1_1_
P	D6RF50	0	0	0	1	0	0	0	7.98317e-05	0	0	0	0.674943	0	0	0	1	0	0	0	0.224	Probable ATP-dependent RNA helicase YTHDC2 OS=Homo sapiens GN=YTHDC2 PE=2 SV=1	1	0_0_0_1_	0_0_0_1_
P	D6RF53	1	1	1	1	0.000122447	0.000171819	0.000143161	0.000134888	0.374042	0.374042	0.374042	0.374042	1	1	1	1	0.138	0.138	0.138	0.138	Ubiquitin carboxyl-terminal hydrolase isozyme L1 (Fragment) OS=Homo sapiens GN=UCHL1 PE=2 SV=1	4	1_1_1_1_	1_1_1_1_
P	D6RF62	13	15	15	18	0.000447869	0.000658381	0.000573504	0.000634338	2.82825	3.70977	3.84172	4.79429	21	22	23	27	0.583	0.673	0.685	0.763	Phosphoribosylaminoimidazole carboxylase OS=Homo sapiens GN=PAICS PE=2 SV=1	4	1_1_1_1_	1_1_1_1_
P	D6RFE4	1	0	0	0	6.17558e-05	0	0	0	0.406048	0	0	0	1	0	0	0	0.148	0	0	0	Alcohol dehydrogenase class-3 OS=Homo sapiens GN=ADH5 PE=2 SV=1	1	1_0_0_0_	1_0_0_0_
P	D6RFF0	2	0	0	0	4.75045e-05	0	0	0	0.202264	0	0	0	2	0	0	0	0.08	0	0	0	La-related protein 7 (Fragment) OS=Homo sapiens GN=LARP7 PE=2 SV=1	1	1_0_0_0_	1_0_0_0_
P	D6RFF8	3	1	2	1	7.34681e-05	3.43638e-05	8.58967e-05	2.69776e-05	0.534617	0.267652	0.396368	0.267652	3	1	3	1	0.186	0.103	0.145	0.103	Glucosamine-6-phosphate isomerase 1 (Fragment) OS=Homo sapiens GN=GNPDA1 PE=2 SV=1	4	1_1_1_1_	1_1_1_1_
P	D6RFG3	1	0	0	0	5.222e-05	0	0	0	0.224616	0	0	0	1	0	0	0	0.088	0	0	0	Epsin-3 (Fragment) OS=Homo sapiens GN=EPN3 PE=2 SV=1	1	1_0_0_0_	1_0_0_0_
P	D6RFH2	0	0	1	1	0	0	7.68828e-05	7.24399e-05	0	0	0.633052	0.633052	0	0	1	1	0	0	0.213	0.213	Protein CDV3 homolog OS=Homo sapiens GN=CDV3 PE=2 SV=1	2	0_0_1_1_	0_0_1_1_
P	D6RFI0	1	1	2	1	3.66078e-05	5.13685e-05	8.56015e-05	4.03273e-05	0.193988	0.496236	0.377209	0.16681	1	1	2	1	0.077	0.175	0.139	0.067	Sideroflexin-1 (Fragment) OS=Homo sapiens GN=SFXN1 PE=2 SV=1	4	1_1_1_1_	1_1_1_1_
P	D6RFL1	3	0	2	4	0.000162639	0	0.000126769	0.000298607	1.1677	0	1.1677	0.849269	3	0	2	5	0.336	0	0.336	0.267	Calnexin (Fragment) OS=Homo sapiens GN=CANX PE=2 SV=1	3	1_0_1_1_	1_0_1_1_
P	D6RFL8	0	1	0	0	0	4.25876e-05	0	0	0	0.216186	0	0	0	1	0	0	0	0.085	0	0	Spermatogenic leucine zipper protein 1 (Fragment) OS=Homo sapiens GN=SPZ1 PE=2 SV=1	1	0_1_0_0_	0_1_0_0_
P	D6RFM0	2	1	2	2	0.000289874	0.000305066	0.000254184	0.000239495	0.757924	0.757924	0.757924	0.757924	4	3	3	3	0.245	0.245	0.245	0.245	Ubiquitin-conjugating enzyme E2 D2 (Fragment) OS=Homo sapiens GN=UBE2D2 PE=2 SV=1	4	1_1_1_1_	1_1_1_1_
P	D6RFM2	3	0	2	2	0.000434812	0	0.000338912	0.000319327	1.32809	0	1.32809	1.02302	3	0	2	2	0.367	0	0.367	0.306	Tropomyosin alpha-3 chain OS=Homo sapiens GN=TPM3 PE=2 SV=1	3	1_0_1_1_	1_0_1_1_
P	D6RFM3	10	7	7	5	0.000827831	0.00061138	0.000509408	0.000383976	2.72392	1.84446	1.84446	1.84446	19	10	10	8	0.571	0.454	0.454	0.454	Heterogeneous nuclear ribonucleoprotein H (Fragment) OS=Homo sapiens GN=HNRNPH1 PE=2 SV=1	4	1_1_1_1_	1_1_1_1_
P	D6RFM5	4	1	5	7	8.52718e-05	1.70935e-05	8.54547e-05	0.000134194	0.348963	0.0568175	0.324342	0.614359	7	1	6	10	0.13	0.024	0.122	0.208	Succinate dehydrogenase [ubiquinone] flavoprotein subunit, mitochondrial OS=Homo sapiens GN=SDHA PE=2 SV=1	4	1_1_1_1_	1_1_1_1_
P	D6RFN0	8	2	5	5	0.00014593	6.82568e-05	0.000132702	0.000125033	0.927525	0.153453	0.422329	0.538155	9	3	7	7	0.285	0.062	0.153	0.187	COP9 signalosome complex subunit 4 OS=Homo sapiens GN=COPS4 PE=2 SV=1	4	1_1_1_1_	1_1_1_1_
P	D6RFW2	0	0	0	1	0	0	0	0.000110972	0	0	0	0.276439	0	0	0	2	0	0	0	0.106	2-hydroxyacylsphingosine 1-beta-galactosyltransferase (Fragment) OS=Homo sapiens GN=UGT8 PE=2 SV=1	1	0_0_0_1_	0_0_0_1_
P	D6RFX4	17	10	12	11	0.000805373	0.000513685	0.000513609	0.000564583	3.05509	2.81944	2.81944	2.43558	22	10	12	14	0.608	0.582	0.582	0.536	Guanine nucleotide-binding protein subunit beta-2-like 1 (Fragment) OS=Homo sapiens GN=GNB2L1 PE=2 SV=1	4	1_1_1_1_	1_1_1_1_
P	D6RFZ9	11	8	9	10	0.000466288	0.000452977	0.000419361	0.000474152	1.68534	1.68534	1.68534	1.65461	13	9	10	12	0.429	0.429	0.429	0.424	Guanine nucleotide-binding protein subunit beta-2-like 1 (Fragment) OS=Homo sapiens GN=GNB2L1 PE=2 SV=1	4	1_1_1_1_	1_1_1_1_
P	D6RG13	18	17	16	18	0.000668791	0.000938454	0.00063299	0.00070166	2.67282	2.71535	2.78443	2.59749	21	21	17	20	0.565	0.57	0.578	0.556	40S ribosomal protein S3a (Fragment) OS=Homo sapiens GN=RPS3A PE=2 SV=1	4	1_1_1_1_	1_1_1_1_
P	D6RG29	1	2	2	2	0.000349275	0.000326737	0.000680602	0.000513017	3.04576	3.04576	3.04576	3.04576	3	2	5	4	0.607	0.607	0.607	0.607	Calnexin OS=Homo sapiens GN=CANX PE=2 SV=1	4	1_1_1_1_	1_1_1_1_
P	D6RGE0	5	5	5	5	0.000874083	0.00122652	0.000766463	0.00072217	1.79254	1.60016	1.79254	1.79254	8	8	6	6	0.446	0.415	0.446	0.446	40S ribosomal protein S3a (Fragment) OS=Homo sapiens GN=RPS3A PE=2 SV=1	4	1_1_1_1_	1_1_1_1_
P	D6RGF4	1	0	0	1	3.38187e-05	0	0	3.72548e-05	0.244515	0	0	0.177606	1	0	0	1	0.095	0	0	0.071	ATP-binding cassette sub-family E member 1 (Fragment) OS=Homo sapiens GN=ABCE1 PE=2 SV=1	2	1_0_0_1_	1_0_0_1_
P	D6RGI3	6	2	3	5	0.000100262	4.68964e-05	7.81491e-05	0.000128858	0.422329	0.137627	0.2218	0.276439	6	2	4	7	0.153	0.056	0.087	0.106	Septin 11, isoform CRA_b OS=Homo sapiens GN=SEPT11 PE=2 SV=1	4	1_1_1_1_	1_1_1_1_
P	D6RGJ3	2	0	0	0	0.000116425	0	0	0	0.352073	0	0	0	2	0	0	0	0.131	0	0	0	Microtubule-associated protein 1B (Fragment) OS=Homo sapiens GN=MAP1B PE=2 SV=1	1	1_0_0_0_	1_0_0_0_
P	D6RGJ4	3	1	1	1	0.000227261	0.000159448	0.000132854	0.000125176	1.0893	0.674943	0.674943	0.674943	4	2	2	2	0.32	0.224	0.224	0.224	Ras GTPase-activating protein-binding protein 2 (Fragment) OS=Homo sapiens GN=G3BP2 PE=2 SV=1	4	1_1_1_1_	1_1_1_1_
P	D6RGK3	1	0	1	0	5.222e-05	0	6.1054e-05	0	0.205036	0	0.205036	0	1	0	1	0	0.081	0	0.081	0	Transcription initiation factor TFIID subunit 9 (Fragment) OS=Homo sapiens GN=TAF9 PE=2 SV=1	2	1_0_1_0_	1_0_1_0_
P	D6RGK8	5	4	4	6	0.000600162	0.000701795	0.000584743	0.000771332	2.31894	2.31894	2.31894	3.30527	6	5	5	7	0.521	0.521	0.521	0.634	Guanine nucleotide-binding protein subunit beta-2-like 1 OS=Homo sapiens GN=GNB2L1 PE=2 SV=1	4	1_1_1_1_	1_1_1_1_
P	D6RGV5	1	0	0	0	6.89507e-05	0	0	0	0.250259	0	0	0	1	0	0	0	0.097	0	0	0	Cytochrome c oxidase subunit 7A2, mitochondrial (Fragment) OS=Homo sapiens GN=COX7A2 PE=2 SV=1	1	1_0_0_0_	1_0_0_0_
P	D6RGX2	0	0	0	1	0	0	0	2.02158e-05	0	0	0	0.127197	0	0	0	1	0	0	0	0.052	Ufm1-specific protease 2 OS=Homo sapiens GN=UFSP2 PE=2 SV=1	1	0_0_0_1_	0_0_0_1_
P	D6RGY2	6	2	5	4	0.000161407	6.4711e-05	0.000188712	0.000127005	1.14289	0.541701	1.14289	0.30017	7	2	7	5	0.331	0.188	0.331	0.114	Calnexin (Fragment) OS=Homo sapiens GN=CANX PE=2 SV=1	4	1_1_1_1_	1_1_1_1_
P	D6RGZ2	1	0	0	0	6.76373e-05	0	0	0	0.244515	0	0	0	1	0	0	0	0.095	0	0	0	THO complex subunit 3 OS=Homo sapiens GN=THOC3 PE=2 SV=1	1	1_0_0_0_	1_0_0_0_
P	D6RH02	0	1	0	1	0	2.65746e-05	0	2.08627e-05	0	0.0964782	0	0.0964782	0	1	0	1	0	0.04	0	0.04	Protein LOC152586 OS=Homo sapiens GN=LOC152586 PE=2 SV=1	2	0_1_0_1_	0_1_0_1_
P	D6RH20	5	3	4	3	0.000190018	0.000166647	0.000138852	0.000104662	0.686553	0.309182	0.538155	0.309182	8	5	5	4	0.227	0.117	0.187	0.117	28S ribosomal protein S27, mitochondrial (Fragment) OS=Homo sapiens GN=MRPS27 PE=2 SV=1	4	1_1_1_1_	1_1_1_1_
P	D6RHC4	0	0	1	1	0	0	2.25634e-05	2.12595e-05	0	0	0.119438	0.267652	0	0	1	1	0	0	0.049	0.103	Ankyrin repeat and KH domain-containing protein 1 (Fragment) OS=Homo sapiens GN=ANKHD1 PE=2 SV=1	2	0_0_1_1_	0_0_1_1_
P	D6RHD5	0	1	0	0	0	2.17113e-05	0	0	0	0.0351422	0	0	0	1	0	0	0	0.015	0	0	Serum albumin OS=Homo sapiens GN=ALB PE=2 SV=1	1	0_1_0_0_	0_1_0_0_
P	D6RHH4	17	12	14	15	0.000670568	0.000556015	0.00053455	0.000637968	2.90841	3.23643	3.23643	3.18794	22	13	15	19	0.592	0.627	0.627	0.622	Guanine nucleotide-binding protein subunit beta-2-like 1 OS=Homo sapiens GN=GNB2L1 PE=2 SV=1	4	1_1_1_1_	1_1_1_1_
P	D6RHI0	0	1	0	1	0	4.08422e-05	0	3.20635e-05	0	0.174898	0	0.174898	0	1	0	1	0	0.07	0	0.07	G2/mitotic-specific cyclin-B1 (Fragment) OS=Homo sapiens GN=CCNB1 PE=2 SV=1	2	0_1_0_1_	0_1_0_1_
P	D6RHJ3	3	3	4	4	0.000449489	0.000378436	0.000840845	0.00059419	3.68813	3.68813	4.2723	4.2723	5	3	8	6	0.671	0.671	0.722	0.722	Calnexin (Fragment) OS=Homo sapiens GN=CANX PE=2 SV=1	4	1_1_1_1_	1_1_1_1_
P	D6RHJ5	4	3	3	4	0.000495483	0.000579389	0.000579303	0.000636797	4.11682	4.11682	4.11682	4.11682	6	5	6	7	0.709	0.709	0.709	0.709	Guanine nucleotide-binding protein subunit beta-2-like 1 OS=Homo sapiens GN=GNB2L1 PE=2 SV=1	4	1_1_1_1_	1_1_1_1_
P	D6RHW1	1	0	1	0	6.96267e-05	0	8.14053e-05	0	0.282331	0	0.282331	0	1	0	1	0	0.108	0	0.108	0	Transcription initiation factor TFIID subunit 9 (Fragment) OS=Homo sapiens GN=TAF9 PE=2 SV=1	2	1_0_1_0_	1_0_1_0_
P	D6RHZ1	0	1	0	0	0	0.000171819	0	0	0	0.741807	0	0	0	1	0	0	0	0.241	0	0	Transcription elongation factor A protein-like 4 (Fragment) OS=Homo sapiens GN=TCEAL4 PE=2 SV=1	1	0_1_0_0_	0_1_0_0_
P	D6RHZ5	6	3	1	4	5.66858e-05	3.40895e-05	9.46789e-06	3.5683e-05	0.227439	0.124605	0.0351422	0.196741	7	3	1	4	0.089	0.051	0.015	0.078	Protein transport protein Sec31A OS=Homo sapiens GN=SEC31A PE=2 SV=1	4	1_1_1_1_	1_1_1_1_
P	D6RI02	7	6	3	5	0.000672814	0.000944099	0.000349615	0.000494116	1.39332	1.28034	0.545254	1.28034	9	9	4	6	0.379	0.358	0.189	0.358	40S ribosomal protein S3a OS=Homo sapiens GN=RPS3A PE=2 SV=1	4	1_1_1_1_	1_1_1_1_
P	D6RIA2	2	1	1	1	8.25805e-05	5.79389e-05	4.82753e-05	4.54855e-05	0.492794	0.324342	0.324342	0.324342	2	1	1	1	0.174	0.122	0.122	0.122	Matrin-3 (Fragment) OS=Homo sapiens GN=MATR3 PE=2 SV=1	4	1_1_1_1_	1_1_1_1_
P	D6RIB6	0	1	1	1	0	3.03826e-05	2.53151e-05	2.38521e-05	0	0.0964782	0.0964782	0.0964782	0	1	1	1	0	0.04	0.04	0.04	Macrophage erythroblast attacher OS=Homo sapiens GN=MAEA PE=2 SV=1	3	0_1_1_1_	0_1_1_1_
P	D6RIC3	2	1	0	1	9.46923e-05	6.64366e-05	0	5.21567e-05	0.402814	0.183042	0	0.183042	2	1	0	1	0.147	0.073	0	0.073	Nucleolar protein 16 OS=Homo sapiens GN=NOP16 PE=2 SV=1	3	1_1_0_1_	1_1_0_1_
P	D6RID6	0	1	1	1	0	8.66564e-05	7.2203e-05	6.80305e-05	0	0.297179	0.297179	0.297179	0	1	1	1	0	0.113	0.113	0.113	Macrophage erythroblast attacher (Fragment) OS=Homo sapiens GN=MAEA PE=2 SV=1	3	0_1_1_1_	0_1_1_1_
P	D6RIE3	1	0	0	0	7.80431e-05	0	0	0	0.288249	0	0	0	1	0	0	0	0.11	0	0	0	Cytochrome c oxidase subunit 7A2, mitochondrial OS=Homo sapiens GN=COX7A2 PE=2 SV=1	1	1_0_0_0_	1_0_0_0_
P	D6RIE8	1	0	1	0	3.58683e-05	0	4.19361e-05	0	0.137627	0	0.137627	0	1	0	1	0	0.056	0	0.056	0	Transcription initiation factor TFIID subunit 9 (Fragment) OS=Homo sapiens GN=TAF9 PE=2 SV=1	2	1_0_1_0_	1_0_1_0_
P	D6RIH3	0	1	0	0	0	0.000131125	0	0	0	0.527566	0	0	0	1	0	0	0	0.184	0	0	Transcription elongation factor A protein-like 4 (Fragment) OS=Homo sapiens GN=TCEAL4 PE=2 SV=1	1	0_1_0_0_	0_1_0_0_
P	D6RIH9	6	5	5	4	0.000347377	0.000379122	0.000315888	0.000255114	1.09411	0.823896	0.823896	0.823896	9	7	7	6	0.321	0.261	0.261	0.261	Heterogeneous nuclear ribonucleoprotein H OS=Homo sapiens GN=HNRNPH1 PE=2 SV=1	4	1_1_1_1_	1_1_1_1_
P	D6RIT2	8	5	6	5	0.000519653	0.000425356	0.000405041	0.000381634	1.99226	0.96336	1.56448	1.56448	12	7	8	8	0.476	0.293	0.409	0.409	Heterogeneous nuclear ribonucleoprotein H (Fragment) OS=Homo sapiens GN=HNRNPH1 PE=2 SV=1	4	1_1_1_1_	1_1_1_1_
P	D6RIU0	12	8	9	6	0.000972287	0.000711821	0.000642521	0.000419116	3.51856	2.48337	2.48337	2.48337	23	12	13	9	0.655	0.542	0.542	0.542	Heterogeneous nuclear ribonucleoprotein H (Fragment) OS=Homo sapiens GN=HNRNPH1 PE=2 SV=1	4	1_1_1_1_	1_1_1_1_
P	D6RIU4	2	1	2	3	7.39783e-05	0.000103807	0.00012974	0.00016299	0.432188	0.285287	0.432188	0.65577	2	2	3	4	0.156	0.109	0.156	0.219	Vesicular integral-membrane protein VIP36 (Fragment) OS=Homo sapiens GN=LMAN2 PE=2 SV=1	4	1_1_1_1_	1_1_1_1_
P	D6RIV9	1	0	1	0	4.27827e-05	0	5.00201e-05	0	0.164126	0	0.164126	0	1	0	1	0	0.066	0	0.066	0	Transcription initiation factor TFIID subunit 9 (Fragment) OS=Homo sapiens GN=TAF9 PE=2 SV=1	2	1_0_1_0_	1_0_1_0_
P	D6RIX0	1	0	0	0	8.3552e-05	0	0	0	0.34586	0	0	0	1	0	0	0	0.129	0	0	0	40S ribosomal protein S23 OS=Homo sapiens GN=RPS23 PE=2 SV=1	1	1_0_0_0_	1_0_0_0_
P	D6RIY1	1	0	1	0	5.59206e-05	0	6.53807e-05	0	0.2218	0	0.2218	0	1	0	1	0	0.087	0	0.087	0	Transcription initiation factor TFIID subunit 9 (Fragment) OS=Homo sapiens GN=TAF9 PE=2 SV=1	2	1_0_1_0_	1_0_1_0_
P	D6RIY6	5	4	3	2	0.000117526	0.000117795	7.85186e-05	3.69906e-05	0.513561	0.3122	0.202264	0.1324	7	5	4	2	0.18	0.118	0.08	0.054	Exosome complex component RRP45 OS=Homo sapiens GN=EXOSC9 PE=2 SV=1	4	1_1_1_1_	1_1_1_1_
P	D6RIZ7	1	1	1	1	0.000161407	0.000226488	0.000188712	0.000177807	0.520548	0.520548	0.520548	0.520548	1	1	1	1	0.182	0.182	0.182	0.182	T-complex protein 1 subunit epsilon OS=Homo sapiens GN=CCT5 PE=2 SV=1	4	1_1_1_1_	1_1_1_1_
P	D6RJ04	6	5	5	4	0.000371612	0.000405572	0.000337927	0.000272913	1.20293	0.901078	0.901078	0.901078	9	7	7	6	0.343	0.279	0.279	0.279	Heterogeneous nuclear ribonucleoprotein H (Fragment) OS=Homo sapiens GN=HNRNPH1 PE=2 SV=1	4	1_1_1_1_	1_1_1_1_
P	D6RJ96	19	15	20	21	0.000361115	0.000337813	0.000375292	0.000383072	2.2961	1.30144	2.155	1.94442	27	18	24	26	0.518	0.362	0.499	0.469	Heat shock 70 kDa protein 4L (Fragment) OS=Homo sapiens GN=HSPA4L PE=2 SV=1	4	1_1_1_1_	1_1_1_1_
P	D6RJA5	0	0	1	0	0	0	5.93096e-05	0	0	0	0.21899	0	0	0	1	0	0	0	0.086	0	WD repeat-containing protein 41 (Fragment) OS=Homo sapiens GN=WDR41 PE=2 SV=1	1	0_0_1_0_	0_0_1_0_
P	D6RJA6	3	1	0	1	4.52352e-05	2.11582e-05	0	1.66104e-05	0.153453	0.0495424	0	0.0495424	3	1	0	1	0.062	0.021	0	0.021	DEAD (Asp-Glu-Ala-Asp) box polypeptide 46, isoform CRA_b OS=Homo sapiens GN=DDX46 PE=2 SV=1	3	1_1_0_1_	1_1_0_1_
P	D6RJB1	1	0	2	0	4.3839e-05	0	0.00010251	0	0.406048	0	0.406048	0	1	0	2	0	0.148	0	0.148	0	Importin-11 (Fragment) OS=Homo sapiens GN=IPO11 PE=2 SV=1	2	1_0_1_0_	1_0_1_0_
P	D6RJC7	1	0	0	0	3.60504e-05	0	0	0	0.1508	0	0	0	1	0	0	0	0.061	0	0	0	28S ribosomal protein S27, mitochondrial OS=Homo sapiens GN=MRPS27 PE=2 SV=1	1	1_0_0_0_	1_0_0_0_
P	D6RJD1	1	0	0	0	5.68154e-05	0	0	0	0.202264	0	0	0	1	0	0	0	0.08	0	0	0	Clathrin light chain B (Fragment) OS=Homo sapiens GN=CLTB PE=2 SV=1	1	1_0_0_0_	1_0_0_0_
P	D6RJE8	1	0	0	1	5.91827e-05	0	0	6.51959e-05	0.282331	0	0	0.282331	1	0	0	1	0.108	0	0	0.108	Eukaryotic peptide chain release factor subunit 1 (Fragment) OS=Homo sapiens GN=ETF1 PE=2 SV=1	2	1_0_0_1_	1_0_0_1_
P	D6RJG1	1	0	0	0	2.56387e-05	0	0	0	0.191242	0	0	0	1	0	0	0	0.076	0	0	0	Inactive caspase-12 OS=Homo sapiens GN=CASP12 PE=2 SV=1	1	1_0_0_0_	1_0_0_0_
P	D6RJI2	7	7	9	10	0.000523299	0.000734299	0.00113625	0.00090588	3.38531	3.4978	3.38531	3.38531	7	7	13	11	0.642	0.653	0.642	0.642	Stress-70 protein, mitochondrial (Fragment) OS=Homo sapiens GN=HSPA9 PE=2 SV=1	4	1_1_1_1_	1_1_1_1_
P	D6W592	0	0	0	1	0	0	0	1.44345e-05	0	0	0	0.0715193	0	0	0	1	0	0	0	0.03	Heterogeneous nuclear ribonucleoprotein L-like OS=Homo sapiens GN=HNRPLL PE=2 SV=1	1	0_0_0_1_	0_0_0_1_
P	D6W5A2	1	1	1	0	1.32252e-05	1.85577e-05	1.54625e-05	0	0.0447202	0.0447202	0.0447202	0	1	1	1	0	0.019	0.019	0.019	0	Metastasis associated 1 family, member 3, isoform CRA_a OS=Homo sapiens GN=MTA3 PE=2 SV=1	3	1_1_1_0_	1_1_1_0_
P	D6W5Y5	2	2	1	2	7.17366e-05	6.71077e-05	2.79574e-05	7.90253e-05	0.406048	0.30017	0.0889301	0.30017	3	2	1	3	0.148	0.114	0.037	0.114	Cold inducible RNA binding protein, isoform CRA_c OS=Homo sapiens GN=CIRBP PE=2 SV=1	4	1_1_1_1_	1_1_1_1_
P	D7R525	0	2	0	0	0	9.31354e-05	0	0	0	0.114295	0	0	0	2	0	0	0	0.047	0	0	Mitogen-activated protein kinase 9 OS=Homo sapiens GN=MAPK9 PE=2 SV=1	1	0_1_0_0_	0_1_0_0_
P	D7UEQ7	3	0	0	1	4.18581e-05	0	0	1.53703e-05	0.16681	0	0	0.0568175	3	0	0	1	0.067	0	0	0.024	Adenosylhomocysteinase OS=Homo sapiens GN=AHCYL2 PE=2 SV=1	2	1_0_0_1_	1_0_0_1_
P	E0CX09	0	0	0	1	0	0	0	6.01808e-05	0	0	0	0.282331	0	0	0	1	0	0	0	0.108	Replication factor C subunit 1 OS=Homo sapiens GN=RFC1 PE=2 SV=1	1	0_0_0_1_	0_0_0_1_
P	E1P5S2	4	0	1	1	0.00011424	0	2.2261e-05	2.09745e-05	0.422329	0	0.0690548	0.0690548	6	0	1	1	0.153	0	0.029	0.029	RNA-binding protein 39 OS=Homo sapiens GN=RBM39 PE=2 SV=1	3	1_0_1_1_	1_0_1_1_
P	E2PSN0	0	0	0	2	0	0	0	9.1503e-05	0	0	0	0.399587	0	0	0	2	0	0	0	0.146	RNA-binding protein 26 (Fragment) OS=Homo sapiens GN=RBM26 PE=2 SV=1	1	0_0_0_1_	0_0_0_1_
P	E2QRB3	4	1	3	4	9.86378e-05	6.92048e-05	0.000115324	0.00010866	0.386756	0.153453	0.468926	0.386756	4	2	4	4	0.142	0.062	0.167	0.142	Pyrroline-5-carboxylate reductase 1, isoform CRA_c OS=Homo sapiens GN=PYCR1 PE=2 SV=2	4	1_1_1_1_	1_1_1_1_
P	E2QRG8	0	0	1	1	0	0	5.03233e-05	4.74152e-05	0	0	0.116863	0.116863	0	0	1	1	0	0	0.048	0.048	Receptor expression-enhancing protein 5 (Fragment) OS=Homo sapiens GN=REEP5 PE=2 SV=1	2	0_0_1_1_	0_0_1_1_
P	E2QRJ6	0	0	1	0	0	0	5.25528e-05	0	0	0	0.548817	0	0	0	1	0	0	0	0.19	0	DNA-directed RNA polymerase II subunit RPB11-b2 OS=Homo sapiens GN=POLR2J3 PE=2 SV=1	1	0_0_1_0_	0_0_1_0_
P	E2QRM3	0	1	1	0	0	0.000131125	0.000109255	0	0	0.355189	0.355189	0	0	1	1	0	0	0.132	0.132	0	Exportin-5 OS=Homo sapiens GN=XPO5 PE=2 SV=1	2	0_1_1_0_	0_1_1_0_
P	E2QRM6	1	0	0	0	2.24744e-05	0	0	0	0.207814	0	0	0	1	0	0	0	0.082	0	0	0	Inorganic pyrophosphatase 2, mitochondrial OS=Homo sapiens GN=PPA2 PE=2 SV=1	1	1_0_0_0_	1_0_0_0_
P	E3W975	2	1	0	1	0.000102186	7.16942e-05	0	5.62842e-05	0.462177	0.303167	0	0.462177	2	1	0	1	0.165	0.115	0	0.165	Small acidic protein OS=Homo sapiens GN=C11orf58 PE=2 SV=1	3	1_1_0_1_	1_1_0_1_
P	E3W990	0	0	0	1	0	0	0	4.11763e-05	0	0	0	0.273503	0	0	0	1	0	0	0	0.105	Sequestosome-1 (Fragment) OS=Homo sapiens GN=SQSTM1 PE=2 SV=1	1	0_0_0_1_	0_0_0_1_
P	E3W994	1	0	1	1	5.57889e-06	0	6.52266e-06	6.14572e-06	0.0209395	0	0.0351422	0.0351422	1	0	1	1	0.009	0	0.015	0.015	CLIP-associating protein 2 OS=Homo sapiens GN=CLASP2 PE=2 SV=2	3	1_0_1_1_	1_0_1_1_
P	E5KLJ5	2	2	2	2	1.39939e-05	1.96364e-05	3.27225e-05	2.31237e-05	0.0889301	0.104079	0.0889301	0.104079	2	2	4	3	0.037	0.043	0.037	0.043	Dynamin-like 120 kDa protein, mitochondrial OS=Homo sapiens GN=OPA1 PE=2 SV=1	4	1_1_1_1_	1_1_1_1_
P	E5KLJ6	2	2	2	2	1.45234e-05	2.03793e-05	3.39605e-05	2.39985e-05	0.0939563	0.109175	0.0939563	0.109175	2	2	4	3	0.039	0.045	0.039	0.045	Dynamin-like 120 kDa protein, mitochondrial OS=Homo sapiens GN=OPA1 PE=2 SV=1	4	1_1_1_1_	1_1_1_1_
P	E5KLJ9	2	2	2	2	1.45085e-05	2.03585e-05	3.39258e-05	2.3974e-05	0.0939563	0.109175	0.0939563	0.109175	2	2	4	3	0.039	0.045	0.039	0.045	Dynamin-like 120 kDa protein, mitochondrial OS=Homo sapiens GN=OPA1 PE=2 SV=1	4	1_1_1_1_	1_1_1_1_
P	E5KLK1	2	2	2	2	1.47803e-05	2.07398e-05	3.45613e-05	2.4423e-05	0.0964782	0.111732	0.0964782	0.111732	2	2	4	3	0.04	0.046	0.04	0.046	Dynamin-like 120 kDa protein, mitochondrial OS=Homo sapiens GN=OPA1 PE=2 SV=1	4	1_1_1_1_	1_1_1_1_
P	E5RFD8	1	0	0	0	0.000116425	0	0	0	0.513561	0	0	0	1	0	0	0	0.18	0	0	0	Polyadenylate-binding protein 1 (Fragment) OS=Homo sapiens GN=PABPC1 PE=2 SV=1	1	1_0_0_0_	1_0_0_0_
P	E5RFF0	3	1	2	4	0.000227626	6.38813e-05	0.00015968	0.000200603	0.603245	0.267652	0.603245	1.25424	5	1	3	4	0.205	0.103	0.205	0.353	Annexin A6 (Fragment) OS=Homo sapiens GN=ANXA6 PE=2 SV=1	4	1_1_1_1_	1_1_1_1_
P	E5RFH0	1	1	1	1	4.1776e-05	5.86205e-05	4.88432e-05	4.60206e-05	0.161449	0.161449	0.161449	0.161449	1	1	1	1	0.065	0.065	0.065	0.065	Eukaryotic translation initiation factor 3 subunit H (Fragment) OS=Homo sapiens GN=EIF3H PE=2 SV=1	4	1_1_1_1_	1_1_1_1_
P	E5RFH3	2	0	0	0	0.000170446	0	0	0	0.836538	0	0	0	3	0	0	0	0.264	0	0	0	28S ribosomal protein S28, mitochondrial OS=Homo sapiens GN=MRPS28 PE=2 SV=1	1	1_0_0_0_	1_0_0_0_
P	E5RFI2	2	1	0	0	0.000244894	0.000171819	0	0	1.04174	0.485936	0	0	2	1	0	0	0.31	0.172	0	0	39S ribosomal protein L13, mitochondrial OS=Homo sapiens GN=MRPL13 PE=2 SV=1	2	1_1_0_0_	1_1_0_0_
P	E5RFI3	5	2	2	2	0.000454523	0.000159448	0.000265707	0.00031294	2.90841	0.737801	1.55859	1.55859	8	2	4	5	0.592	0.24	0.408	0.408	Serine/threonine-protein phosphatase 2A catalytic subunit beta isoform (Fragment) OS=Homo sapiens GN=PPP2CB PE=2 SV=1	4	1_1_1_1_	1_1_1_1_
P	E5RFI6	2	2	1	2	0.000236731	0.000332183	0.000138389	0.000260784	0.584893	1.23872	0.584893	0.584893	2	2	1	2	0.2	0.35	0.2	0.2	Histone deacetylase 2 (Fragment) OS=Homo sapiens GN=HDAC2 PE=2 SV=1	4	1_1_1_1_	1_1_1_1_
P	E5RFJ3	2	0	0	0	8.7678e-05	0	0	0	0.44544	0	0	0	2	0	0	0	0.16	0	0	0	Cell cycle and apoptosis regulator protein 2 (Fragment) OS=Homo sapiens GN=CCAR2 PE=2 SV=1	1	1_0_0_0_	1_0_0_0_
P	E5RFJ8	2	2	2	2	0.000133999	0.000141021	0.0001175	0.000147613	0.44544	0.614359	0.614359	0.614359	4	3	3	4	0.16	0.208	0.208	0.208	DNA replication licensing factor MCM4 (Fragment) OS=Homo sapiens GN=MCM4 PE=2 SV=1	4	1_1_1_1_	1_1_1_1_
P	E5RFK7	0	1	0	0	0	6.00331e-05	0	0	0	0.116863	0	0	0	1	0	0	0	0.048	0	0	E3 ubiquitin-protein ligase UBR5 (Fragment) OS=Homo sapiens GN=UBR5 PE=2 SV=1	1	0_1_0_0_	0_1_0_0_
P	E5RFM3	1	0	0	1	7.55523e-05	0	0	8.32288e-05	0.552387	0	0	0.552387	1	0	0	1	0.191	0	0	0.191	Catenin alpha-1 (Fragment) OS=Homo sapiens GN=CTNNA1 PE=2 SV=1	2	1_0_0_1_	1_0_0_1_
P	E5RFP6	1	0	0	0	5.29994e-05	0	0	0	0.207814	0	0	0	1	0	0	0	0.082	0	0	0	Voltage-dependent anion-selective channel protein 3 OS=Homo sapiens GN=VDAC3 PE=2 SV=1	1	1_0_0_0_	1_0_0_0_
P	E5RFP9	2	2	1	2	0.00013031	0.000182853	7.61775e-05	0.000143551	0.288249	0.559552	0.288249	0.288249	2	2	1	2	0.11	0.193	0.11	0.11	Histone deacetylase 2 (Fragment) OS=Homo sapiens GN=HDAC2 PE=2 SV=1	4	1_1_1_1_	1_1_1_1_
P	E5RFR9	0	1	2	1	0	5.05862e-05	8.42979e-05	3.97132e-05	0	0.177606	0.177606	0.177606	0	1	2	1	0	0.071	0.071	0.071	Serine/threonine-protein phosphatase 2A 55 kDa regulatory subunit B alpha isoform (Fragment) OS=Homo sapiens GN=PPP2R2A PE=2 SV=1	3	0_1_1_1_	0_1_1_1_
P	E5RFS1	1	0	0	0	0.000124595	0	0	0	0.690441	0	0	0	1	0	0	0	0.228	0	0	0	COP9 signalosome complex subunit 5 OS=Homo sapiens GN=COPS5 PE=2 SV=1	1	1_0_0_0_	1_0_0_0_
P	E5RFT7	0	2	0	2	0	0.000252291	0	0.000198063	0	1.32809	0	1.32809	0	2	0	2	0	0.367	0	0.367	Copine-3 (Fragment) OS=Homo sapiens GN=CPNE3 PE=2 SV=1	2	0_1_0_1_	0_1_0_1_
P	E5RFT8	1	0	0	0	8.25805e-05	0	0	0	0.306171	0	0	0	1	0	0	0	0.116	0	0	0	28S ribosomal protein S28, mitochondrial OS=Homo sapiens GN=MRPS28 PE=2 SV=1	1	1_0_0_0_	1_0_0_0_
P	E5RFU3	0	0	0	1	0	0	0	0.000107171	0	0	0	0.555966	0	0	0	1	0	0	0	0.192	Dynactin subunit 6 OS=Homo sapiens GN=DCTN6 PE=2 SV=1	1	0_0_0_1_	0_0_0_1_
P	E5RFV2	2	1	0	1	6.9287e-05	4.86121e-05	0	3.81634e-05	0.482518	0.156112	0	0.279381	2	1	0	1	0.171	0.063	0	0.107	2,4-dienoyl-CoA reductase, mitochondrial (Fragment) OS=Homo sapiens GN=DECR1 PE=2 SV=1	3	1_1_0_1_	1_1_0_1_
P	E5RFW7	1	1	1	1	7.32157e-05	0.000102737	8.56015e-05	8.06547e-05	0.297179	0.297179	0.297179	0.297179	1	1	1	1	0.113	0.113	0.113	0.113	Eukaryotic translation initiation factor 3 subunit H (Fragment) OS=Homo sapiens GN=EIF3H PE=2 SV=1	4	1_1_1_1_	1_1_1_1_
P	E5RFZ5	1	0	0	0	4.03518e-05	0	0	0	0.185769	0	0	0	1	0	0	0	0.074	0	0	0	Double-strand-break repair protein rad21 homolog OS=Homo sapiens GN=RAD21 PE=2 SV=1	1	1_0_0_0_	1_0_0_0_
P	E5RG03	1	0	0	1	4.55251e-05	0	0	5.01507e-05	0.303167	0	0	0.303167	1	0	0	1	0.115	0	0	0.115	Catenin alpha-1 (Fragment) OS=Homo sapiens GN=CTNNA1 PE=2 SV=1	2	1_0_0_1_	1_0_0_1_
P	E5RG12	1	0	1	1	4.41113e-05	0	5.15736e-05	4.85932e-05	0.0889301	0	0.0889301	0.0889301	1	0	1	1	0.037	0	0.037	0.037	KH domain-containing, RNA-binding, signal transduction-associated protein 3 (Fragment) OS=Homo sapiens GN=KHDRBS3 PE=2 SV=1	3	1_0_1_1_	1_0_1_1_
P	E5RG18	1	0	0	0	0.000102926	0	0	0	0.541701	0	0	0	1	0	0	0	0.188	0	0	0	Double-strand-break repair protein rad21 homolog OS=Homo sapiens GN=RAD21 PE=2 SV=1	1	1_0_0_0_	1_0_0_0_
P	E5RG31	6	6	2	8	0.000203639	0.000214312	8.92833e-05	0.000252371	0.725838	0.524053	0.282331	0.725838	8	6	3	9	0.237	0.183	0.108	0.237	DNA replication licensing factor MCM4 (Fragment) OS=Homo sapiens GN=MCM4 PE=2 SV=1	4	1_1_1_1_	1_1_1_1_
P	E5RG35	1	0	0	0	0.00010444	0	0	0	0.552387	0	0	0	1	0	0	0	0.191	0	0	0	COP9 signalosome complex subunit 5 OS=Homo sapiens GN=COPS5 PE=2 SV=1	1	1_0_0_0_	1_0_0_0_
P	E5RG37	2	2	1	2	0.000137901	0.000193505	8.0615e-05	0.000151913	0.309182	0.599558	0.309182	0.309182	2	2	1	2	0.117	0.204	0.117	0.117	Histone deacetylase 2 (Fragment) OS=Homo sapiens GN=HDAC2 PE=2 SV=1	4	1_1_1_1_	1_1_1_1_
P	E5RG47	1	1	1	1	4.05824e-05	5.69457e-05	4.74477e-05	4.47057e-05	0.14025	0.14025	0.14025	0.14025	1	1	1	1	0.057	0.057	0.057	0.057	Centrosomal protein of 170 kDa (Fragment) OS=Homo sapiens GN=CEP170 PE=2 SV=1	4	1_1_1_1_	1_1_1_1_
P	E5RG68	4	3	2	4	0.0001214	0.000127763	7.09688e-05	0.000133735	0.51008	0.452112	0.0914403	0.452112	4	3	2	4	0.179	0.162	0.038	0.162	Copine-3 (Fragment) OS=Homo sapiens GN=CPNE3 PE=2 SV=1	4	1_1_1_1_	1_1_1_1_
P	E5RG70	2	0	0	0	4.73461e-05	0	0	0	0.183042	0	0	0	2	0	0	0	0.073	0	0	0	Integrator complex subunit 9 (Fragment) OS=Homo sapiens GN=INTS9 PE=2 SV=1	1	1_0_0_0_	1_0_0_0_
P	E5RG95	4	3	3	3	0.000230582	0.000323555	0.000323507	0.000152406	0.636817	0.636817	0.636817	0.636817	5	5	6	3	0.214	0.214	0.214	0.214	Beta-enolase (Fragment) OS=Homo sapiens GN=ENO3 PE=2 SV=1	4	1_1_1_1_	1_1_1_1_
P	E5RG97	1	3	2	4	5.26068e-05	0.000221455	0.000123012	0.000231808	0.16681	0.909853	0.16681	0.909853	1	3	2	4	0.067	0.281	0.067	0.281	Copine-3 (Fragment) OS=Homo sapiens GN=CPNE3 PE=2 SV=1	4	1_1_1_1_	1_1_1_1_
P	E5RGA2	12	4	6	5	0.000302639	0.000113244	0.000212301	0.000111129	1.35505	0.224616	0.548817	0.361445	15	4	9	5	0.372	0.088	0.19	0.134	Eukaryotic translation initiation factor 3 subunit E OS=Homo sapiens GN=EIF3E PE=2 SV=1	4	1_1_1_1_	1_1_1_1_
P	E5RGC1	1	0	0	1	3.60504e-05	0	0	3.97132e-05	0.339677	0	0	0.339677	1	0	0	1	0.127	0	0	0.127	F-box/WD repeat-containing protein 11 (Fragment) OS=Homo sapiens GN=FBXW11 PE=2 SV=1	2	1_0_0_1_	1_0_0_1_
P	E5RGC4	1	0	0	0	0.000165161	0	0	0	0.803018	0	0	0	1	0	0	0	0.256	0	0	0	Polyadenylate-binding protein 1 (Fragment) OS=Homo sapiens GN=PABPC1 PE=2 SV=1	1	1_0_0_0_	1_0_0_0_
P	E5RGC7	2	0	0	0	0.000206852	0	0	0	1.0893	0	0	0	3	0	0	0	0.32	0	0	0	28S ribosomal protein S28, mitochondrial (Fragment) OS=Homo sapiens GN=MRPS28 PE=2 SV=1	1	1_0_0_0_	1_0_0_0_
P	E5RGE1	4	2	3	5	0.000682877	0.000574932	0.000479039	0.000902712	2.77572	2.77572	4.3827	4.3827	5	3	3	6	0.577	0.577	0.731	0.731	14-3-3 protein zeta/delta (Fragment) OS=Homo sapiens GN=YWHAZ PE=2 SV=1	4	1_1_1_1_	1_1_1_1_
P	E5RGH3	7	4	5	4	0.000526068	0.000369092	0.000384414	0.000362199	1.5527	0.815516	1.5527	0.778279	8	4	5	5	0.407	0.259	0.407	0.25	Polyadenylate-binding protein 1 (Fragment) OS=Homo sapiens GN=PABPC1 PE=2 SV=1	4	1_1_1_1_	1_1_1_1_
P	E5RGH4	9	5	6	4	0.00127835	0.000697584	0.000747301	0.000547645	5.0256	2.89045	2.89045	2.89045	18	7	9	7	0.78	0.59	0.59	0.59	Heterogeneous nuclear ribonucleoprotein H (Fragment) OS=Homo sapiens GN=HNRNPH1 PE=2 SV=1	4	1_1_1_1_	1_1_1_1_
P	E5RGI7	0	1	1	0	0	0.000126145	0.000210211	0	0	0.503142	0.503142	0	0	1	2	0	0	0.177	0.177	0	Protein FAM49B (Fragment) OS=Homo sapiens GN=FAM49B PE=2 SV=1	2	0_1_1_0_	0_1_1_0_
P	E5RGM3	5	6	6	7	0.000557013	0.000977009	0.000732648	0.000843711	3.43609	5.51628	3.43609	3.43609	8	10	9	11	0.647	0.814	0.647	0.647	S-phase kinase-associated protein 1 (Fragment) OS=Homo sapiens GN=SKP1 PE=2 SV=1	4	1_1_1_1_	1_1_1_1_
P	E5RGM4	0	1	0	0	0	0.000243061	0	0	0	1.60016	0	0	0	1	0	0	0	0.415	0	0	S-phase kinase-associated protein 1 OS=Homo sapiens GN=SKP1 PE=2 SV=1	1	0_1_0_0_	0_1_0_0_
P	E5RGN3	1	1	2	1	0.000120372	0.000337813	0.000281469	0.000132602	1.01837	1.01837	2.48337	0.422329	1	2	2	1	0.305	0.305	0.542	0.153	Copper transport protein ATOX1 OS=Homo sapiens GN=ATOX1 PE=2 SV=1	4	1_1_1_1_	1_1_1_1_
P	E5RGS4	1	0	1	0	6.07002e-05	0	7.09688e-05	0	0.241652	0	0.216186	0	1	0	1	0	0.094	0	0.085	0	Prefoldin subunit 1 OS=Homo sapiens GN=PFDN1 PE=2 SV=1	2	1_0_1_0_	1_0_1_0_
P	E5RGU4	3	0	0	0	0.000120884	0	0	0	0.51008	0	0	0	4	0	0	0	0.179	0	0	0	Eukaryotic translation initiation factor 3 subunit H (Fragment) OS=Homo sapiens GN=EIF3H PE=2 SV=1	1	1_0_0_0_	1_0_0_0_
P	E5RGU7	2	0	0	0	9.46923e-05	0	0	0	0.489361	0	0	0	2	0	0	0	0.173	0	0	0	Cell cycle and apoptosis regulator protein 2 (Fragment) OS=Homo sapiens GN=CCAR2 PE=2 SV=1	1	1_0_0_0_	1_0_0_0_
P	E5RGV0	10	6	7	5	0.000870558	0.000578641	0.0005357	0.000403794	2.86367	1.91743	1.91743	1.91743	19	9	10	8	0.587	0.465	0.465	0.465	Heterogeneous nuclear ribonucleoprotein H (Fragment) OS=Homo sapiens GN=HNRNPH1 PE=2 SV=1	4	1_1_1_1_	1_1_1_1_
P	E5RGV4	2	2	1	2	0.000200054	0.000280718	0.000116949	0.00022038	0.475707	0.97697	0.475707	0.475707	2	2	1	2	0.169	0.296	0.169	0.169	Histone deacetylase 2 (Fragment) OS=Homo sapiens GN=HDAC2 PE=2 SV=1	4	1_1_1_1_	1_1_1_1_
P	E5RGW4	3	2	2	2	0.000481486	0.000337813	0.000281469	0.000265204	1.01837	0.659587	0.659587	0.659587	4	2	2	2	0.305	0.22	0.22	0.22	Nucleophosmin (Fragment) OS=Homo sapiens GN=NPM1 PE=2 SV=1	4	1_1_1_1_	1_1_1_1_
P	E5RGW5	0	0	1	1	0	0	2.21423e-05	2.08627e-05	0	0	0.104079	0.104079	0	0	1	1	0	0	0.043	0.043	Inhibitor of nuclear factor kappa-B kinase subunit beta OS=Homo sapiens GN=IKBKB PE=2 SV=1	2	0_0_1_1_	0_0_1_1_
P	E5RGW7	1	1	1	1	6.89507e-05	9.67523e-05	8.0615e-05	7.59564e-05	0.250259	0.250259	0.250259	0.250259	1	1	1	1	0.097	0.097	0.097	0.097	Centrosomal protein of 170 kDa (Fragment) OS=Homo sapiens GN=CEP170 PE=2 SV=1	4	1_1_1_1_	1_1_1_1_
P	E5RGW9	0	0	0	1	0	0	0	0.000170076	0	0	0	1.01372	0	0	0	1	0	0	0	0.304	Dynactin subunit 6 OS=Homo sapiens GN=DCTN6 PE=2 SV=1	1	0_0_0_1_	0_0_0_1_
P	E5RGY6	1	0	0	1	5.1093e-05	0	0	5.62842e-05	0.34586	0	0	0.34586	1	0	0	1	0.129	0	0	0.129	Catenin alpha-1 (Fragment) OS=Homo sapiens GN=CTNNA1 PE=2 SV=1	2	1_0_0_1_	1_0_0_1_
P	E5RGZ4	6	3	4	4	0.000175666	0.000176069	0.000205383	0.00011058	0.737801	0.309182	0.374042	0.374042	7	5	7	4	0.24	0.117	0.138	0.138	Enolase (Fragment) OS=Homo sapiens GN=ENO3 PE=2 SV=1	4	1_1_1_1_	1_1_1_1_
P	E5RH00	1	1	1	0	0.000191944	0.000269338	0.000224415	0	1.54097	1.54097	1.54097	0	1	1	1	0	0.405	0.405	0.405	0	Ras GTPase-activating protein-binding protein 1 OS=Homo sapiens GN=G3BP1 PE=2 SV=1	3	1_1_1_0_	1_1_1_0_
P	E5RH09	7	4	2	3	0.000628489	0.000352761	0.000146962	0.000276938	1.60615	1.71644	0.412538	1.21309	10	4	2	4	0.416	0.434	0.15	0.345	Arginine--tRNA ligase, cytoplasmic OS=Homo sapiens GN=RARS PE=2 SV=1	4	1_1_1_1_	1_1_1_1_
P	E5RH24	6	4	4	4	0.0004213	0.000337813	0.000281469	0.000331504	1.14289	0.725838	0.725838	0.694338	7	4	4	5	0.331	0.237	0.237	0.229	Polyadenylate-binding protein 1 (Fragment) OS=Homo sapiens GN=PABPC1 PE=2 SV=1	4	1_1_1_1_	1_1_1_1_
P	E5RH42	4	4	3	2	0.000303501	0.000511051	0.000212906	0.000200603	1.67301	3.64515	1.67301	0.990673	5	6	3	3	0.427	0.667	0.427	0.299	Ras GTPase-activating protein-binding protein 1 (Fragment) OS=Homo sapiens GN=G3BP1 PE=2 SV=1	4	1_1_1_1_	1_1_1_1_
P	E5RH50	2	0	0	1	2.32469e-05	0	0	1.28044e-05	0.111732	0	0	0.0616956	2	0	0	1	0.046	0	0	0.026	La-related protein 1 (Fragment) OS=Homo sapiens GN=LARP1 PE=2 SV=1	2	1_0_0_1_	1_0_0_1_
P	E5RH52	2	2	1	2	0.000142038	0.00019931	8.30334e-05	0.00015647	0.318257	0.62181	0.318257	0.318257	2	2	1	2	0.12	0.21	0.12	0.12	Histone deacetylase 2 (Fragment) OS=Homo sapiens GN=HDAC2 PE=2 SV=1	4	1_1_1_1_	1_1_1_1_
P	E5RH77	8	7	7	7	0.000476995	0.000669324	0.000495722	0.000525459	1.28034	1.28034	1.28034	1.20293	9	9	8	9	0.358	0.358	0.358	0.343	40S ribosomal protein S14 OS=Homo sapiens GN=RPS14 PE=2 SV=1	4	1_1_1_1_	1_1_1_1_
P	E5RHA8	0	1	1	1	0	4.10102e-05	3.41701e-05	3.21955e-05	0	0.196741	0.196741	0.196741	0	1	1	1	0	0.078	0.078	0.078	Pre-mRNA-splicing factor RBM22 (Fragment) OS=Homo sapiens GN=RBM22 PE=2 SV=1	3	0_1_1_1_	0_1_1_1_
P	E5RHC1	5	2	2	2	0.000308779	0.000108321	0.000180508	0.000212595	1.52348	0.455459	0.892344	0.892344	8	2	4	5	0.402	0.163	0.277	0.277	Serine/threonine-protein phosphatase 2A catalytic subunit beta isoform (Fragment) OS=Homo sapiens GN=PPP2CB PE=2 SV=1	4	1_1_1_1_	1_1_1_1_
P	E5RHE1	1	0	0	0	7.10192e-05	0	0	0	0.288249	0	0	0	1	0	0	0	0.11	0	0	0	Voltage-dependent anion-selective channel protein 3 OS=Homo sapiens GN=VDAC3 PE=2 SV=1	1	1_0_0_0_	1_0_0_0_
P	E5RHE7	2	2	1	2	0.000165161	0.000231756	9.65505e-05	0.000181942	0.380384	0.75388	0.380384	0.380384	2	2	1	2	0.14	0.244	0.14	0.14	Histone deacetylase 2 (Fragment) OS=Homo sapiens GN=HDAC2 PE=2 SV=1	4	1_1_1_1_	1_1_1_1_
P	E5RHF2	0	0	0	1	0	0	0	5.18113e-05	0	0	0	0.238797	0	0	0	1	0	0	0	0.093	COP9 signalosome complex subunit 5 (Fragment) OS=Homo sapiens GN=COPS5 PE=2 SV=1	1	0_0_0_1_	0_0_0_1_
P	E5RHF4	0	1	1	1	0	5.03308e-05	4.19361e-05	3.95127e-05	0	0.109175	0.164126	0.164126	0	1	1	1	0	0.045	0.066	0.066	39S ribosomal protein L15, mitochondrial (Fragment) OS=Homo sapiens GN=MRPL15 PE=2 SV=1	3	0_1_1_1_	0_1_1_1_
P	E5RHG6	3	1	4	2	0.000216853	7.60724e-05	0.000253537	0.000119443	0.499685	0.25603	1.09411	0.25603	4	1	4	2	0.176	0.099	0.321	0.099	Tubulin-specific chaperone A OS=Homo sapiens GN=TBCA PE=4 SV=2	4	1_1_1_1_	1_1_1_1_
P	E5RHG7	4	2	2	3	0.000473461	0.000265746	0.000221423	0.000417254	1.43781	0.737801	0.737801	0.737801	5	2	2	4	0.387	0.24	0.24	0.24	Polyadenylate-binding protein 1 (Fragment) OS=Homo sapiens GN=PABPC1 PE=2 SV=1	4	1_1_1_1_	1_1_1_1_
P	E5RHG8	5	4	4	4	0.000478781	0.000559859	0.00046648	0.000439523	3.36516	2.37287	2.37287	2.37287	6	5	5	5	0.64	0.528	0.528	0.528	Transcription elongation factor B polypeptide 1 (Fragment) OS=Homo sapiens GN=TCEB1 PE=2 SV=1	4	1_1_1_1_	1_1_1_1_
P	E5RHG9	1	0	0	0	9.34463e-05	0	0	0	0.482518	0	0	0	1	0	0	0	0.171	0	0	0	Cytochrome b-c1 complex subunit 7 OS=Homo sapiens GN=UQCRB PE=2 SV=1	1	1_0_0_0_	1_0_0_0_
P	E5RHH1	2	4	4	2	0.000364201	0.0010221	0.000851625	0.000401205	0.914256	4.54626	4.54626	1.89734	2	4	4	2	0.282	0.744	0.744	0.462	60S ribosomal protein L26-like 1 (Fragment) OS=Homo sapiens GN=RPL26L1 PE=2 SV=1	4	1_1_1_1_	1_1_1_1_
P	E5RHH5	1	1	1	1	3.60504e-05	5.05862e-05	4.2149e-05	3.97132e-05	0.0990058	0.0990058	0.0990058	0.177606	1	1	1	1	0.041	0.041	0.041	0.071	COP9 signalosome complex subunit 5 OS=Homo sapiens GN=COPS5 PE=2 SV=1	4	1_1_1_1_	1_1_1_1_
P	E5RHJ4	2	1	1	0	7.69161e-05	3.59765e-05	8.99279e-05	0	0.327394	0.180321	0.180321	0	3	1	3	0	0.123	0.072	0.072	0	Cell cycle and apoptosis regulator protein 2 (Fragment) OS=Homo sapiens GN=CCAR2 PE=2 SV=1	3	1_1_1_0_	1_1_1_0_
P	E5RHK8	0	1	1	2	0	1.55954e-05	1.29943e-05	3.67301e-05	0	0.0715193	0.0715193	0.109175	0	1	1	3	0	0.03	0.03	0.045	Dynamin-3 OS=Homo sapiens GN=DNM3 PE=2 SV=1	3	0_1_1_1_	0_1_1_1_
P	E5RHM3	0	1	0	0	0	0.000255525	0	0	0	1.72898	0	0	0	1	0	0	0	0.436	0	0	S-phase kinase-associated protein 1 OS=Homo sapiens GN=SKP1 PE=2 SV=1	1	0_1_0_0_	0_1_0_0_
P	E5RHP0	3	3	4	5	0.000259826	0.000486121	0.000405041	0.000477043	1.45471	0.853532	2.84592	1.90402	3	4	4	5	0.39	0.268	0.585	0.463	Nucleoside diphosphate kinase A OS=Homo sapiens GN=NME1 PE=2 SV=1	4	1_1_1_1_	1_1_1_1_
P	E5RHP4	5	2	2	2	0.000450916	0.000158182	0.000263598	0.000310457	2.86367	0.729816	1.54097	1.54097	8	2	4	5	0.587	0.238	0.405	0.405	Serine/threonine-protein phosphatase 2A catalytic subunit alpha isoform (Fragment) OS=Homo sapiens GN=PPP2CA PE=2 SV=1	4	1_1_1_1_	1_1_1_1_
P	E5RHS5	8	3	5	4	0.000377093	0.00017638	0.000293924	0.000173086	1.66073	0.342765	0.629296	0.534617	12	4	8	5	0.425	0.128	0.212	0.186	Eukaryotic translation initiation factor 3 subunit E (Fragment) OS=Homo sapiens GN=EIF3E PE=2 SV=1	4	1_1_1_1_	1_1_1_1_
P	E5RHT9	0	0	1	0	0	0	0.000156667	0	0	0	0.614359	0	0	0	1	0	0	0	0.208	0	Transcription and mRNA export factor ENY2 OS=Homo sapiens GN=ENY2 PE=2 SV=1	1	0_0_1_0_	0_0_1_0_
P	E5RHV7	1	0	0	1	5.77392e-05	0	0	6.36057e-05	0.399587	0	0	0.399587	1	0	0	1	0.146	0	0	0.146	Catenin alpha-1 (Fragment) OS=Homo sapiens GN=CTNNA1 PE=2 SV=1	2	1_0_0_1_	1_0_0_1_
P	E5RHW4	0	0	0	1	0	0	0	2.31465e-05	0	0	0	0.0864257	0	0	0	1	0	0	0	0.036	Erlin-2 (Fragment) OS=Homo sapiens GN=ERLIN2 PE=2 SV=1	1	0_0_0_1_	0_0_0_1_
P	E5RHX8	0	0	1	0	0	0	8.30334e-05	0	0	0	0.288249	0	0	0	1	0	0	0	0.11	0	Transcription and mRNA export factor ENY2 OS=Homo sapiens GN=ENY2 PE=2 SV=1	1	0_0_1_0_	0_0_1_0_
P	E5RHZ0	2	3	2	4	9.28356e-05	0.000195402	0.00010854	0.000204536	0.3122	0.770109	0.145513	0.770109	2	3	2	4	0.118	0.248	0.059	0.248	Copine-3 (Fragment) OS=Homo sapiens GN=CPNE3 PE=2 SV=1	4	1_1_1_1_	1_1_1_1_
P	E5RHZ6	1	0	0	0	4.30419e-05	0	0	0	0.16681	0	0	0	1	0	0	0	0.067	0	0	0	Voltage-dependent anion-selective channel protein 3 (Fragment) OS=Homo sapiens GN=VDAC3 PE=2 SV=1	1	1_0_0_0_	1_0_0_0_
P	E5RI00	0	0	1	0	0	0	0.000162811	0	0	0	0.644372	0	0	0	1	0	0	0	0.216	0	Transcription and mRNA export factor ENY2 OS=Homo sapiens GN=ENY2 PE=2 SV=1	1	0_0_1_0_	0_0_1_0_
P	E5RI01	1	0	0	0	5.26068e-05	0	0	0	0.247383	0	0	0	1	0	0	0	0.096	0	0	0	Double-strand-break repair protein rad21 homolog OS=Homo sapiens GN=RAD21 PE=2 SV=1	1	1_0_0_0_	1_0_0_0_
P	E5RI05	2	1	1	2	0.000165161	7.72519e-05	0.000128734	0.000121295	0.563148	0.330454	0.330454	1.00447	3	1	2	2	0.194	0.124	0.124	0.302	Annexin OS=Homo sapiens GN=ANXA6 PE=2 SV=1	4	1_1_1_1_	1_1_1_1_
P	E5RI09	4	3	3	3	0.00023993	0.000336672	0.000336622	0.000158585	0.671091	0.671091	0.671091	0.671091	5	5	6	3	0.223	0.223	0.223	0.223	Beta-enolase (Fragment) OS=Homo sapiens GN=ENO3 PE=2 SV=1	4	1_1_1_1_	1_1_1_1_
P	E5RI16	0	1	1	0	0	6.42935e-05	0.00010714	0	0	0.230269	0.230269	0	0	1	2	0	0	0.09	0.09	0	Protein FAM49B (Fragment) OS=Homo sapiens GN=FAM49B PE=2 SV=1	2	0_1_1_0_	0_1_1_0_
P	E5RI46	4	3	3	2	0.000338187	0.000379638	0.000237238	0.000223529	1.99226	1.99226	1.99226	1.15278	5	4	3	3	0.476	0.476	0.476	0.333	Ras GTPase-activating protein-binding protein 1 (Fragment) OS=Homo sapiens GN=G3BP1 PE=2 SV=1	4	1_1_1_1_	1_1_1_1_
P	E5RI56	2	3	2	2	0.000312172	0.000657065	0.000273737	0.000257918	1.89734	3.44631	1.89734	1.89734	4	6	3	3	0.462	0.648	0.462	0.462	Uncharacterized protein (Fragment) OS=Homo sapiens PE=2 SV=1	4	1_1_1_1_	1_1_1_1_
P	E5RI98	3	2	2	2	0.000191944	0.000269338	0.00029922	0.000211446	0.545254	0.545254	0.545254	0.545254	3	3	4	3	0.189	0.189	0.189	0.189	Nucleophosmin (Fragment) OS=Homo sapiens GN=NPM1 PE=2 SV=1	4	1_1_1_1_	1_1_1_1_
P	E5RI99	11	8	8	5	0.000809868	0.000961582	0.000728364	0.000343136	2.42768	2.42768	2.42768	1.58226	13	11	10	5	0.535	0.535	0.535	0.412	60S ribosomal protein L30 (Fragment) OS=Homo sapiens GN=RPL30 PE=2 SV=1	4	1_1_1_1_	1_1_1_1_
P	E5RIB1	1	0	0	1	3.30322e-05	0	0	3.63884e-05	0.213389	0	0	0.213389	1	0	0	1	0.084	0	0	0.084	Catenin alpha-1 (Fragment) OS=Homo sapiens GN=CTNNA1 PE=2 SV=1	2	1_0_0_1_	1_0_0_1_
P	E5RID6	1	1	0	0	7.47571e-05	0.0001049	0	0	0.370882	0.370882	0	0	1	1	0	0	0.137	0.137	0	0	2,4-dienoyl-CoA reductase, mitochondrial OS=Homo sapiens GN=DECR1 PE=2 SV=1	2	1_1_0_0_	1_1_0_0_
P	E5RIE0	1	0	0	1	6.01858e-05	0	0	6.63009e-05	0.422329	0	0	0.422329	1	0	0	1	0.153	0	0	0.153	Catenin alpha-1 (Fragment) OS=Homo sapiens GN=CTNNA1 PE=2 SV=1	2	1_0_0_1_	1_0_0_1_
P	E5RIF8	4	4	3	2	0.000334996	0.000564084	0.000235	0.00022142	1.96483	4.44503	1.96483	1.13796	5	6	3	3	0.472	0.736	0.472	0.33	Ras GTPase-activating protein-binding protein 1 (Fragment) OS=Homo sapiens GN=G3BP1 PE=2 SV=1	4	1_1_1_1_	1_1_1_1_
P	E5RII3	3	3	2	1	0.000378769	0.000531493	0.000332134	0.000208627	1.58821	2.21366	0.849269	0.489361	4	4	3	2	0.413	0.507	0.267	0.173	Eukaryotic translation initiation factor 3 subunit E OS=Homo sapiens GN=EIF3E PE=2 SV=1	4	1_1_1_1_	1_1_1_1_
P	E5RIK2	0	1	1	1	0	2.23944e-05	1.86592e-05	3.51618e-05	0	0.104079	0.104079	0.104079	0	1	1	2	0	0.043	0.043	0.043	Dynamin-3 (Fragment) OS=Homo sapiens GN=DNM3 PE=2 SV=1	3	0_1_1_1_	0_1_1_1_
P	E5RIK5	0	0	0	1	0	0	0	0.000211446	0	0	0	1.38781	0	0	0	1	0	0	0	0.378	Dynactin subunit 6 OS=Homo sapiens GN=DCTN6 PE=2 SV=1	1	0_0_0_1_	0_0_0_1_
P	E5RIM3	1	0	0	0	1.16616e-05	0	0	0	0.0471286	0	0	0	1	0	0	0	0.02	0	0	0	Phospholipase A-2-activating protein OS=Homo sapiens GN=PLAA PE=2 SV=1	1	1_0_0_0_	1_0_0_0_
P	E5RIM7	1	1	2	1	9.72866e-05	0.000273027	0.000227489	0.000107171	0.766038	0.766038	1.74157	0.327394	1	2	2	1	0.247	0.247	0.438	0.123	Copper transport protein ATOX1 OS=Homo sapiens GN=ATOX1 PE=2 SV=1	4	1_1_1_1_	1_1_1_1_
P	E5RIP1	4	2	3	3	0.000617558	0.000433282	0.000541522	0.000510229	1.11836	1.11836	1.11836	1.11836	4	2	3	3	0.326	0.326	0.326	0.326	40S ribosomal protein S20 OS=Homo sapiens GN=RPS20 PE=2 SV=1	4	1_1_1_1_	1_1_1_1_
P	E5RIP5	2	2	2	1	0.000473461	0.000664366	0.000553556	0.000347711	0.94536	1.77971	1.77971	0.94536	3	3	3	2	0.289	0.444	0.444	0.289	Eukaryotic translation initiation factor 3 subunit E OS=Homo sapiens GN=EIF3E PE=2 SV=1	4	1_1_1_1_	1_1_1_1_
P	E5RIR4	4	2	3	5	0.000473461	0.00039862	0.000332134	0.00062588	1.51189	1.51189	2.21366	2.21366	5	3	3	6	0.4	0.4	0.507	0.507	14-3-3 protein zeta/delta (Fragment) OS=Homo sapiens GN=YWHAZ PE=2 SV=1	4	1_1_1_1_	1_1_1_1_
P	E5RIR8	0	1	1	0	0	0.000101689	0.000169456	0	0	0.389953	0.389953	0	0	1	2	0	0	0.143	0.143	0	Protein FAM49B (Fragment) OS=Homo sapiens GN=FAM49B PE=2 SV=1	2	0_1_1_0_	0_1_1_0_
P	E5RIS7	0	0	0	1	0	0	0	7.0482e-05	0	0	0	0.309182	0	0	0	1	0	0	0	0.117	Transcription elongation factor A protein 1 OS=Homo sapiens GN=TCEA1 PE=2 SV=1	1	0_0_0_1_	0_0_0_1_
P	E5RIT4	4	2	3	4	0.000473461	0.00039862	0.000442845	0.000417254	2.52371	0.905461	1.67301	1.67301	5	3	4	4	0.547	0.28	0.427	0.427	Eukaryotic translation initiation factor 3 subunit E (Fragment) OS=Homo sapiens GN=EIF3E PE=2 SV=1	4	1_1_1_1_	1_1_1_1_
P	E5RIT6	10	8	9	7	0.000554838	0.000622843	0.000583829	0.000488969	1.0893	2.28095	2.28095	1.69153	10	8	9	8	0.32	0.516	0.516	0.43	60S ribosomal protein L26-like 1 (Fragment) OS=Homo sapiens GN=RPL26L1 PE=2 SV=1	4	1_1_1_1_	1_1_1_1_
P	E5RIU6	2	1	0	3	7.51526e-05	5.27275e-05	0	0.000124183	0.355189	0.185769	0	0.648162	2	1	0	3	0.132	0.074	0	0.217	Cyclin-dependent kinase 1 (Fragment) OS=Homo sapiens GN=CDK1 PE=2 SV=2	3	1_1_0_1_	1_1_0_1_
P	E5RIU8	1	1	1	2	0.000149514	0.0001049	0.000174807	0.000164705	0.472312	0.472312	0.472312	1.57632	2	1	2	2	0.168	0.168	0.168	0.411	Annexin A6 OS=Homo sapiens GN=ANXA6 PE=2 SV=2	4	1_1_1_1_	1_1_1_1_
P	E5RIW3	3	1	4	2	0.000338187	0.000118637	0.000395397	0.000186274	0.879317	0.428894	2.16228	0.428894	4	1	4	2	0.274	0.155	0.5	0.155	Tubulin-specific chaperone A OS=Homo sapiens GN=TBCA PE=2 SV=1	4	1_1_1_1_	1_1_1_1_
P	E5RIX8	3	1	2	2	0.000359591	0.000126145	0.000210211	0.000198063	0.95434	0.462177	0.462177	0.462177	4	1	2	2	0.291	0.165	0.165	0.165	Tubulin-specific chaperone A OS=Homo sapiens GN=TBCA PE=2 SV=1	4	1_1_1_1_	1_1_1_1_
P	E5RIY1	1	0	0	0	5.38024e-05	0	0	0	0.686553	0	0	0	1	0	0	0	0.227	0	0	0	Serine/threonine-protein phosphatase 2A 55 kDa regulatory subunit B alpha isoform OS=Homo sapiens GN=PPP2R2A PE=2 SV=1	1	1_0_0_0_	1_0_0_0_
P	E5RIY9	2	1	1	1	0.000373785	0.000349666	0.000291345	0.000274509	3.45656	0.832314	0.832314	0.832314	3	2	2	2	0.649	0.263	0.263	0.263	Protein N-terminal glutamine amidohydrolase OS=Homo sapiens GN=WDYHV1 PE=2 SV=1	4	1_1_1_1_	1_1_1_1_
P	E5RIZ4	1	0	0	0	7.63647e-05	0	0	0	0.563148	0	0	0	1	0	0	0	0.194	0	0	0	39S ribosomal protein L15, mitochondrial OS=Homo sapiens GN=MRPL15 PE=2 SV=1	1	1_0_0_0_	1_0_0_0_
P	E5RIZ5	2	2	2	2	0.000367341	0.000515456	0.000572644	0.000404664	1.04174	1.04174	1.04174	1.04174	3	3	4	3	0.31	0.31	0.31	0.31	Peptidyl-prolyl cis-trans isomerase A OS=Homo sapiens GN=PPIA PE=2 SV=1	4	1_1_1_1_	1_1_1_1_
P	E5RIZ6	4	3	3	3	0.00023993	0.000336672	0.000168311	0.000211446	1.21309	1.66686	0.981527	0.981527	5	5	3	4	0.345	0.426	0.297	0.297	Ras GTPase-activating protein-binding protein 1 (Fragment) OS=Homo sapiens GN=G3BP1 PE=2 SV=1	4	1_1_1_1_	1_1_1_1_
P	E5RJ04	2	2	1	2	0.000218521	0.00030663	0.000127744	0.000240723	0.531088	1.10378	0.531088	0.531088	2	2	1	2	0.185	0.323	0.185	0.185	Histone deacetylase 2 (Fragment) OS=Homo sapiens GN=HDAC2 PE=2 SV=1	4	1_1_1_1_	1_1_1_1_
P	E5RJ24	3	0	0	2	4.52352e-05	0	0	3.32208e-05	0.185769	0	0	0.124605	3	0	0	2	0.074	0	0	0.051	Protein LOC100510707 (Fragment) OS=Homo sapiens GN=LOC100510707 PE=2 SV=1	2	1_0_0_1_	1_0_0_1_
P	E5RJ25	2	2	2	1	0.00038046	0.000533866	0.000444822	0.000279411	0.706082	1.2751	1.2751	0.706082	3	3	3	2	0.232	0.357	0.357	0.232	Eukaryotic translation initiation factor 3 subunit E OS=Homo sapiens GN=EIF3E PE=2 SV=1	4	1_1_1_1_	1_1_1_1_
P	E5RJ68	4	1	2	2	2.71844e-05	9.53635e-06	1.58916e-05	1.49732e-05	0.119438	0.0280163	0.0592537	0.0447202	4	1	2	2	0.049	0.012	0.025	0.019	AP-3 complex subunit beta-1 OS=Homo sapiens GN=AP3B1 PE=2 SV=1	4	1_1_1_1_	1_1_1_1_
P	E5RJ73	1	0	0	0	7.55523e-05	0	0	0	0.342765	0	0	0	1	0	0	0	0.128	0	0	0	28S ribosomal protein S27, mitochondrial OS=Homo sapiens GN=MRPS27 PE=2 SV=1	1	1_0_0_0_	1_0_0_0_
P	E5RJ79	1	0	0	0	6.341e-05	0	0	0	0.227439	0	0	0	1	0	0	0	0.089	0	0	0	Protein diaphanous homolog 1 (Fragment) OS=Homo sapiens GN=DIAPH1 PE=2 SV=1	1	1_0_0_0_	1_0_0_0_
P	E5RJ84	0	0	1	0	0	0	0.000148274	0	0	0	0.570363	0	0	0	1	0	0	0	0.196	0	Transcription and mRNA export factor ENY2 OS=Homo sapiens GN=ENY2 PE=2 SV=1	1	0_0_1_0_	0_0_1_0_
P	E5RJ85	1	3	2	4	5.1093e-05	0.000215083	0.000119473	0.000225137	0.161449	0.874995	0.161449	0.874995	1	3	2	4	0.065	0.273	0.065	0.273	Copine-3 (Fragment) OS=Homo sapiens GN=CPNE3 PE=2 SV=1	4	1_1_1_1_	1_1_1_1_
P	E5RJ88	1	0	0	0	8.16313e-05	0	0	0	0.303167	0	0	0	1	0	0	0	0.115	0	0	0	Integrator complex subunit 9 (Fragment) OS=Homo sapiens GN=INTS9 PE=2 SV=1	1	1_0_0_0_	1_0_0_0_
P	E5RJ93	0	0	0	1	0	0	0	8.69278e-05	0	0	0	0.393157	0	0	0	1	0	0	0	0.144	Transcription elongation factor A protein 1 OS=Homo sapiens GN=TCEA1 PE=2 SV=1	1	0_0_0_1_	0_0_0_1_
P	E5RJB9	8	4	5	4	0.000495483	0.000309007	0.000321835	0.000303237	1.66686	0.648162	1.1928	0.61808	9	4	5	5	0.426	0.217	0.341	0.209	Polyadenylate-binding protein 1 (Fragment) OS=Homo sapiens GN=PABPC1 PE=2 SV=1	4	1_1_1_1_	1_1_1_1_
P	E5RJD2	2	1	0	1	9.40652e-05	6.59966e-05	0	5.18113e-05	0.706082	0.21899	0	0.399587	2	1	0	1	0.232	0.086	0	0.146	2,4-dienoyl-CoA reductase, mitochondrial (Fragment) OS=Homo sapiens GN=DECR1 PE=2 SV=1	3	1_1_0_1_	1_1_0_1_
P	E5RJD8	3	1	4	2	0.00023872	8.37436e-05	0.000279104	0.000131487	0.559552	0.285287	1.25424	0.285287	4	1	4	2	0.193	0.109	0.353	0.109	Tubulin-specific chaperone A OS=Homo sapiens GN=TBCA PE=2 SV=1	4	1_1_1_1_	1_1_1_1_
P	E5RJE1	0	1	1	0	0	0.000107156	0.000178567	0	0	0.415794	0.415794	0	0	1	2	0	0	0.151	0.151	0	Protein FAM49B (Fragment) OS=Homo sapiens GN=FAM49B PE=2 SV=1	2	0_1_1_0_	0_1_1_0_
P	E5RJF5	2	1	1	1	0.00016389	7.66576e-05	0.000127744	6.01808e-05	0.555966	0.327394	0.327394	0.327394	3	1	2	1	0.192	0.123	0.123	0.123	Annexin (Fragment) OS=Homo sapiens GN=ANXA6 PE=2 SV=1	4	1_1_1_1_	1_1_1_1_
P	E5RJG7	2	1	0	1	7.84743e-05	5.5058e-05	0	4.32238e-05	0.559552	0.180321	0	0.324342	2	1	0	1	0.193	0.072	0	0.122	2,4-dienoyl-CoA reductase, mitochondrial (Fragment) OS=Homo sapiens GN=DECR1 PE=2 SV=1	3	1_1_0_1_	1_1_0_1_
P	E5RJL0	1	0	0	1	7.0316e-05	0	0	7.74604e-05	0.506607	0	0	0.506607	1	0	0	1	0.178	0	0	0.178	Catenin alpha-1 (Fragment) OS=Homo sapiens GN=CTNNA1 PE=2 SV=1	2	1_0_0_1_	1_0_0_1_
P	E5RJL8	0	1	1	0	0	9.96549e-05	0.000166067	0	0	0.380384	0.380384	0	0	1	2	0	0	0.14	0.14	0	Protein FAM49B (Fragment) OS=Homo sapiens GN=FAM49B PE=2 SV=1	2	0_1_1_0_	0_1_1_0_
P	E5RJM9	9	5	3	5	0.000660644	0.000386259	0.000257468	0.000424531	2.3037	2.42768	0.936422	1.86418	12	5	4	7	0.519	0.535	0.287	0.457	Arginine--tRNA ligase, cytoplasmic OS=Homo sapiens GN=RARS PE=2 SV=1	4	1_1_1_1_	1_1_1_1_
P	E5RJN6	1	0	0	0	4.46662e-05	0	0	0	0.172195	0	0	0	1	0	0	0	0.069	0	0	0	Voltage-dependent anion-selective channel protein 3 (Fragment) OS=Homo sapiens GN=VDAC3 PE=2 SV=1	1	1_0_0_0_	1_0_0_0_
P	E5RJP4	1	0	1	1	3.28793e-05	0	3.84414e-05	3.62199e-05	0.161449	0	0.161449	0.161449	1	0	1	1	0.065	0	0.065	0.065	Glutamine--fructose-6-phosphate aminotransferase [isomerizing] 2 (Fragment) OS=Homo sapiens GN=GFPT2 PE=2 SV=1	3	1_0_1_1_	1_0_1_1_
P	E5RJR0	1	1	1	2	0.000129126	9.05954e-05	0.00015097	0.000142246	0.396368	0.396368	0.396368	1.26464	2	1	2	2	0.145	0.145	0.145	0.355	Annexin (Fragment) OS=Homo sapiens GN=ANXA6 PE=2 SV=1	4	1_1_1_1_	1_1_1_1_
P	E5RJR3	0	1	1	0	0	8.51751e-05	7.09688e-05	0	0	0.267652	0.267652	0	0	1	1	0	0	0.103	0.103	0	Methionine adenosyltransferase 2 subunit beta OS=Homo sapiens GN=MAT2B PE=2 SV=1	2	0_1_1_0_	0_1_1_0_
P	E5RJR5	10	7	7	8	0.000653551	0.000672518	0.000509408	0.000575964	2.27341	3.16869	2.27341	2.05492	15	11	10	12	0.515	0.62	0.515	0.485	S-phase kinase-associated protein 1 OS=Homo sapiens GN=SKP1 PE=2 SV=1	4	1_1_1_1_	1_1_1_1_
P	E5RJT0	9	4	4	6	0.000349275	0.000163369	0.000170151	0.000224445	1.44906	0.364583	0.648162	0.648162	12	4	5	7	0.389	0.135	0.217	0.217	Eukaryotic translation initiation factor 3 subunit H (Fragment) OS=Homo sapiens GN=EIF3H PE=2 SV=1	4	1_1_1_1_	1_1_1_1_
P	E5RJU8	4	4	3	2	0.000232089	0.000390804	0.000162811	0.000153402	1.12324	2.23594	1.12324	0.694338	5	6	3	3	0.327	0.51	0.327	0.229	Ras GTPase-activating protein-binding protein 1 OS=Homo sapiens GN=G3BP1 PE=2 SV=1	4	1_1_1_1_	1_1_1_1_
P	E5RJU9	4	3	2	2	5.4007e-05	5.68374e-05	3.15717e-05	2.97472e-05	0.21899	0.227439	0.156112	0.124605	4	3	2	2	0.086	0.089	0.063	0.051	Protein LYRIC OS=Homo sapiens GN=MTDH PE=2 SV=1	4	1_1_1_1_	1_1_1_1_
P	E5RJW4	0	1	1	1	0	5.56731e-05	4.63874e-05	4.37067e-05	0	0.276439	0.276439	0.276439	0	1	1	1	0	0.106	0.106	0.106	Pre-mRNA-splicing factor RBM22 (Fragment) OS=Homo sapiens GN=RBM22 PE=2 SV=1	3	0_1_1_1_	0_1_1_1_
P	E5RJX2	4	2	3	4	0.0004657	0.000326737	0.000408361	0.000513017	0.761976	0.761976	0.761976	1.29615	4	2	3	4	0.246	0.246	0.246	0.361	40S ribosomal protein S20 OS=Homo sapiens GN=RPS20 PE=2 SV=1	4	1_1_1_1_	1_1_1_1_
P	E5RJY0	0	0	0	1	0	0	0	5.71059e-05	0	0	0	0.202264	0	0	0	1	0	0	0	0.08	Phosphatidylinositol 3-kinase regulatory subunit alpha (Fragment) OS=Homo sapiens GN=PIK3R1 PE=2 SV=1	1	0_0_0_1_	0_0_0_1_
P	E5RJZ9	1	0	1	1	2.67997e-05	0	3.13334e-05	2.95227e-05	0.0543869	0	0.0543869	0.0543869	1	0	1	1	0.023	0	0.023	0.023	KH domain-containing, RNA-binding, signal transduction-associated protein 3 (Fragment) OS=Homo sapiens GN=KHDRBS3 PE=2 SV=1	3	1_0_1_1_	1_0_1_1_
P	E5RK00	0	0	0	1	0	0	0	4.60206e-05	0	0	0	0.207814	0	0	0	1	0	0	0	0.082	Dynactin subunit 6 OS=Homo sapiens GN=DCTN6 PE=2 SV=1	1	0_0_0_1_	0_0_0_1_
P	E5RK19	0	1	0	0	0	0.000191644	0	0	0	0.489361	0	0	0	1	0	0	0	0.173	0	0	Histone deacetylase 2 (Fragment) OS=Homo sapiens GN=HDAC2 PE=2 SV=1	1	0_1_0_0_	0_1_0_0_
P	E5RK27	1	0	0	0	6.57585e-05	0	0	0	0.264736	0	0	0	1	0	0	0	0.102	0	0	0	Voltage-dependent anion-selective channel protein 3 (Fragment) OS=Homo sapiens GN=VDAC3 PE=2 SV=1	1	1_0_0_0_	1_0_0_0_
P	E5RK39	1	0	0	0	3.88083e-05	0	0	0	0.2218	0	0	0	1	0	0	0	0.087	0	0	0	Ribonucleases P/MRP protein subunit POP1 (Fragment) OS=Homo sapiens GN=POP1 PE=2 SV=1	1	1_0_0_0_	1_0_0_0_
P	E5RK47	2	0	0	0	8.3552e-05	0	0	0	0.34586	0	0	0	2	0	0	0	0.129	0	0	0	Integrator complex subunit 9 OS=Homo sapiens GN=INTS9 PE=2 SV=1	1	1_0_0_0_	1_0_0_0_
P	E5RK55	1	0	0	0	9.10503e-05	0	0	0	0.468926	0	0	0	1	0	0	0	0.167	0	0	0	COP9 signalosome complex subunit 5 OS=Homo sapiens GN=COPS5 PE=2 SV=1	1	1_0_0_0_	1_0_0_0_
P	E5RK63	2	1	1	1	0.000142038	6.64366e-05	0.000110711	5.21567e-05	0.468926	0.279381	0.279381	0.279381	3	1	2	1	0.167	0.107	0.107	0.107	Annexin (Fragment) OS=Homo sapiens GN=ANXA6 PE=2 SV=1	4	1_1_1_1_	1_1_1_1_
P	E5RK69	9	5	6	12	0.000200706	0.000108321	0.000144406	0.000204091	0.887991	0.479108	0.599558	1.34423	13	5	8	12	0.276	0.17	0.204	0.37	Annexin OS=Homo sapiens GN=ANXA6 PE=2 SV=1	4	1_1_1_1_	1_1_1_1_
P	E5RK86	1	0	0	0	6.51552e-05	0	0	0	0.210598	0	0	0	1	0	0	0	0.083	0	0	0	28S ribosomal protein S28, mitochondrial (Fragment) OS=Homo sapiens GN=MRPS28 PE=2 SV=1	1	1_0_0_0_	1_0_0_0_
P	E7EM57	4	2	3	2	8.8774e-05	6.22843e-05	7.78439e-05	4.88969e-05	0.527566	0.188502	0.276439	0.188502	4	2	3	2	0.184	0.075	0.106	0.075	Glucose-6-phosphate 1-dehydrogenase (Fragment) OS=Homo sapiens GN=G6PD PE=2 SV=1	4	1_1_1_1_	1_1_1_1_
P	E7EM64	4	3	2	2	8.71401e-05	9.1707e-05	5.09408e-05	7.19954e-05	0.61808	0.364583	0.21899	0.227439	4	3	2	3	0.209	0.135	0.086	0.089	COP9 signalosome complex subunit 6 OS=Homo sapiens GN=COPS6 PE=2 SV=1	4	1_1_1_1_	1_1_1_1_
P	E7EMB3	12	6	9	9	0.000543514	0.000559288	0.000550732	0.000598738	2.55631	1.71644	2.5156	2.55631	15	11	13	15	0.551	0.434	0.546	0.551	Calmodulin OS=Homo sapiens GN=CALM2 PE=2 SV=1	4	1_1_1_1_	1_1_1_1_
P	E7EMB6	0	0	1	0	0	0	2.02521e-05	0	0	0	0.0939563	0	0	0	1	0	0	0	0.039	0	Aspartyl aminopeptidase OS=Homo sapiens GN=DNPEP PE=2 SV=1	1	0_0_1_0_	0_0_1_0_
P	E7EMC6	7	4	5	10	0.000193689	0.000120794	0.00015097	0.000237076	0.745822	0.386756	0.552387	1.36048	9	4	6	10	0.242	0.142	0.191	0.373	Annexin OS=Homo sapiens GN=ANXA6 PE=2 SV=1	4	1_1_1_1_	1_1_1_1_
P	E7EMC7	1	1	1	2	1.87882e-05	2.63637e-05	2.19665e-05	4.13942e-05	0.172195	0.0889301	0.172195	0.324342	1	1	1	2	0.069	0.037	0.069	0.122	Sequestosome-1 OS=Homo sapiens GN=SQSTM1 PE=2 SV=1	4	1_1_1_1_	1_1_1_1_
P	E7EMD0	1	0	0	0	1.69902e-05	0	0	0	0.0739894	0	0	0	1	0	0	0	0.031	0	0	0	NADPH--cytochrome P450 reductase OS=Homo sapiens GN=POR PE=2 SV=1	1	1_0_0_0_	1_0_0_0_
P	E7EMK8	0	0	0	1	0	0	0	1.94132e-05	0	0	0	0.0764652	0	0	0	1	0	0	0	0.032	Paxillin OS=Homo sapiens GN=PXN PE=2 SV=1	1	0_0_0_1_	0_0_0_1_
P	E7EMM2	6	3	2	2	4.33044e-05	3.03826e-05	1.68767e-05	1.59014e-05	0.188502	0.119438	0.0789467	0.0641431	6	3	2	2	0.075	0.049	0.033	0.027	AP-3 complex subunit delta-1 OS=Homo sapiens GN=AP3D1 PE=2 SV=1	4	1_1_1_1_	1_1_1_1_
P	E7EMN6	1	0	0	0	4.1776e-05	0	0	0	0.224616	0	0	0	1	0	0	0	0.088	0	0	0	Protein phosphatase inhibitor 2 (Fragment) OS=Homo sapiens GN=PPP1R2 PE=2 SV=1	1	1_0_0_0_	1_0_0_0_
P	E7EMR6	1	0	0	0	4.30419e-05	0	0	0	0.183042	0	0	0	1	0	0	0	0.073	0	0	0	Cellular tumor antigen p53 (Fragment) OS=Homo sapiens GN=TP53 PE=2 SV=1	1	1_0_0_0_	1_0_0_0_
P	E7EMS9	1	1	3	4	3.41439e-05	4.7911e-05	0.00011976	0.000225678	0.233105	0.233105	0.555966	0.555966	1	1	3	6	0.091	0.091	0.192	0.192	Basic leucine zipper and W2 domain-containing protein 2 (Fragment) OS=Homo sapiens GN=BZW2 PE=2 SV=1	4	1_1_1_1_	1_1_1_1_
P	E7EMU4	2	2	1	2	6.63731e-05	0.000139703	7.76014e-05	7.31169e-05	0.458814	0.458814	0.253141	0.472312	2	3	2	2	0.164	0.164	0.098	0.168	Cytoplasmic dynein 1 intermediate chain 2 (Fragment) OS=Homo sapiens GN=DYNC1I2 PE=2 SV=1	4	1_1_1_1_	1_1_1_1_
P	E7EMU8	0	0	0	1	0	0	0	2.13757e-05	0	0	0	0.0715193	0	0	0	1	0	0	0	0.03	Phosphatidylinositol 3-kinase regulatory subunit gamma OS=Homo sapiens GN=PIK3R3 PE=2 SV=2	1	0_0_0_1_	0_0_0_1_
P	E7EMV0	5	3	4	5	4.11467e-05	3.46425e-05	4.81074e-05	5.43929e-05	0.164126	0.164126	0.14025	0.1508	5	3	5	6	0.066	0.066	0.057	0.061	Protein diaphanous homolog 1 OS=Homo sapiens GN=DIAPH1 PE=2 SV=1	4	1_1_1_1_	1_1_1_1_
P	E7EMV2	1	0	1	2	1.01747e-05	0	1.18959e-05	2.24169e-05	0.0375284	0	0.0789467	0.0939563	1	0	1	2	0.016	0	0.033	0.039	Neurofilament medium polypeptide OS=Homo sapiens GN=NEFM PE=2 SV=1	3	1_0_1_1_	1_0_1_1_
P	E7EMV8	3	3	3	3	0.000217406	0.000406755	0.000338912	0.000319327	1.02302	1.02302	1.02302	1.02302	3	4	4	4	0.306	0.306	0.306	0.306	Eukaryotic initiation factor 4A-II (Fragment) OS=Homo sapiens GN=EIF4A2 PE=2 SV=1	4	1_1_1_1_	1_1_1_1_
P	E7EMW0	1	1	1	1	2.21935e-05	3.11422e-05	2.5948e-05	2.44485e-05	0.0739894	0.0739894	0.0739894	0.0739894	1	1	1	1	0.031	0.031	0.031	0.031	Centrosomal protein of 170 kDa OS=Homo sapiens GN=CEP170 PE=2 SV=1	4	1_1_1_1_	1_1_1_1_
P	E7EMW7	3	1	2	0	7.631e-06	3.5693e-06	5.94795e-06	0	0.0543869	0.00693166	0.0256519	0	3	1	2	0	0.023	0.003	0.011	0	E3 ubiquitin-protein ligase UBR5 OS=Homo sapiens GN=UBR5 PE=2 SV=1	3	1_1_1_0_	1_1_1_0_
P	E7EMX2	2	1	0	0	0.000153279	7.16942e-05	0	0	1.00447	0.180321	0	0	3	1	0	0	0.302	0.072	0	0	Spliceosome RNA helicase DDX39B OS=Homo sapiens GN=DDX39B PE=2 SV=1	2	1_1_0_0_	1_1_0_0_
P	E7EN12	2	2	2	1	7.71948e-05	0.000108321	9.02538e-05	4.25191e-05	0.253141	0.253141	0.367729	0.1324	2	2	2	1	0.098	0.098	0.136	0.054	Gem-associated protein 4 OS=Homo sapiens GN=GEMIN4 PE=2 SV=1	4	1_1_1_1_	1_1_1_1_
P	E7EN38	2	2	1	0	2.1521e-05	3.01985e-05	1.25808e-05	0	0.127197	0.0690548	0.0327615	0	2	2	1	0	0.052	0.029	0.014	0	DNA repair protein RAD50 (Fragment) OS=Homo sapiens GN=RAD50 PE=2 SV=1	3	1_1_1_0_	1_1_1_0_
P	E7EN40	5	4	5	3	0.000385044	0.000420231	0.000350141	0.000141389	0.972423	0.972423	0.972423	0.972423	9	7	7	3	0.295	0.295	0.295	0.295	Heterogeneous nuclear ribonucleoprotein H (Fragment) OS=Homo sapiens GN=HNRNPH1 PE=2 SV=1	4	1_1_1_1_	1_1_1_1_
P	E7EN72	3	1	1	1	0.000100027	3.50898e-05	2.92371e-05	2.75476e-05	0.462177	0.185769	0.129796	0.111732	4	1	1	1	0.165	0.074	0.053	0.046	U4/U6 small nuclear ribonucleoprotein Prp31 (Fragment) OS=Homo sapiens GN=PRPF31 PE=2 SV=1	4	1_1_1_1_	1_1_1_1_
P	E7EN77	9	3	6	5	9.27345e-05	4.33754e-05	6.32464e-05	5.95914e-05	0.389953	0.114295	0.180321	0.127197	12	4	7	7	0.143	0.047	0.072	0.052	Condensin complex subunit 1 (Fragment) OS=Homo sapiens GN=NCAPD2 PE=2 SV=2	4	1_1_1_1_	1_1_1_1_
P	E7EN93	2	0	1	2	9.02786e-05	0	3.51837e-05	6.63009e-05	0.406048	0	0.205036	0.205036	3	0	1	2	0.148	0	0.081	0.081	Hydroxyacylglutathione hydrolase, mitochondrial OS=Homo sapiens GN=HAGH PE=2 SV=1	3	1_0_1_1_	1_0_1_1_
P	E7EN95	18	8	11	8	6.19096e-05	3.7231e-05	4.13616e-05	2.92285e-05	0.279381	0.127197	0.183042	0.1324	21	9	12	9	0.107	0.052	0.073	0.054	Filamin-B OS=Homo sapiens GN=FLNB PE=2 SV=1	4	1_1_1_1_	1_1_1_1_
P	E7END7	4	1	0	3	0.000205258	5.7604e-05	0	0.00018089	1.05116	0.253141	0	1.05116	5	1	0	4	0.312	0.098	0	0.312	Ras-related protein Rab-1A OS=Homo sapiens GN=RAB1A PE=2 SV=1	3	1_1_0_1_	1_1_0_1_
P	E7ENG2	0	0	1	1	0	0	1.81296e-05	1.70819e-05	0	0	0.0990058	0.0990058	0	0	1	1	0	0	0.041	0.041	CLIP-associating protein 2 OS=Homo sapiens GN=CLASP2 PE=2 SV=1	2	0_0_1_1_	0_0_1_1_
P	E7ENJ6	1	1	1	1	1.91944e-05	2.69338e-05	2.24415e-05	2.11446e-05	0.0641431	0.161449	0.161449	0.111732	1	1	1	1	0.027	0.065	0.065	0.046	AP-1 complex subunit mu-1 OS=Homo sapiens GN=AP1M1 PE=2 SV=1	4	1_1_1_1_	1_1_1_1_
P	E7ENL1	1	1	0	1	2.24035e-05	3.14369e-05	0	2.46798e-05	0.114295	0.114295	0	0.114295	1	1	0	1	0.047	0.047	0	0.047	Macrophage erythroblast attacher OS=Homo sapiens GN=MAEA PE=2 SV=1	3	1_1_0_1_	1_1_0_1_
P	E7ENQ8	1	1	1	0	3.64201e-05	5.11051e-05	4.25813e-05	0	0.193988	0.153453	0.153453	0	1	1	1	0	0.077	0.062	0.062	0	Phosphoglucomutase-2 OS=Homo sapiens GN=PGM2 PE=2 SV=1	3	1_1_1_0_	1_1_1_0_
P	E7ENR4	8	2	6	5	5.968e-05	2.09359e-05	6.1054e-05	4.10898e-05	0.3122	0.0665962	0.169499	0.188502	8	2	7	5	0.118	0.028	0.068	0.075	Hexokinase-1 OS=Homo sapiens GN=HK1 PE=2 SV=1	4	1_1_1_1_	1_1_1_1_
P	E7ENU4	0	1	1	1	0	7.85303e-06	6.54322e-06	6.16509e-06	0	0.0209395	0.0209395	0.0209395	0	1	1	1	0	0.009	0.009	0.009	Double-stranded RNA-specific adenosine deaminase OS=Homo sapiens GN=ADAR PE=2 SV=1	3	0_1_1_1_	0_1_1_1_
P	E7ENU7	10	7	7	9	0.000446406	0.000455565	0.000379581	0.000447057	1.29087	1.29087	1.0893	1.29087	11	8	8	10	0.36	0.36	0.32	0.36	Ribosomal protein L15 (Fragment) OS=Homo sapiens GN=RPL15 PE=2 SV=1	4	1_1_1_1_	1_1_1_1_
P	E7ENV7	1	0	0	0	1.28658e-05	0	0	0	0.0375284	0	0	0	1	0	0	0	0.016	0	0	0	Copine-8 OS=Homo sapiens GN=CPNE8 PE=2 SV=2	1	1_0_0_0_	1_0_0_0_
P	E7ENY0	2	1	0	0	3.21354e-05	1.50309e-05	0	0	0.101539	0.0641431	0	0	3	1	0	0	0.042	0.027	0	0	Alpha-adducin OS=Homo sapiens GN=ADD1 PE=2 SV=1	2	1_1_0_0_	1_1_0_0_
P	E7ENZ3	34	24	25	25	0.000672198	0.000635659	0.000563807	0.000531226	3.06443	1.85102	1.85102	2.63078	46	31	33	33	0.609	0.455	0.455	0.56	T-complex protein 1 subunit epsilon OS=Homo sapiens GN=CCT5 PE=2 SV=1	4	1_1_1_1_	1_1_1_1_
P	E7EP00	3	0	3	1	2.91361e-05	0	2.55488e-05	8.02411e-06	0.0839269	0	0.0990058	0.0375284	4	0	3	1	0.035	0	0.041	0.016	Protein transport protein Sec24C OS=Homo sapiens GN=SEC24C PE=2 SV=2	3	1_0_1_1_	1_0_1_1_
P	E7EP04	13	7	8	4	0.000413203	0.000289905	0.000271746	0.000113796	2.0479	0.840772	1.40991	0.64059	16	8	9	4	0.484	0.265	0.382	0.215	DnaJ homolog subfamily C member 10 OS=Homo sapiens GN=DNAJC10 PE=2 SV=1	4	1_1_1_1_	1_1_1_1_
P	E7EP32	0	0	2	1	0	0	5.61037e-05	2.64308e-05	0	0	0.291219	0.205036	0	0	2	1	0	0	0.111	0.081	Guanine nucleotide-binding protein G(I)/G(S)/G(T) subunit beta-2 OS=Homo sapiens GN=GNB2 PE=2 SV=1	2	0_0_1_1_	0_0_1_1_
P	E7EP63	4	2	3	3	0.000255159	0.000119347	0.000149162	0.000187389	0.909853	0.247383	0.247383	0.909853	6	2	3	4	0.281	0.096	0.096	0.281	Histone deacetylase 6 (Fragment) OS=Homo sapiens GN=HDAC6 PE=2 SV=1	4	1_1_1_1_	1_1_1_1_
P	E7EP72	0	1	5	1	0	6.30727e-05	0.00036787	4.95159e-05	0	0.339677	1.36048	0.282331	0	1	7	1	0	0.127	0.373	0.108	UPF0449 protein C19orf25 OS=Homo sapiens GN=C19orf25 PE=2 SV=1	3	0_1_1_1_	0_1_1_1_
P	E7EP94	58	52	58	65	0.00123961	0.00157636	0.00137383	0.00166427	3.57088	3.76431	3.62381	3.64515	96	87	91	117	0.66	0.678	0.665	0.667	Heat shock 70 kDa protein 1A/1B OS=Homo sapiens GN=HSPA1A PE=2 SV=2	4	1_1_1_1_	1_1_1_1_
P	E7EPA1	5	4	3	3	0.000132499	0.000148739	9.29479e-05	8.75766e-05	0.577611	0.399587	0.361445	0.270574	5	4	3	3	0.198	0.146	0.134	0.104	Phosphoribosyl pyrophosphate synthase-associated protein 2 (Fragment) OS=Homo sapiens GN=PRPSAP2 PE=2 SV=1	4	1_1_1_1_	1_1_1_1_
P	E7EPB3	7	7	7	5	0.000400915	0.000562568	0.000468737	0.000315464	2.0479	1.62422	1.62422	1.30675	7	7	7	5	0.484	0.419	0.419	0.363	60S ribosomal protein L14 OS=Homo sapiens GN=RPL14 PE=2 SV=1	4	1_1_1_1_	1_1_1_1_
P	E7EPD0	0	1	1	0	0	2.19504e-05	1.82893e-05	0	0	0.0690548	0.0690548	0	0	1	1	0	0	0.029	0.029	0	Target of Myb protein 1 OS=Homo sapiens GN=TOM1 PE=2 SV=1	2	0_1_1_0_	0_1_1_0_
P	E7EPD2	0	0	0	1	0	0	0	4.34639e-05	0	0	0	0.122018	0	0	0	1	0	0	0	0.05	Signal transducer and activator of transcription 1-alpha/beta (Fragment) OS=Homo sapiens GN=STAT1 PE=2 SV=1	1	0_0_0_1_	0_0_0_1_
P	E7EPF8	1	0	0	0	3.5158e-05	0	0	0	0.455459	0	0	0	1	0	0	0	0.163	0	0	0	C-terminal-binding protein 1 (Fragment) OS=Homo sapiens GN=CTBP1 PE=2 SV=1	1	1_0_0_0_	1_0_0_0_
P	E7EPK1	6	4	4	4	0.00013031	0.000114283	0.000114266	8.97191e-05	0.694338	0.455459	0.315225	0.651962	8	5	6	5	0.229	0.163	0.119	0.218	Septin-7 OS=Homo sapiens GN=SEPT7 PE=2 SV=1	4	1_1_1_1_	1_1_1_1_
P	E7EPL8	2	1	1	2	6.7961e-05	4.76818e-05	3.97289e-05	0.000112299	0.153453	0.153453	0.153453	0.153453	2	1	1	3	0.062	0.062	0.062	0.062	Cytoplasmic dynein 1 light intermediate chain 2 OS=Homo sapiens GN=DYNC1LI2 PE=2 SV=1	4	1_1_1_1_	1_1_1_1_
P	E7EPL9	8	3	7	6	0.00014983	8.4097e-05	0.000175176	0.000165053	1.15278	0.468926	0.879317	0.790606	10	4	10	10	0.333	0.167	0.274	0.253	Peroxisomal multifunctional enzyme type 2 OS=Homo sapiens GN=HSD17B4 PE=2 SV=1	4	1_1_1_1_	1_1_1_1_
P	E7EPN3	1	0	0	0	1.92987e-05	0	0	0	0.14025	0	0	0	1	0	0	0	0.057	0	0	0	NADPH--cytochrome P450 reductase OS=Homo sapiens GN=POR PE=2 SV=1	1	1_0_0_0_	1_0_0_0_
P	E7EPN9	8	6	9	7	2.51931e-05	2.47458e-05	2.65094e-05	1.94269e-05	0.0690548	0.0519619	0.111732	0.0690548	10	7	9	7	0.029	0.022	0.046	0.029	Protein PRRC2C OS=Homo sapiens GN=PRRC2C PE=2 SV=1	4	1_1_1_1_	1_1_1_1_
P	E7EPS2	8	4	4	4	0.000316814	0.000222279	0.000154337	0.000174502	1.74789	0.458814	0.458814	0.901078	12	6	5	6	0.439	0.164	0.164	0.279	Histone deacetylase 6 (Fragment) OS=Homo sapiens GN=HDAC6 PE=2 SV=1	4	1_1_1_1_	1_1_1_1_
P	E7EPS4	0	1	0	0	0	7.43693e-05	0	0	0	0.563148	0	0	0	1	0	0	0	0.194	0	0	Acyl-protein thioesterase 2 OS=Homo sapiens GN=LYPLA2 PE=2 SV=1	1	0_1_0_0_	0_1_0_0_
P	E7EPW2	1	0	1	0	6.45629e-05	0	7.54849e-05	0	0.3122	0	0.233105	0	1	0	1	0	0.118	0	0.091	0	28S ribosomal protein S25, mitochondrial OS=Homo sapiens GN=MRPS25 PE=2 SV=1	2	1_0_1_0_	1_0_1_0_
P	E7EQ29	1	9	6	1	1.30072e-05	0.000182518	9.12455e-05	1.43288e-05	0.0641431	0.694338	0.492794	0.0616956	1	10	6	1	0.027	0.229	0.174	0.026	Beta-galactosidase OS=Homo sapiens GN=GLB1 PE=2 SV=1	4	1_1_1_1_	1_1_1_1_
P	E7EQ34	0	2	7	4	0	8.59094e-05	0.000286322	0.000134888	0	0.244515	0.832314	0.610646	0	2	8	4	0	0.095	0.263	0.207	Golgi SNAP receptor complex member 2 OS=Homo sapiens GN=GOSR2 PE=3 SV=2	3	0_1_1_1_	0_1_1_1_
P	E7EQ61	1	1	0	0	1.8838e-05	2.64337e-05	0	0	0.164126	0.164126	0	0	1	1	0	0	0.066	0.066	0	0	Ubiquitin-like modifier-activating enzyme 5 OS=Homo sapiens GN=UBA5 PE=2 SV=1	2	1_1_0_0_	1_1_0_0_
P	E7EQ69	3	1	2	3	0.00012682	5.93184e-05	9.88493e-05	0.000186274	0.448772	0.177606	0.177606	0.448772	3	1	2	4	0.161	0.071	0.071	0.161	N-alpha-acetyltransferase 50 OS=Homo sapiens GN=NAA50 PE=2 SV=1	4	1_1_1_1_	1_1_1_1_
P	E7EQB8	2	0	0	0	4.1776e-05	0	0	0	0.0914403	0	0	0	2	0	0	0	0.038	0	0	0	Isocitrate dehydrogenase [NAD] subunit gamma, mitochondrial OS=Homo sapiens GN=IDH3G PE=2 SV=1	1	1_0_0_0_	1_0_0_0_
P	E7EQB9	2	1	2	2	7.19789e-05	3.36672e-05	8.41555e-05	7.92923e-05	0.364583	0.233105	0.364583	0.364583	3	1	3	3	0.135	0.091	0.135	0.135	DNA-directed RNA polymerases I and III subunit RPAC1 OS=Homo sapiens GN=POLR1C PE=2 SV=1	4	1_1_1_1_	1_1_1_1_
P	E7EQG2	11	10	10	11	0.000235423	0.000330348	0.000275249	0.000302566	0.749847	0.86638	0.663413	1.01372	12	12	12	14	0.243	0.271	0.221	0.304	Eukaryotic initiation factor 4A-II OS=Homo sapiens GN=EIF4A2 PE=2 SV=1	4	1_1_1_1_	1_1_1_1_
P	E7EQJ0	6	5	5	4	0.000555803	0.000606595	0.000505421	0.000408183	2.25837	1.61216	1.61216	1.61216	9	7	7	6	0.513	0.417	0.417	0.417	Heterogeneous nuclear ribonucleoprotein H (Fragment) OS=Homo sapiens GN=HNRNPH1 PE=2 SV=1	4	1_1_1_1_	1_1_1_1_
P	E7EQL5	5	2	2	3	0.000116425	9.80212e-05	8.16722e-05	7.69525e-05	1.38232	0.303167	0.303167	0.458814	5	3	3	3	0.377	0.115	0.115	0.164	Cytoplasmic dynein 1 intermediate chain 2 (Fragment) OS=Homo sapiens GN=DYNC1I2 PE=2 SV=1	4	1_1_1_1_	1_1_1_1_
P	E7EQR4	12	5	13	8	0.000153832	8.99413e-05	0.000194844	0.000127097	0.472312	0.1508	0.458814	0.235947	12	5	13	9	0.168	0.061	0.164	0.092	Ezrin OS=Homo sapiens GN=EZR PE=2 SV=2	4	1_1_1_1_	1_1_1_1_
P	E7EQR6	31	28	29	30	0.000850105	0.000869806	0.000766144	0.00076089	4.86138	3.54988	4.14044	3.58142	48	35	37	39	0.768	0.658	0.711	0.661	T-complex protein 1 subunit alpha OS=Homo sapiens GN=TCP1 PE=2 SV=1	4	1_1_1_1_	1_1_1_1_
P	E7EQS0	0	0	0	1	0	0	0	1.47613e-05	0	0	0	0.0592537	0	0	0	1	0	0	0	0.025	Inosine-5'-monophosphate dehydrogenase OS=Homo sapiens GN=IMPDH1 PE=2 SV=1	1	0_0_0_1_	0_0_0_1_
P	E7EQS9	4	3	3	2	0.00016233	0.000170837	0.000142343	8.94115e-05	0.625549	0.832314	0.671091	0.389953	4	3	3	2	0.211	0.263	0.223	0.143	tRNA-splicing ligase RtcB homolog OS=Homo sapiens GN=RTCB PE=2 SV=2	4	1_1_1_1_	1_1_1_1_
P	E7EQT4	2	0	0	0	1.63765e-05	0	0	0	0.0495424	0	0	0	3	0	0	0	0.021	0	0	0	Apoptotic chromatin condensation inducer in the nucleus OS=Homo sapiens GN=ACIN1 PE=2 SV=2	1	1_0_0_0_	1_0_0_0_
P	E7EQT5	3	4	2	2	0.000169093	0.000316365	0.000131799	0.000186274	0.8281	1.77971	0.548817	0.577611	3	4	2	3	0.262	0.444	0.19	0.198	Importin-5 OS=Homo sapiens GN=IPO5 PE=2 SV=1	4	1_1_1_1_	1_1_1_1_
P	E7EQU1	3	0	2	1	0.00014719	0	0.000129068	4.05363e-05	0.499685	0	0.412538	0.183042	4	0	3	1	0.176	0	0.15	0.073	High mobility group protein B3 (Fragment) OS=Homo sapiens GN=HMGB3 PE=2 SV=1	3	1_0_1_1_	1_0_1_1_
P	E7EQU2	3	2	1	2	0.000115166	0.000161603	8.97659e-05	8.45784e-05	1.16272	0.545254	0.30017	0.566751	3	3	2	2	0.335	0.189	0.114	0.195	Cytoplasmic dynein 1 intermediate chain 2 (Fragment) OS=Homo sapiens GN=DYNC1I2 PE=2 SV=1	4	1_1_1_1_	1_1_1_1_
P	E7EQV3	26	19	19	17	0.000348487	0.000370966	0.000295043	0.000277993	1.26464	1.00909	0.967886	0.887991	29	22	21	21	0.355	0.303	0.294	0.276	Polyadenylate-binding protein 1 OS=Homo sapiens GN=PABPC1 PE=2 SV=1	4	1_1_1_1_	1_1_1_1_
P	E7EQV9	11	8	8	10	0.000489788	0.000515456	0.000429483	0.000494589	1.59418	1.59418	1.36592	1.59418	12	9	9	11	0.414	0.414	0.374	0.414	Ribosomal protein L15 (Fragment) OS=Homo sapiens GN=RPL15 PE=2 SV=1	4	1_1_1_1_	1_1_1_1_
P	E7EQX7	3	0	0	0	7.47571e-05	0	0	0	0.244515	0	0	0	3	0	0	0	0.095	0	0	0	Cellular tumor antigen p53 OS=Homo sapiens GN=TP53 PE=2 SV=1	1	1_0_0_0_	1_0_0_0_
P	E7EQY1	1	0	1	1	2.89874e-05	0	3.38912e-05	3.19327e-05	0.183042	0	0.0990058	0.0990058	1	0	1	1	0.073	0	0.041	0.041	Protein FAM136A OS=Homo sapiens GN=FAM136A PE=2 SV=1	3	1_0_1_1_	1_0_1_1_
P	E7EQY4	2	1	2	1	2.76339e-05	1.93881e-05	3.23087e-05	1.52208e-05	0.1324	0.0447202	0.1324	0.0839269	2	1	2	1	0.054	0.019	0.054	0.035	Metastasis-associated protein MTA3 OS=Homo sapiens GN=MTA3 PE=2 SV=1	4	1_1_1_1_	1_1_1_1_
P	E7EQZ4	5	4	4	3	0.000169093	0.000203377	0.000141213	0.000133053	0.729816	0.599558	0.563148	0.563148	7	6	5	5	0.238	0.204	0.194	0.194	Survival motor neuron protein OS=Homo sapiens GN=SMN1 PE=2 SV=1	4	1_1_1_1_	1_1_1_1_
P	E7ER27	15	8	9	9	0.000227261	0.000159448	0.000182674	0.000187764	1.17771	0.465548	0.599558	0.599558	16	8	11	12	0.338	0.166	0.204	0.204	Peroxisomal multifunctional enzyme type 2 OS=Homo sapiens GN=HSD17B4 PE=2 SV=3	4	1_1_1_1_	1_1_1_1_
P	E7ER52	4	2	3	3	0.00024919	0.000116555	0.000145673	0.000183006	0.883649	0.241652	0.241652	0.883649	6	2	3	4	0.275	0.094	0.094	0.275	Histone deacetylase 6 (Fragment) OS=Homo sapiens GN=HDAC6 PE=2 SV=1	4	1_1_1_1_	1_1_1_1_
P	E7ER83	1	0	0	0	5.46302e-05	0	0	0	0.614359	0	0	0	1	0	0	0	0.208	0	0	0	UDP-glucose 6-dehydrogenase (Fragment) OS=Homo sapiens GN=UGDH PE=2 SV=1	1	1_0_0_0_	1_0_0_0_
P	E7ER89	0	0	1	0	0	0	1.34358e-05	0	0	0	0.0495424	0	0	0	1	0	0	0	0.021	0	Sulfate adenylyltransferase OS=Homo sapiens GN=PAPSS2 PE=2 SV=2	1	0_0_1_0_	0_0_1_0_
P	E7ERA2	1	1	0	1	0.000120372	0.000168907	0	0.000132602	0.315225	0.315225	0	0.315225	1	1	0	1	0.119	0.119	0	0.119	Ribosomal protein L15 OS=Homo sapiens GN=RPL15 PE=2 SV=1	3	1_1_0_1_	1_1_0_1_
P	E7ERA5	3	3	3	3	0.000188881	0.000212032	0.000176667	0.000124843	0.534617	0.713957	0.986095	0.671091	5	4	4	3	0.186	0.234	0.298	0.223	Myosin-10 (Fragment) OS=Homo sapiens GN=MYH10 PE=2 SV=1	4	1_1_1_1_	1_1_1_1_
P	E7ERC4	10	4	5	9	0.000424571	0.000270801	0.000315888	0.00042519	1.61818	1.14783	1.19786	1.89734	11	5	7	10	0.418	0.332	0.342	0.462	Lupus La protein (Fragment) OS=Homo sapiens GN=SSB PE=2 SV=1	4	1_1_1_1_	1_1_1_1_
P	E7ERC8	1	0	0	0	0.000165161	0	0	0	0.342765	0	0	0	2	0	0	0	0.128	0	0	0	Protein SEC13 homolog (Fragment) OS=Homo sapiens GN=SEC13 PE=2 SV=1	1	1_0_0_0_	1_0_0_0_
P	E7ERF2	27	23	22	23	0.00068887	0.00073648	0.000556113	0.000578181	3.75335	2.39625	2.80189	2.60579	42	32	29	32	0.677	0.531	0.58	0.557	T-complex protein 1 subunit alpha OS=Homo sapiens GN=TCP1 PE=2 SV=1	4	1_1_1_1_	1_1_1_1_
P	E7ERF4	3	3	4	4	7.13044e-05	6.00331e-05	8.33669e-05	9.42591e-05	0.30017	0.202264	0.442115	0.402814	5	3	5	6	0.114	0.08	0.159	0.147	Adenylosuccinate lyase OS=Homo sapiens GN=ADSL PE=2 SV=1	4	1_1_1_1_	1_1_1_1_
P	E7ERH2	7	7	8	11	0.000500135	0.000771975	0.000701691	0.000881522	2.97192	4.22396	2.97192	2.97192	10	11	12	16	0.599	0.718	0.599	0.599	S-phase kinase-associated protein 1 (Fragment) OS=Homo sapiens GN=SKP1 PE=2 SV=1	4	1_1_1_1_	1_1_1_1_
P	E7ERH4	2	2	1	2	9.40652e-05	0.00019799	0.000109978	0.000103623	0.706082	0.706082	0.377209	0.729816	2	3	2	2	0.232	0.232	0.139	0.238	Cytoplasmic dynein 1 intermediate chain 2 (Fragment) OS=Homo sapiens GN=DYNC1I2 PE=2 SV=1	4	1_1_1_1_	1_1_1_1_
P	E7ERH5	9	7	11	8	0.000278011	0.000425572	0.000472788	0.000361942	1.63027	1.6485	1.83139	1.6485	11	12	16	13	0.42	0.423	0.452	0.423	Phosphoglycerate kinase OS=Homo sapiens GN=PGK1 PE=2 SV=1	4	1_1_1_1_	1_1_1_1_
P	E7ERI3	12	4	3	3	0.000176958	9.93238e-05	4.13788e-05	5.19834e-05	0.845015	0.224616	0.233105	0.135011	15	6	3	4	0.266	0.088	0.091	0.055	Threonine--tRNA ligase, cytoplasmic OS=Homo sapiens GN=TARS PE=2 SV=1	4	1_1_1_1_	1_1_1_1_
P	E7ERI8	1	0	1	1	4.69393e-06	0	5.488e-06	5.17086e-06	0.0162487	0	0.0303861	0.0303861	1	0	1	1	0.007	0	0.013	0.013	CLIP-associating protein 2 OS=Homo sapiens GN=CLASP2 PE=2 SV=1	3	1_0_1_1_	1_0_1_1_
P	E7ERJ7	23	17	16	16	0.000305712	0.000329983	0.000247451	0.000259056	1.10378	0.905461	0.757924	0.798871	26	20	18	20	0.323	0.28	0.245	0.255	Polyadenylate-binding protein 1 OS=Homo sapiens GN=PABPC1 PE=2 SV=1	4	1_1_1_1_	1_1_1_1_
P	E7ERK9	7	5	4	4	0.000143605	0.000109913	7.63175e-05	7.19072e-05	0.648162	0.438799	0.482518	0.34586	11	6	5	5	0.217	0.158	0.171	0.129	Translation initiation factor eIF-2B subunit delta OS=Homo sapiens GN=EIF2B4 PE=2 SV=1	4	1_1_1_1_	1_1_1_1_
P	E7ERL0	7	7	8	9	0.000357651	0.000716942	0.00047789	0.000506558	2.58096	2.03389	3.66659	2.95367	7	10	8	9	0.554	0.482	0.669	0.597	Nucleoside diphosphate kinase A OS=Homo sapiens GN=NME1 PE=2 SV=1	4	1_1_1_1_	1_1_1_1_
P	E7ERM3	7	3	7	7	6.66847e-05	3.50898e-05	7.79657e-05	6.42776e-05	0.336596	0.16681	0.342765	0.303167	8	3	8	7	0.126	0.067	0.128	0.115	Angiomotin OS=Homo sapiens GN=AMOT PE=2 SV=1	4	1_1_1_1_	1_1_1_1_
P	E7ERR6	2	2	1	2	0.000102186	0.000215083	0.000119473	0.000112568	0.786488	0.786488	0.415794	0.815516	2	3	2	2	0.252	0.252	0.151	0.259	Cytoplasmic dynein 1 intermediate chain 2 (Fragment) OS=Homo sapiens GN=DYNC1I2 PE=2 SV=1	4	1_1_1_1_	1_1_1_1_
P	E7ERS3	0	1	1	2	0	1.02001e-05	8.49882e-06	1.60154e-05	0	0.0375284	0.0375284	0.0789467	0	1	1	2	0	0.016	0.016	0.033	Zinc finger CCCH domain-containing protein 18 OS=Homo sapiens GN=ZC3H18 PE=2 SV=1	3	0_1_1_1_	0_1_1_1_
P	E7ERU0	1	0	0	1	1.32129e-06	0	0	1.45554e-06	0.00693166	0	0	0.00461578	1	0	0	1	0.003	0	0	0.002	Dystonin OS=Homo sapiens GN=DST PE=2 SV=1	2	1_0_0_1_	1_0_0_1_
P	E7ERU2	1	0	0	1	9.37919e-07	0	0	1.03322e-06	0.00461578	0	0	0.00230527	1	0	0	1	0.002	0	0	0.001	Dystonin OS=Homo sapiens GN=DST PE=2 SV=2	2	1_0_0_1_	1_0_0_1_
P	E7ERW8	9	3	8	9	5.26068e-05	2.46061e-05	6.15062e-05	6.4391e-05	0.267652	0.114295	0.253141	0.279381	9	3	9	10	0.103	0.047	0.098	0.107	Protein diaphanous homolog 1 OS=Homo sapiens GN=DIAPH1 PE=2 SV=1	4	1_1_1_1_	1_1_1_1_
P	E7ERY0	1	0	0	0	1.22447e-05	0	0	0	0.0616956	0	0	0	1	0	0	0	0.026	0	0	0	Nuclear valosin-containing protein-like OS=Homo sapiens GN=NVL PE=2 SV=1	1	1_0_0_0_	1_0_0_0_
P	E7ERZ4	6	1	2	4	0.000140981	2.47283e-05	6.18115e-05	0.000135892	0.883649	0.180321	0.339677	0.581248	8	1	3	7	0.275	0.072	0.127	0.199	Mitochondrial-processing peptidase subunit beta OS=Homo sapiens GN=PMPCB PE=2 SV=1	4	1_1_1_1_	1_1_1_1_
P	E7ES08	3	0	2	1	0.000151105	0	0.0001325	4.16144e-05	0.51705	0	0.425608	0.185769	4	0	3	1	0.181	0	0.154	0.074	High mobility group protein B3 (Fragment) OS=Homo sapiens GN=HMGB3 PE=2 SV=1	3	1_0_1_1_	1_0_1_1_
P	E7ES32	2	1	2	1	7.10192e-05	3.32183e-05	8.30334e-05	2.60784e-05	0.348963	0.193988	0.193988	0.193988	3	1	3	1	0.13	0.077	0.077	0.077	DnaJ homolog subfamily A member 3, mitochondrial OS=Homo sapiens GN=DNAJA3 PE=2 SV=1	4	1_1_1_1_	1_1_1_1_
P	E7ES33	6	4	4	4	0.00013031	0.000114283	0.000114266	8.97191e-05	0.694338	0.455459	0.315225	0.651962	8	5	6	5	0.229	0.163	0.119	0.218	Septin-7 OS=Homo sapiens GN=SEPT7 PE=2 SV=2	4	1_1_1_1_	1_1_1_1_
P	E7ES43	25	22	26	32	0.000293873	0.000309274	0.00030541	0.000359701	1.57632	1.1677	1.51768	1.66073	36	27	32	40	0.411	0.336	0.401	0.425	Heat shock 70 kDa protein 4L OS=Homo sapiens GN=HSPA4L PE=2 SV=2	4	1_1_1_1_	1_1_1_1_
P	E7ES68	1	0	1	2	1.13449e-05	0	1.32641e-05	2.49952e-05	0.111732	0	0.111732	0.124605	1	0	1	2	0.046	0	0.046	0.051	Zinc phosphodiesterase ELAC protein 2 (Fragment) OS=Homo sapiens GN=ELAC2 PE=4 SV=2	3	1_0_1_1_	1_0_1_1_
P	E7ESA1	2	2	2	1	0.000144937	0.000203377	0.000169456	0.000159663	0.717908	0.757924	0.757924	0.422329	2	2	2	2	0.235	0.245	0.245	0.153	Importin-5 (Fragment) OS=Homo sapiens GN=IPO5 PE=2 SV=1	4	1_1_1_1_	1_1_1_1_
P	E7ESA8	3	1	1	1	6.31282e-05	2.21455e-05	1.84519e-05	1.73856e-05	0.270574	0.114295	0.0789467	0.0690548	4	1	1	1	0.104	0.047	0.033	0.029	U4/U6 small nuclear ribonucleoprotein Prp31 OS=Homo sapiens GN=PRPF31 PE=2 SV=1	4	1_1_1_1_	1_1_1_1_
P	E7ESC6	2	0	0	1	1.3055e-05	0	0	7.19072e-06	0.0665962	0	0	0.0351422	2	0	0	1	0.028	0	0	0.015	Exportin-7 OS=Homo sapiens GN=XPO7 PE=2 SV=1	2	1_0_0_1_	1_0_0_1_
P	E7ESC7	2	2	1	2	3.27277e-05	4.59239e-05	1.91321e-05	3.6053e-05	0.185769	0.161449	0.0715193	0.161449	2	2	1	2	0.074	0.065	0.03	0.065	Macrophage erythroblast attacher OS=Homo sapiens GN=MAEA PE=2 SV=1	4	1_1_1_1_	1_1_1_1_
P	E7ESD3	2	2	1	2	7.59564e-05	0.000159874	8.88058e-05	8.36739e-05	0.538155	0.538155	0.294196	0.559552	2	3	2	2	0.187	0.187	0.112	0.193	Cytoplasmic dynein 1 intermediate chain 2 (Fragment) OS=Homo sapiens GN=DYNC1I2 PE=2 SV=1	4	1_1_1_1_	1_1_1_1_
P	E7ESD9	0	2	1	0	0	3.61724e-05	1.50696e-05	0	0	0.081434	0.0375284	0	0	2	1	0	0	0.034	0.016	0	DNA repair protein RAD50 OS=Homo sapiens GN=RAD50 PE=2 SV=1	2	0_1_1_0_	0_1_1_0_
P	E7ESE0	11	9	9	8	0.000598957	0.000660364	0.000500201	0.000471296	2.0761	2.03389	2.34195	2.03389	14	11	10	10	0.488	0.482	0.524	0.482	60S ribosomal protein L9 (Fragment) OS=Homo sapiens GN=RPL9 PE=2 SV=1	4	1_1_1_1_	1_1_1_1_
P	E7ESE2	8	6	7	7	0.000386738	0.000345339	0.000369951	0.000426032	2.70681	1.95121	1.95121	1.57632	11	7	9	11	0.569	0.47	0.47	0.411	Prohibitin (Fragment) OS=Homo sapiens GN=PHB PE=2 SV=2	4	1_1_1_1_	1_1_1_1_
P	E7ESG8	4	3	2	2	0.000244894	0.00027491	0.000171793	0.000161866	1.51189	1.24905	0.741807	0.741807	5	4	3	3	0.4	0.352	0.241	0.241	Serine/threonine-protein phosphatase 2A catalytic subunit alpha isoform (Fragment) OS=Homo sapiens GN=PPP2CA PE=2 SV=1	4	1_1_1_1_	1_1_1_1_
P	E7ESH4	17	16	17	17	0.000698052	0.000936926	0.000780656	0.00100301	2.74111	2.84592	2.84592	2.84592	23	22	22	30	0.573	0.585	0.585	0.585	60 kDa heat shock protein, mitochondrial (Fragment) OS=Homo sapiens GN=HSPD1 PE=2 SV=1	4	1_1_1_1_	1_1_1_1_
P	E7ESI2	2	0	1	1	5.968e-05	0	3.4888e-05	3.28719e-05	0.273503	0	0.145513	0.111732	2	0	1	1	0.105	0	0.059	0.046	Cyclin-dependent kinase 2 OS=Homo sapiens GN=CDK2 PE=2 SV=1	3	1_0_1_1_	1_0_1_1_
P	E7ESK7	8	4	7	10	0.000518388	0.000363704	0.000484867	0.000628165	1.31739	1.23872	1.6485	2.2434	10	5	8	11	0.365	0.35	0.423	0.511	14-3-3 protein zeta/delta (Fragment) OS=Homo sapiens GN=YWHAZ PE=2 SV=1	4	1_1_1_1_	1_1_1_1_
P	E7ESL0	1	1	0	0	6.69993e-05	4.7007e-05	0	0	0.14025	0.14025	0	0	2	1	0	0	0.057	0.057	0	0	39S ribosomal protein L22, mitochondrial OS=Homo sapiens GN=MRPL22 PE=2 SV=1	2	1_1_0_0_	1_1_0_0_
P	E7ESM3	1	1	0	1	5.77392e-05	8.10202e-05	0	6.36057e-05	0.205036	0.205036	0	0.205036	1	1	0	1	0.081	0.081	0	0.081	Eukaryotic translation initiation factor 3 subunit M OS=Homo sapiens GN=EIF3M PE=2 SV=1	3	1_1_0_1_	1_1_0_1_
P	E7ESP9	1	0	1	2	8.09797e-06	0	9.46789e-06	1.78415e-05	0.0303861	0	0.0616956	0.0739894	1	0	1	2	0.013	0	0.026	0.031	Neurofilament medium polypeptide OS=Homo sapiens GN=NEFM PE=2 SV=1	3	1_0_1_1_	1_0_1_1_
P	E7ESS1	3	0	0	0	0.000107064	0	0	0	0.482518	0	0	0	3	0	0	0	0.171	0	0	0	Cellular tumor antigen p53 (Fragment) OS=Homo sapiens GN=TP53 PE=2 SV=1	1	1_0_0_0_	1_0_0_0_
P	E7EST9	0	0	1	0	0	0	6.28565e-06	0	0	0	0.0399202	0	0	0	1	0	0	0	0.017	0	Ubiquitin carboxyl-terminal hydrolase OS=Homo sapiens GN=USP19 PE=2 SV=1	1	0_0_1_0_	0_0_1_0_
P	E7ESU0	0	0	1	0	0	0	7.62474e-06	0	0	0	0.0471286	0	0	0	1	0	0	0	0.02	0	Ubiquitin carboxyl-terminal hydrolase OS=Homo sapiens GN=USP19 PE=2 SV=1	1	0_0_1_0_	0_0_1_0_
P	E7ESU4	1	5	2	2	7.45217e-06	6.27418e-05	1.74257e-05	1.64187e-05	0.0690548	0.16681	0.101539	0.101539	1	6	2	2	0.029	0.067	0.042	0.042	N-acetyltransferase 10 OS=Homo sapiens GN=NAT10 PE=2 SV=1	4	1_1_1_1_	1_1_1_1_
P	E7ESU7	1	0	0	0	4.15317e-05	0	0	0	0.559552	0	0	0	1	0	0	0	0.193	0	0	0	C-terminal-binding protein 1 (Fragment) OS=Homo sapiens GN=CTBP1 PE=2 SV=1	1	1_0_0_0_	1_0_0_0_
P	E7ESV4	1	0	0	0	4.52352e-05	0	0	0	0.210598	0	0	0	1	0	0	0	0.083	0	0	0	Ras-related protein Rap-1b (Fragment) OS=Homo sapiens GN=RAP1B PE=2 SV=1	1	1_0_0_0_	1_0_0_0_
P	E7ESX0	3	1	1	1	0.000102926	3.61069e-05	3.00846e-05	2.8346e-05	0.479108	0.191242	0.1324	0.114295	4	1	1	1	0.17	0.076	0.054	0.047	U4/U6 small nuclear ribonucleoprotein Prp31 (Fragment) OS=Homo sapiens GN=PRPF31 PE=2 SV=1	4	1_1_1_1_	1_1_1_1_
P	E7ESY4	3	1	4	1	3.03069e-05	1.41757e-05	4.72452e-05	1.11287e-05	0.14025	0.0327615	0.1508	0.0616956	3	1	4	1	0.057	0.014	0.061	0.026	Metastasis-associated protein MTA1 OS=Homo sapiens GN=MTA1 PE=2 SV=1	4	1_1_1_1_	1_1_1_1_
P	E7ESZ1	2	2	2	1	0.000133999	0.000188028	0.000156667	0.000147613	0.648162	0.682674	0.682674	0.386756	2	2	2	2	0.217	0.226	0.226	0.142	Importin-5 (Fragment) OS=Homo sapiens GN=IPO5 PE=2 SV=1	4	1_1_1_1_	1_1_1_1_
P	E7ET01	2	2	1	2	8.21031e-05	0.000172812	9.59924e-05	9.04451e-05	0.592209	0.592209	0.321296	0.614359	2	3	2	2	0.202	0.202	0.121	0.208	Cytoplasmic dynein 1 intermediate chain 2 (Fragment) OS=Homo sapiens GN=DYNC1I2 PE=2 SV=1	4	1_1_1_1_	1_1_1_1_
P	E7ET17	12	7	11	10	0.000165988	0.000133095	0.000194068	0.000195914	1.07014	0.527566	0.857804	0.786488	14	8	14	15	0.316	0.184	0.269	0.252	Peroxisomal multifunctional enzyme type 2 OS=Homo sapiens GN=HSD17B4 PE=2 SV=1	4	1_1_1_1_	1_1_1_1_
P	E7ET42	0	0	1	0	0	0	9.65505e-06	0	0	0	0.0641431	0	0	0	1	0	0	0	0.027	0	Potassium voltage-gated channel subfamily KQT member 3 OS=Homo sapiens GN=KCNQ3 PE=2 SV=1	1	0_0_1_0_	0_0_1_0_
P	E7ET75	9	3	8	9	5.05675e-05	2.36523e-05	5.91219e-05	6.18948e-05	0.25603	0.109175	0.241652	0.267652	9	3	9	10	0.099	0.045	0.094	0.103	Protein diaphanous homolog 1 OS=Homo sapiens GN=DIAPH1 PE=2 SV=2	4	1_1_1_1_	1_1_1_1_
P	E7ETB3	0	0	1	0	0	0	1.68425e-05	0	0	0	0.0764652	0	0	0	1	0	0	0	0.032	0	Aspartyl aminopeptidase OS=Homo sapiens GN=DNPEP PE=2 SV=1	1	0_0_1_0_	0_0_1_0_
P	E7ETC2	1	0	0	0	1.67894e-05	0	0	0	0.0665962	0	0	0	1	0	0	0	0.028	0	0	0	Serine/threonine-protein phosphatase 2B catalytic subunit alpha isoform OS=Homo sapiens GN=PPP3CA PE=2 SV=1	1	1_0_0_0_	1_0_0_0_
P	E7ETD8	8	4	6	6	0.000462255	0.000353804	0.000393058	0.00032405	2.41193	1.46037	2.01301	2.01301	11	6	8	7	0.533	0.391	0.479	0.479	Serine/threonine-protein phosphatase PP1-beta catalytic subunit (Fragment) OS=Homo sapiens GN=PPP1CB PE=2 SV=1	4	1_1_1_1_	1_1_1_1_
P	E7ETE2	4	1	2	2	9.86378e-05	3.46024e-05	5.76621e-05	5.43299e-05	0.386756	0.101539	0.164126	0.164126	4	1	2	2	0.142	0.042	0.066	0.066	Histidine--tRNA ligase, cytoplasmic (Fragment) OS=Homo sapiens GN=HARS PE=2 SV=1	4	1_1_1_1_	1_1_1_1_
P	E7ETF4	1	0	0	0	4.64178e-05	0	0	0	0.499685	0	0	0	1	0	0	0	0.176	0	0	0	UDP-glucose 6-dehydrogenase (Fragment) OS=Homo sapiens GN=UGDH PE=2 SV=1	1	1_0_0_0_	1_0_0_0_
P	E7ETK0	6	5	5	5	0.000379492	0.000380362	0.00044369	0.000298607	1.01837	0.986095	0.986095	0.986095	7	5	7	5	0.305	0.298	0.298	0.298	40S ribosomal protein S24 OS=Homo sapiens GN=RPS24 PE=2 SV=1	4	1_1_1_1_	1_1_1_1_
P	E7ETK2	4	2	1	3	0.000275268	0.000154504	0.000128734	0.000303237	1.5293	0.901078	0.402814	1.5293	5	2	2	5	0.403	0.279	0.147	0.403	Ras-related protein Rab-1A OS=Homo sapiens GN=RAB1A PE=2 SV=2	4	1_1_1_1_	1_1_1_1_
P	E7ETK5	13	5	8	11	0.000381824	0.000214312	0.000357133	0.00044866	0.870682	0.534617	0.75388	0.75388	15	6	12	16	0.272	0.186	0.244	0.244	Inosine-5'-monophosphate dehydrogenase 2 (Fragment) OS=Homo sapiens GN=IMPDH2 PE=2 SV=1	4	1_1_1_1_	1_1_1_1_
P	E7ETL8	3	2	1	2	0.000115792	0.000162481	9.02538e-05	8.50381e-05	1.1727	0.548817	0.30017	0.570363	3	3	2	2	0.337	0.19	0.114	0.196	Cytoplasmic dynein 1 intermediate chain 2 (Fragment) OS=Homo sapiens GN=DYNC1I2 PE=2 SV=1	4	1_1_1_1_	1_1_1_1_
P	E7ETM0	0	0	0	2	0	0	0	5.9269e-05	0	0	0	0.244515	0	0	0	2	0	0	0	0.095	Casein kinase I isoform alpha OS=Homo sapiens GN=CSNK1A1 PE=2 SV=1	1	0_0_0_1_	0_0_0_1_
P	E7ETM7	11	6	3	4	0.000180176	0.000126412	7.02186e-05	6.61607e-05	0.81134	0.442115	0.261828	0.238797	12	6	4	4	0.258	0.159	0.101	0.093	Heterogeneous nuclear ribonucleoprotein R OS=Homo sapiens GN=HNRNPR PE=2 SV=1	4	1_1_1_1_	1_1_1_1_
P	E7ETQ7	2	0	0	0	6.39813e-05	0	0	0	0.577611	0	0	0	2	0	0	0	0.198	0	0	0	Vacuolar protein sorting-associated protein VTA1 homolog OS=Homo sapiens GN=VTA1 PE=2 SV=2	1	1_0_0_0_	1_0_0_0_
P	E7ETR0	18	9	10	8	0.000563645	0.000316365	0.000316318	0.000223529	3.37522	1.13796	1.60615	1.42103	25	10	12	9	0.641	0.33	0.416	0.384	RuvB-like 1 OS=Homo sapiens GN=RUVBL1 PE=2 SV=1	4	1_1_1_1_	1_1_1_1_
P	E7ETU3	3	2	3	3	9.1441e-05	8.55407e-05	0.00010691	0.000100732	0.455459	0.358313	0.606941	0.455459	3	2	3	3	0.163	0.133	0.206	0.163	Cell division control protein 42 homolog OS=Homo sapiens GN=CDC42 PE=2 SV=1	4	1_1_1_1_	1_1_1_1_
P	E7ETU6	0	2	1	1	0	0.000145482	6.06084e-05	5.71059e-05	0	0.573983	0.202264	0.202264	0	2	1	1	0	0.197	0.08	0.08	Stromal membrane-associated protein 1 OS=Homo sapiens GN=SMAP1 PE=2 SV=1	3	0_1_1_1_	0_1_1_1_
P	E7ETU7	3	1	1	3	5.68154e-05	2.65746e-05	2.21423e-05	6.2588e-05	0.318257	0.0764652	0.0964782	0.202264	3	1	1	3	0.12	0.032	0.04	0.08	39S ribosomal protein L3, mitochondrial OS=Homo sapiens GN=MRPL3 PE=2 SV=1	4	1_1_1_1_	1_1_1_1_
P	E7ETU9	0	0	1	0	0	0	1.18113e-05	0	0	0	0.0495424	0	0	0	1	0	0	0	0.021	0	Procollagen-lysine,2-oxoglutarate 5-dioxygenase 2 OS=Homo sapiens GN=PLOD2 PE=2 SV=1	1	0_0_1_0_	0_0_1_0_
P	E7ETV3	4	4	2	3	0.000167104	0.000234482	9.76864e-05	0.000184082	0.887991	1.13305	0.383566	0.694338	4	4	2	4	0.276	0.329	0.141	0.229	Importin-5 (Fragment) OS=Homo sapiens GN=IPO5 PE=2 SV=1	4	1_1_1_1_	1_1_1_1_
P	E7ETV6	1	1	1	1	1.12018e-05	1.57184e-05	1.30968e-05	1.23399e-05	0.0327615	0.0327615	0.0327615	0.0327615	1	1	1	1	0.014	0.014	0.014	0.014	SRSF protein kinase 3 OS=Homo sapiens GN=SRPK3 PE=2 SV=1	4	1_1_1_1_	1_1_1_1_
P	E7ETV8	2	2	2	1	0.000110107	0.000154504	0.000128734	0.000121295	0.506607	0.534617	0.534617	0.306171	2	2	2	2	0.178	0.186	0.186	0.116	Importin-5 (Fragment) OS=Homo sapiens GN=IPO5 PE=2 SV=1	4	1_1_1_1_	1_1_1_1_
P	E7ETY2	4	3	4	4	2.3864e-05	2.6789e-05	3.34812e-05	2.62887e-05	0.0889301	0.0839269	0.104079	0.111732	5	4	6	5	0.037	0.035	0.043	0.046	Treacle protein OS=Homo sapiens GN=TCOF1 PE=2 SV=1	4	1_1_1_1_	1_1_1_1_
P	E7ETY4	1	0	0	0	1.01601e-05	0	0	0	0.0303861	0	0	0	1	0	0	0	0.013	0	0	0	Serine/threonine-protein kinase MARK2 OS=Homo sapiens GN=MARK2 PE=2 SV=1	1	1_0_0_0_	1_0_0_0_
P	E7ETZ0	12	6	9	9	0.000710192	0.000730803	0.000719623	0.000782351	4.24808	2.68978	4.16416	4.24808	15	11	13	15	0.72	0.567	0.713	0.72	Calmodulin OS=Homo sapiens GN=CALM1 PE=2 SV=1	4	1_1_1_1_	1_1_1_1_
P	E7ETZ4	3	2	4	6	5.222e-05	4.88504e-05	8.14053e-05	0.000153402	0.21899	0.172195	0.318257	0.435489	3	2	4	8	0.086	0.069	0.12	0.157	Basic leucine zipper and W2 domain-containing protein 2 (Fragment) OS=Homo sapiens GN=BZW2 PE=2 SV=1	4	1_1_1_1_	1_1_1_1_
P	E7EU01	1	1	0	1	5.86936e-05	8.23594e-05	0	6.46571e-05	0.306171	0.306171	0	0.330454	1	1	0	1	0.116	0.116	0	0.124	Cytoplasmic dynein 1 intermediate chain 2 OS=Homo sapiens GN=DYNC1I2 PE=2 SV=1	3	1_1_0_1_	1_1_0_1_
P	E7EU23	13	2	7	6	0.000268892	4.43897e-05	0.000147944	0.000104546	1.40436	0.101539	0.61808	0.61808	17	2	8	6	0.381	0.042	0.209	0.209	Rab GDP dissociation inhibitor beta OS=Homo sapiens GN=GDI2 PE=2 SV=1	4	1_1_1_1_	1_1_1_1_
P	E7EU81	1	0	0	2	4.33044e-06	0	0	9.54086e-06	0.023293	0	0	0.0375284	1	0	0	2	0.01	0	0	0.016	Golgin subfamily B member 1 (Fragment) OS=Homo sapiens GN=GOLGB1 PE=2 SV=1	2	1_0_0_1_	1_0_0_1_
P	E7EU85	0	0	1	1	0	0	1.82893e-05	1.72324e-05	0	0	0.0739894	0.0739894	0	0	1	1	0	0	0.031	0.031	Fragile X mental retardation syndrome-related protein 1 OS=Homo sapiens GN=FXR1 PE=2 SV=1	2	0_0_1_1_	0_0_1_1_
P	E7EU94	3	1	1	1	0.000108842	3.8182e-05	3.18136e-05	2.99751e-05	0.513561	0.202264	0.14025	0.122018	4	1	1	1	0.18	0.08	0.057	0.05	U4/U6 small nuclear ribonucleoprotein Prp31 (Fragment) OS=Homo sapiens GN=PRPF31 PE=2 SV=1	4	1_1_1_1_	1_1_1_1_
P	E7EU96	5	4	4	4	0.000147572	0.000155306	0.000129403	8.12832e-05	0.51008	0.548817	0.492794	0.355189	8	6	6	4	0.179	0.19	0.174	0.132	Casein kinase II subunit alpha OS=Homo sapiens GN=CSNK2A1 PE=2 SV=1	4	1_1_1_1_	1_1_1_1_
P	E7EUE1	0	0	0	2	0	0	0	2.29092e-05	0	0	0	0.109175	0	0	0	2	0	0	0	0.045	ATP-binding cassette sub-family D member 3 OS=Homo sapiens GN=ABCD3 PE=2 SV=1	1	0_0_0_1_	0_0_0_1_
P	E7EUF8	2	1	1	2	5.54838e-05	2.59518e-05	2.16233e-05	4.07474e-05	0.153453	0.081434	0.081434	0.210598	3	1	1	2	0.062	0.034	0.034	0.083	Band 4.1-like protein 3 OS=Homo sapiens GN=EPB41L3 PE=2 SV=2	4	1_1_1_1_	1_1_1_1_
P	E7EUH9	1	0	0	1	7.99766e-06	0	0	8.81025e-06	0.0209395	0	0	0.0592537	1	0	0	1	0.009	0	0	0.025	Condensin-2 complex subunit G2 OS=Homo sapiens GN=NCAPG2 PE=2 SV=1	2	1_0_0_1_	1_0_0_1_
P	E7EUI7	1	0	0	0	8.8774e-05	0	0	0	0.541701	0	0	0	1	0	0	0	0.188	0	0	0	Protein phosphatase inhibitor 2 OS=Homo sapiens GN=PPP1R2 PE=2 SV=1	1	1_0_0_0_	1_0_0_0_
P	E7EUI8	4	2	3	2	8.37985e-05	5.87935e-05	7.34809e-05	4.61564e-05	0.492794	0.177606	0.258925	0.177606	4	2	3	2	0.174	0.071	0.1	0.071	Glucose-6-phosphate 1-dehydrogenase (Fragment) OS=Homo sapiens GN=G6PD PE=2 SV=1	4	1_1_1_1_	1_1_1_1_
P	E7EUM4	2	2	1	2	0.000103678	0.000218222	0.000121217	0.000114212	0.798871	0.798871	0.422329	0.832314	2	3	2	2	0.255	0.255	0.153	0.263	Cytoplasmic dynein 1 intermediate chain 2 (Fragment) OS=Homo sapiens GN=DYNC1I2 PE=2 SV=1	4	1_1_1_1_	1_1_1_1_
P	E7EUT5	26	22	22	25	0.00111992	0.00107321	0.000990014	0.00120362	4.78096	4.72796	4.72796	4.72796	41	28	31	40	0.762	0.758	0.758	0.758	Glyceraldehyde-3-phosphate dehydrogenase OS=Homo sapiens GN=GAPDH PE=2 SV=1	4	1_1_1_1_	1_1_1_1_
P	E7EUT8	6	1	4	2	0.000110968	2.22444e-05	9.26713e-05	5.23895e-05	0.648162	0.0641431	0.425608	0.210598	7	1	5	3	0.217	0.027	0.154	0.083	Splicing factor 3A subunit 3 OS=Homo sapiens GN=SF3A3 PE=2 SV=1	4	1_1_1_1_	1_1_1_1_
P	E7EUU4	20	13	17	25	0.000100155	9.5822e-05	0.00010113	0.000135407	0.432188	0.34586	0.358313	0.599558	22	15	19	27	0.156	0.129	0.133	0.204	Eukaryotic translation initiation factor 4 gamma 1 OS=Homo sapiens GN=EIF4G1 PE=2 SV=1	4	1_1_1_1_	1_1_1_1_
P	E7EUV3	3	1	2	3	1.14087e-05	4.0022e-06	6.66935e-06	1.25679e-05	0.0399202	0.0185914	0.0280163	0.0665962	4	1	2	4	0.017	0.008	0.012	0.028	Ankyrin repeat domain-containing protein 17 OS=Homo sapiens GN=ANKRD17 PE=2 SV=1	4	1_1_1_1_	1_1_1_1_
P	E7EUY0	99	65	73	91	0.000211532	0.00020437	0.000182447	0.000215834	0.958845	0.64059	0.706082	0.909853	122	84	90	113	0.292	0.215	0.232	0.281	DNA-dependent protein kinase catalytic subunit OS=Homo sapiens GN=PRKDC PE=2 SV=1	4	1_1_1_1_	1_1_1_1_
P	E7EUY5	4	3	5	2	0.000210427	0.000221455	0.000369038	0.000115904	1.08449	1.08449	1.77971	0.406048	4	3	6	2	0.319	0.319	0.444	0.148	Single-stranded DNA-binding protein (Fragment) OS=Homo sapiens GN=SSBP1 PE=2 SV=1	4	1_1_1_1_	1_1_1_1_
P	E7EUZ1	12	8	8	8	0.00047986	0.000437674	0.00030857	0.0003436	2.9355	1.21309	1.21309	1.8119	20	13	11	13	0.595	0.345	0.345	0.449	Histone deacetylase 6 OS=Homo sapiens GN=HDAC6 PE=2 SV=1	4	1_1_1_1_	1_1_1_1_
P	E7EUZ7	2	0	0	0	7.80431e-05	0	0	0	0.499685	0	0	0	2	0	0	0	0.176	0	0	0	COBW domain-containing protein 5 OS=Homo sapiens GN=CBWD5 PE=2 SV=1	1	1_0_0_0_	1_0_0_0_
P	E7EV09	3	2	1	2	8.48835e-05	0.000119109	6.61621e-05	6.23387e-05	0.766038	0.377209	0.213389	0.389953	3	3	2	2	0.247	0.139	0.084	0.143	Cytoplasmic dynein 1 intermediate chain 2 (Fragment) OS=Homo sapiens GN=DYNC1I2 PE=2 SV=1	4	1_1_1_1_	1_1_1_1_
P	E7EV10	2	1	2	1	2.40743e-05	1.68907e-05	2.81469e-05	1.32602e-05	0.114295	0.0399202	0.114295	0.0739894	2	1	2	1	0.047	0.017	0.047	0.031	Metastasis-associated protein MTA3 OS=Homo sapiens GN=MTA3 PE=2 SV=1	4	1_1_1_1_	1_1_1_1_
P	E7EV12	3	4	2	2	0.000150041	0.000280718	0.000116949	0.000165285	0.706082	1.47742	0.475707	0.499685	3	4	2	3	0.232	0.394	0.169	0.176	Importin-5 (Fragment) OS=Homo sapiens GN=IPO5 PE=2 SV=1	4	1_1_1_1_	1_1_1_1_
P	E7EV54	6	1	2	1	4.70326e-05	1.09994e-05	1.83297e-05	8.63522e-06	0.250259	0.0423174	0.0423174	0.0423174	6	1	2	1	0.097	0.018	0.018	0.018	Proline-, glutamic acid- and leucine-rich protein 1 OS=Homo sapiens GN=PELP1 PE=2 SV=1	4	1_1_1_1_	1_1_1_1_
P	E7EV80	0	0	1	0	0	0	1.39085e-05	0	0	0	0.081434	0	0	0	1	0	0	0	0.034	0	MAGUK p55 subfamily member 2 OS=Homo sapiens GN=MPP2 PE=2 SV=1	1	0_0_1_0_	0_0_1_0_
[truncated: 10,170 more rows]

## Sheet: MS_02
PLine	Accession	Peptide Count				NSAF				EMPAI				Spectral Count				SeqCov				Description	Occurrence	Status
[truncated: 13,601 more rows]

[truncated: 2 more sheets: MS_03, Supplemental Table 2 summary]
