# Supplementary material for: A conformational switch driven by phosphorylation regulates the activity of the evolutionarily conserved SNARE Ykt6
Source: Proc Natl Acad Sci U S A. 2021 Mar 15;118(12):e2016730118. doi: 10.1073/pnas.2016730118 (PMC8000380; doi:10.1073/pnas.2016730118)
Supplement: Supplementary File [file pnas.2016730118.sd02.xlsx]

## Sheet: 180216_521_GP_p_elu_PSMs
Checked	Confidence	Identifying Node	PSM Ambiguity	Sequence	Annotated Sequence	Modifications	# Protein Groups	# Proteins	Master Protein Accessions	Protein Accessions	Protein Descriptions	# Missed Cleavages	Charge	DeltaScore	DeltaCn	Rank	Search Engine Rank	m/z [Da]	MH+ [Da]	DeltaM [ppm]	Deltam/z [Da]	Intensity	Activation Type	MS Order	Isolation Interference [%]	Average Reporter S/N	Ion Inject Time [ms]	RT [min]	First Scan	Spectrum File	Ions Matched	Ions Score	Identity Strict	Identity Relaxed	Expectation Value	Area	Apex RT [min]	Percolator q-Value	Percolator PEP	Reporter Quan Result ID	Peptide Quan Usage	Quan Info	126	127C	128N	129N
FALSE	High	Mascot (A4)	Unambiguous	DNLTLWTSENQGDEGDAGEGEN	[R].dNLTLWTSENQGDEGDAGEGEN.[-]	N-Term(TMT6plex)	1	1	P31946	P31946	14-3-3 protein beta/alpha OS=Homo sapiens GN=YWHAB PE=1 SV=3	0	3	1	0	1	1	860.711	2580.12	0.509336	0.000438048	1.94353e+06	HCD	MS2		85.86	47.1369	60.746	16420	180216_521_GP_p_elu.raw	8/248	39.3	32	25	0.00189746	417595716	60.7892	0	6.234e-06	33605	Use	Unique	393763	287636	251316	412911
FALSE	High	Mascot (A4)	Unambiguous	AAFDDAIAELDTLSEESYK	[K].aAFDDAIAELDTLSEESYk.[D]	N-Term(TMT6plex); K19(TMT6plex)	1	1	P62258	P62258	14-3-3 protein epsilon OS=Homo sapiens GN=YWHAE PE=1 SV=1	0	3	1	0	1	1	849.44	2546.3	5.30355	0.00450146	1.96742e+06	HCD	MS2	11.5492	79.89	43.7752	73.5888	21237	180216_521_GP_p_elu.raw	16/170	49.58	34	27	0.000313939	104053125	73.6181	0	1.753e-09	38121	Use	Unique	347472	289945	288405	333252
FALSE	High	Mascot (A4)	Unambiguous	ANSFVGTAQYVSPELLTEK	[R].aNsFVGTAQYVSPELLTEk.[S]	N-Term(TMT6plex); S3(Phospho); K19(TMT6plex)	1	2	O15530	O15530; Q6A1A2	3-phosphoinositide-dependent protein kinase 1 OS=Homo sapiens GN=PDPK1 PE=1 SV=1; Putative 3-phosphoinositide-dependent protein kinase 2 OS=Homo sapiens GN=PDPK2P PE=5 SV=1	0	3	0.0952	0	1	1	864.786	2592.34	3.2805	0.00283472	2.37517e+06	HCD	MS2	14.5659	164.35	63.4329	70.0216	19955	180216_521_GP_p_elu.raw	7/208	42.04	34	27	0.00167546	199265802	70.0942	0	7.813e-07	36919	Use	NotUnique	652828	531964	374515	587106
FALSE	High	Mascot (A4)	Unambiguous	HPHDIIDDINSGAVECPAS	[R].hPHDIIDDINSGAVEcPAS.[-]	N-Term(TMT6plex); C16(Carbamidomethyl)	1	1	P30050	P30050	60S ribosomal protein L12 OS=Homo sapiens GN=RPL12 PE=1 SV=1	0	3	1	0	1	1	759.369	2276.09	5.32726	0.00404176	891854	HCD	MS2	21.4847	134.36	84.4642	50.2073	12421	180216_521_GP_p_elu.raw	18/174	29.07	33	26	0.0249618	57957044	50.0965	0	8.151e-06	29856	Use	Unique	266866	232296	209257	282622
FALSE	High	Mascot (A4)	Unambiguous	GYSFTTTAER	[R].gYSFTTTAER.[E]	N-Term(TMT6plex)	1	2	P60709	P60709; P63261	Actin, cytoplasmic 1 OS=Homo sapiens GN=ACTB PE=1 SV=1; Actin, cytoplasmic 2 OS=Homo sapiens GN=ACTG1 PE=1 SV=1	0	2	1	0	1	1	681.347	1361.69	-2.32617	-0.00158376	905230	HCD	MS2	27.9966	168.8	202.754	36.1254	8184	180216_521_GP_p_elu.raw	1984-09-01	34.81	29	22	0.00325414	31519988	36.1987	0	5.94e-06	25885	Use	NotUnique	119299	108854	151639	168607
FALSE	High	Mascot (A4)	Unambiguous	GYSFTTTAER	[R].gYSFTTTAER.[E]	N-Term(TMT6plex)	1	2	P60709	P60709; P63261	Actin, cytoplasmic 1 OS=Homo sapiens GN=ACTB PE=1 SV=1; Actin, cytoplasmic 2 OS=Homo sapiens GN=ACTG1 PE=1 SV=1	0	2	1	0	1	1	681.35	1361.69	1.70791	0.00116282	5.71508e+06	HCD	MS2	4.89988	47.01	24.4613	40.0471	9311	180216_521_GP_p_elu.raw	1984-08-01	48.1	30	23	0.000174242	455962418	39.9246	0	3.48e-05	26941	Use	NotUnique	203373	150044	336182	297227
FALSE	High	Mascot (A4)	Unambiguous	EKLCYVALDFEQEMATAASSSSLEK	[K].ekLcYVALDFEQEMATAASSSSLEk.[S]	N-Term(TMT6plex); K2(TMT6plex); C4(Carbamidomethyl); K25(TMT6plex)	1	3	P60709	P60709; Q6S8J3; P63261	Actin, cytoplasmic 1 OS=Homo sapiens GN=ACTB PE=1 SV=1; POTE ankyrin domain family member E OS=Homo sapiens GN=POTEE PE=2 SV=3; Actin, cytoplasmic 2 OS=Homo sapiens GN=ACTG1 PE=1 SV=1	1	4	1	0	1	1	874.46	3494.82	4.61297	0.00403035	1.49077e+06	HCD	MS2	16.3089	175.65	76.984	72.8147	20988	180216_521_GP_p_elu.raw	24/284	51.16	35	28	0.000249584	178545189	72.8006	0	7.541e-11	37888	Use	NotUnique	509161	342206	757326	869182
FALSE	High	Mascot (A4)	Unambiguous	LCYVALDFEQEMATAASSSSLEK	[K].lcYVALDFEQEMATAASSSSLEk.[S]	N-Term(TMT6plex); C2(Carbamidomethyl); K23(TMT6plex)	1	3	P60709	P60709; Q6S8J3; P63261	Actin, cytoplasmic 1 OS=Homo sapiens GN=ACTB PE=1 SV=1; POTE ankyrin domain family member E OS=Homo sapiens GN=POTEE PE=2 SV=3; Actin, cytoplasmic 2 OS=Homo sapiens GN=ACTG1 PE=1 SV=1	0	3	1	0	1	1	1003.51	3008.51	4.33238	0.00434465	2160847	HCD	MS2		180.16	149.515	74.2501	21446	180216_521_GP_p_elu.raw	18/232	65.72	35	28	9.25653e-06	742497900	73.8437	0	1.007e-10	38317	Use	NotUnique	291769	220610	398456	388818
FALSE	High	Mascot (A4)	Unambiguous	LCYVALDFEQEMATAASSSSLEK	[K].lcYVALDFEQEMATAASSSSLEk.[S]	N-Term(TMT6plex); C2(Carbamidomethyl); K23(TMT6plex)	1	3	P60709	P60709; Q6S8J3; P63261	Actin, cytoplasmic 1 OS=Homo sapiens GN=ACTB PE=1 SV=1; POTE ankyrin domain family member E OS=Homo sapiens GN=POTEE PE=2 SV=3; Actin, cytoplasmic 2 OS=Homo sapiens GN=ACTG1 PE=1 SV=1	0	4	1	0	1	1	752.88	3008.5	-0.419384	-0.00031543	1.81283e+06	HCD	MS2	27.822	110.73	72.6962	73.7217	21283	180216_521_GP_p_elu.raw	20/232	70.93	35	28	2.65984e-06	676942470	73.8458	0	3.854e-12	38164	Use	NotUnique	280093	188928	439747	373999
FALSE	High	Mascot (A4)	Unambiguous	LCYVALDFEQEMATAASSSSLEK	[K].lcYVALDFEQEMATAASSSSLEk.[S]	N-Term(TMT6plex); C2(Carbamidomethyl); K23(TMT6plex)	1	3	P60709	P60709; Q6S8J3; P63261	Actin, cytoplasmic 1 OS=Homo sapiens GN=ACTB PE=1 SV=1; POTE ankyrin domain family member E OS=Homo sapiens GN=POTEE PE=2 SV=3; Actin, cytoplasmic 2 OS=Homo sapiens GN=ACTG1 PE=1 SV=1	0	4	1	0	1	1	752.881	3008.5	1.28477	0.000966309	1.66637e+06	HCD	MS2	0	102.33	73.0241	74.7866	21584	180216_521_GP_p_elu.raw	23/232	65.75	35	28	8.97995e-06	4.09371e+07	74.5191	0	3.226e-09	38446	Use	NotUnique	208663	157791	390066	333832
FALSE	High	Mascot (A4)	Unambiguous	LCYVALDFEQEMATAASSSSLEK	[K].lcYVALDFEQEMATAASSSSLEk.[S]	N-Term(TMT6plex); C2(Carbamidomethyl); K23(TMT6plex)	1	3	P60709	P60709; Q6S8J3; P63261	Actin, cytoplasmic 1 OS=Homo sapiens GN=ACTB PE=1 SV=1; POTE ankyrin domain family member E OS=Homo sapiens GN=POTEE PE=2 SV=3; Actin, cytoplasmic 2 OS=Homo sapiens GN=ACTG1 PE=1 SV=1	0	3	1	0	1	1	1003.51	3008.51	3.72375	0.0037343	2.51968e+06	HCD	MS2		293.58	179.769	74.7925	21586	180216_521_GP_p_elu.raw	21/232	80.8	35	28	2.86127e-07			0	3.571e-11	38448	Use	NotUnique	411102	259048	729906	631563
FALSE	High	Mascot (A4)	Unambiguous	YPIEHGIITNWDDMEK	[K].yPIEHGIITNWDDMEk.[I]	N-Term(TMT6plex); K16(TMT6plex)	1	4	P62736	P63267; P62736; P68133; P68032	Actin, gamma-enteric smooth muscle OS=Homo sapiens GN=ACTG2 PE=1 SV=1; Actin, aortic smooth muscle OS=Homo sapiens GN=ACTA2 PE=1 SV=1; Actin, alpha skeletal muscle OS=Homo sapiens GN=ACTA1 PE=1 SV=1; Actin, alpha cardiac muscle 1 OS=Homo sapiens GN=ACTC1 PE=1 SV=1	0	3	1	0	1	1	807.086	2419.24	2.89577	0.00233519	2.7354e+06	HCD	MS2	21.8368	72.5	34.5752	64.5334	17893	180216_521_GP_p_elu.raw	8/154	27.76	34	27	0.0445535			0	9.48e-06	34986	Use	NotUnique	164369	185163	495220	497056
FALSE	High	Mascot (A4)	Unambiguous	YPIEHGIITNWDDMEK	[K].yPIEHGIITNWDDMEk.[I]	N-Term(TMT6plex); K16(TMT6plex)	1	4	P62736	P63267; P62736; P68133; P68032	Actin, gamma-enteric smooth muscle OS=Homo sapiens GN=ACTG2 PE=1 SV=1; Actin, aortic smooth muscle OS=Homo sapiens GN=ACTA2 PE=1 SV=1; Actin, alpha skeletal muscle OS=Homo sapiens GN=ACTA1 PE=1 SV=1; Actin, alpha cardiac muscle 1 OS=Homo sapiens GN=ACTC1 PE=1 SV=1	0	3	1	0	1	1	807.085	2419.24	1.00359	0.000809307	10004544	HCD	MS2	5.56776	88.81	18.8621	62.7458	17218	180216_521_GP_p_elu.raw	7/154	31.3	34	27	0.0201266	1055197285	62.5717	0	1.102e-05	34353	Use	NotUnique	347739	369817	1.27406e+06	1.17323e+06
FALSE	High	Mascot (A4)	Unambiguous	YPIEHGIITNWDDMEK	[K].yPIEHGIITNWDDMEk.[I]	N-Term(TMT6plex); K16(TMT6plex)	1	4	P62736	P63267; P62736; P68133; P68032	Actin, gamma-enteric smooth muscle OS=Homo sapiens GN=ACTG2 PE=1 SV=1; Actin, aortic smooth muscle OS=Homo sapiens GN=ACTA2 PE=1 SV=1; Actin, alpha skeletal muscle OS=Homo sapiens GN=ACTA1 PE=1 SV=1; Actin, alpha cardiac muscle 1 OS=Homo sapiens GN=ACTC1 PE=1 SV=1	0	3	1	0	1	1	807.085	2419.24	1.15496	0.000931377	4778511	HCD	MS2	0	76.03	24.0329	63.917	17667	180216_521_GP_p_elu.raw	8/154	27.99	34	27	0.0430496			0	0.0002313	34774	Use	NotUnique	185981	265344	769977	766156
FALSE	High	Mascot (A4)	Unambiguous	YPIEHGIITNWDDMEK	[K].yPIEHGIITNWDDMEk.[I]	N-Term(TMT6plex); K16(TMT6plex)	1	4	P62736	P63267; P62736; P68133; P68032	Actin, gamma-enteric smooth muscle OS=Homo sapiens GN=ACTG2 PE=1 SV=1; Actin, aortic smooth muscle OS=Homo sapiens GN=ACTA2 PE=1 SV=1; Actin, alpha skeletal muscle OS=Homo sapiens GN=ACTA1 PE=1 SV=1; Actin, alpha cardiac muscle 1 OS=Homo sapiens GN=ACTC1 PE=1 SV=1	0	3	1	0	1	1	807.087	2419.25	3.65264	0.00294554	3956550	HCD	MS2	5.36154	99.49	26.1737	63.3666	17457	180216_521_GP_p_elu.raw	7/154	31.24	34	27	0.0202187			0	0.0008041	34577	Use	NotUnique	289335	333821	953335	951685
FALSE	High	Mascot (A4)	Unambiguous	DALGDSLQVPVSPSSTTSSR	[R].dALGDSLQVPVsPSSTTSSR.[C]	N-Term(TMT6plex); S12(Phospho)	1	1	Q9Y2D5	Q9Y2D5	A-kinase anchor protein 2 OS=Homo sapiens GN=AKAP2 PE=1 SV=3	0	3	0.2115	0	1	1	771.711	2313.12	1.0626	0.000819305	1.97511e+06	HCD	MS2	17.4323	118.15	65.8351	55.3887	14321	180216_521_GP_p_elu.raw	19/212	52.42	33	26	0.00012487	330983558	55.1325	0	1.802e-07	31637	Use	Unique	306441	290954	255648	414132
FALSE	High	Mascot (A4)	Unambiguous	DALGDSLQVPVSPSSTTSSR	[R].dALGDSLQVPVsPSSTTSSR.[C]	N-Term(TMT6plex); S12(Phospho)	1	1	Q9Y2D5	Q9Y2D5	A-kinase anchor protein 2 OS=Homo sapiens GN=AKAP2 PE=1 SV=3	0	3	0.2157	0	1	1	771.715	2313.13	5.73302	0.00442038	1.36307e+06	HCD	MS2	10.016	60.63	41.6838	54.7722	14097	180216_521_GP_p_elu.raw	19/212	50.67	33	26	0.000191119	330983558	55.1325	0	3.285e-07	31427	Use	Unique	232947	221190	205331	268346
FALSE	High	Mascot (A4)	Unambiguous	DALGDSLQVPVSPSSTTSSR	[R].dALGDSLQVPVsPSSTTSSR.[C]	N-Term(TMT6plex); S12(Phospho)	1	1	Q9Y2D5	Q9Y2D5	A-kinase anchor protein 2 OS=Homo sapiens GN=AKAP2 PE=1 SV=3	0	3	0.1667	0	1	1	771.714	2313.13	3.9915	0.00307761	1.0592e+06	HCD	MS2	0	215.77	195.148	54.2255	13894	180216_521_GP_p_elu.raw	15/212	35.67	33	26	0.00585401			0	6.276e-07	31237	Use	Unique	243549	204980	182293	289271
FALSE	High	Mascot (A4)	Unambiguous	DALGDSLQVPVSPSSTTSSR	[R].dALGDSLQVPVsPSSTTSSR.[C]	N-Term(TMT6plex); S12(Phospho)	1	1	Q9Y2D5	Q9Y2D5	A-kinase anchor protein 2 OS=Homo sapiens GN=AKAP2 PE=1 SV=3	0	3	0.0294	0	1	1	771.712	2313.12	1.61672	0.00124655	836448	HCD	MS2	0	191.88	187.112	53.6842	13703	180216_521_GP_p_elu.raw	17/212	34.05	33	26	0.00818584			0	2.844e-06	31058	Use	Unique	210906	182924	155977	236481
FALSE	High	Mascot (A4)	Unambiguous	DYPVVSIEDPFDQDDWGAWQK	[K].dYPVVSIEDPFDQDDWGAWQk.[F]	N-Term(TMT6plex); K21(TMT6plex)	1	1	P06733	P06733	Alpha-enolase OS=Homo sapiens GN=ENO1 PE=1 SV=2	0	4	1	0	1	1	742.867	2968.45	1.82569	0.00135486	1.13536e+06	HCD	MS2	26.0584	82.58	57.6998	72.4431	20857	180216_521_GP_p_elu.raw	18/204	46.03	35	28	0.000915516	76983170	72.4849	0	3.159e-06	37765	Use	Unique	249419	264285	222129	287307
FALSE	High	Mascot (A4)	Unambiguous	DYPVVSIEDPFDQDDWGAWQK	[K].dYPVVSIEDPFDQDDWGAWQk.[F]	N-Term(TMT6plex); K21(TMT6plex)	1	1	P06733	P06733	Alpha-enolase OS=Homo sapiens GN=ENO1 PE=1 SV=2	0	3	1	0	1	1	990.148	2968.43	-3.22788	-0.00319392	3296851	HCD	MS2	0	213.61	63.534	72.4268	20850	180216_521_GP_p_elu.raw	23/204	94.15	35	28	1.33261e-08	226395612	72.4956	0	1.726e-09	37758	Use	Unique	975220	798430	756661	1.07871e+06
FALSE	High	Mascot (A4)	Unambiguous	AHPPVTSAPLSPPQPNDLYK	[K].aHPPVTSAPLsPPQPNDLYk.[N]	N-Term(TMT6plex); S11(Phospho); K20(TMT6plex)	1	1	Q4VCS5	Q4VCS5	Angiomotin OS=Homo sapiens GN=AMOT PE=1 SV=1	0	3	0.137	0	1	1	889.805	2667.4	2.04963	0.00182239	5010631	HCD	MS2	3.77942	104.5	36.8186	55.8122	14485	180216_521_GP_p_elu.raw	10/186	73.28	34	27	1.23347e-06	1465900224	55.4306	0	3.073e-08	31791	Use	Unique	399745	394234	620203	849526
FALSE	High	Mascot (A4)	Unambiguous	AHPPVTSAPLSPPQPNDLYK	[K].aHPPVTSAPLsPPQPNDLYk.[N]	N-Term(TMT6plex); S11(Phospho); K20(TMT6plex)	1	1	Q4VCS5	Q4VCS5	Angiomotin OS=Homo sapiens GN=AMOT PE=1 SV=1	0	3	0.25	0	1	1	889.805	2667.4	1.56911	0.00139514	7.41106e+06	HCD	MS2	0	95.39	22.4539	55.2464	14272	180216_521_GP_p_elu.raw	11/186	88.42	34	27	3.78404e-08	1465900224	55.4306	0	9.636e-07	31591	Use	Unique	535808	496734	881876	1.19714e+06
FALSE	High	Mascot (A4)	Unambiguous	AHPPVTSAPLSPPQPNDLYK	[K].aHPPVTSAPLsPPQPNDLYk.[N]	N-Term(TMT6plex); S11(Phospho); K20(TMT6plex)	1	1	Q4VCS5	Q4VCS5	Angiomotin OS=Homo sapiens GN=AMOT PE=1 SV=1	0	3	0.1507	0	1	1	889.806	2667.4	3.55983	0.00316516	2.5602e+06	HCD	MS2	0	92.34	33.4418	54.7299	14081	180216_521_GP_p_elu.raw	10/186	72.6	34	27	1.40133e-06	1465900224	55.4306	0	2.033e-07	31412	Use	Unique	415710	393235	524519	727641
FALSE	High	Mascot (A4)	Unambiguous	AHPPVTSAPLSPPQPNDLYK	[K].aHPPVTSAPLsPPQPNDLYk.[N]	N-Term(TMT6plex); S11(Phospho); K20(TMT6plex)	1	1	Q4VCS5	Q4VCS5	Angiomotin OS=Homo sapiens GN=AMOT PE=1 SV=1	0	3	0.2105	0	1	1	889.805	2667.4	2.4615	0.0021886	1.48418e+06	HCD	MS2	15.6346	279.68	160.605	54.2165	13891	180216_521_GP_p_elu.raw	10/186	56.55	34	27	5.68765e-05	1.02128e+07	54.0915	0	2.655e-06	31234	Use	Unique	422598	358761	400291	590658
FALSE	High	Mascot (A4)	Unambiguous	DTTVISHSPNTSYDTALEAR	[R].dTTVISHsPNTSYDTALEAR.[I]	N-Term(TMT6plex); S8(Phospho)	1	1	Q4VCS5	Q4VCS5	Angiomotin OS=Homo sapiens GN=AMOT PE=1 SV=1	0	3	0.1311	0	1	1	829.726	2487.16	1.25028	0.00103655	1.35163e+06	HCD	MS2	20.4148	187.19	71.1146	44.1946	10548	180216_521_GP_p_elu.raw	22/206	60.86	33	26	1.69403e-05	180158460	44.2899	0	2.112e-07	28101	Use	Unique	562288	429489	346706	530590
FALSE	High	Mascot (A4)	Unambiguous	DTTVISHSPNTSYDTALEAR	[R].dTTVISHsPNTSYDTALEAR.[I]	N-Term(TMT6plex); S8(Phospho)	1	1	Q4VCS5	Q4VCS5	Angiomotin OS=Homo sapiens GN=AMOT PE=1 SV=1	0	3	0.0333	0	1	1	829.725	2487.16	-0.00126958	-1.05255e-06	1741481	HCD	MS2	6.58427	115.3	57.1685	47.3516	11505	180216_521_GP_p_elu.raw	18/206	59.53	32	25	2.16173e-05			0	1.767e-07	28998	Use	Unique	363859	310065	301977	408974
FALSE	High	Mascot (A4)	Unambiguous	DTTVISHSPNTSYDTALEAR	[R].dTTVISHsPNTSYDTALEAR.[I]	N-Term(TMT6plex); S8(Phospho)	1	1	Q4VCS5	Q4VCS5	Angiomotin OS=Homo sapiens GN=AMOT PE=1 SV=1	0	3	0.2111	0	1	1	829.727	2487.17	2.50182	0.00207414	8433506	HCD	MS2	2.55315	56.59	21.5316	46.7586	11327	180216_521_GP_p_elu.raw	14/206	90.29	33	26	2.03918e-08	2651946852	46.3411	0	9.678e-13	28831	Use	Unique	412265	342733	452192	564641
FALSE	High	Mascot (A4)	Unambiguous	DTTVISHSPNTSYDTALEAR	[R].dTTVISHsPNTSYDTALEAR.[I]	N-Term(TMT6plex); S8(Phospho)	1	1	Q4VCS5	Q4VCS5	Angiomotin OS=Homo sapiens GN=AMOT PE=1 SV=1	0	3	0.0875	0	1	1	829.726	2487.16	1.25028	0.00103655	22084690	HCD	MS2	0	35.02	8.26423	46.2441	11167	180216_521_GP_p_elu.raw	15/206	79.76	33	26	2.18233e-07	2651946852	46.3411	0	5.688e-09	28681	Use	Unique	577668	558239	736782	1.0141e+06
FALSE	High	Mascot (A4)	Unambiguous	SPSFASEWDEIEK	[K].sPsFASEWDEIEk.[I]	N-Term(TMT6plex); S3(Phospho); K13(TMT6plex)	1	1	Q92625	Q92625	Ankyrin repeat and SAM domain-containing protein 1A OS=Homo sapiens GN=ANKS1A PE=1 SV=4	0	3	0.2286	0	1	1	688.33	2062.98	-0.425549	-0.000292633	4548453	HCD	MS2	14.0399	81.11	57.2228	69.5141	19755	180216_521_GP_p_elu.raw	12/118	34.6	32	25	0.00596387	136306930	69.5111	0.003403	0.03501	36732	Use	Unique	261655	214519	193109	219410
FALSE	High	Mascot (A4)	Unambiguous	EVRSPTKAPHLQLIEGK	[R].eVRSPtkAPHLQLIEGk.[K]	N-Term(TMT6plex); T6(Phospho); K7(TMT6plex); K17(TMT6plex)	1	1	O43491	O43491	Band 4.1-like protein 2 OS=Homo sapiens GN=EPB41L2 PE=1 SV=1	2	4	1	0	1	1	668.39	2670.54	1.93881	0.00129441	505105	HCD	MS2	8.48514	157.43	119.513	47.8743	11667	180216_521_GP_p_elu.raw	8/184	42.41	30	23	0.000677457	136113998	48.0068	0	0.0003995	29150	DoNotUse	Redundant	175215	187246	226679	294808
FALSE	High	Mascot (A4)	Unambiguous	SPTKAPHLQLIEGK	[R].sPtkAPHLQLIEGk.[K]	N-Term(TMT6plex); T3(Phospho); K4(TMT6plex); K14(TMT6plex)	1	1	O43491	O43491	Band 4.1-like protein 2 OS=Homo sapiens GN=EPB41L2 PE=1 SV=1	1	4	1	0	1	1	572.335	2286.32	-0.529393	-0.00030259	2.10397e+06	HCD	MS2	19.1561	76.08	80.7352	51.3692	12834	180216_521_GP_p_elu.raw	7/146	39.84	31	24	0.00136954	1.11746e+08	51.3172	0	0.0003961	30243	DoNotUse	Redundant	115150	133254	144696	171825
FALSE	High	Mascot (A4)	Unambiguous	EYIPGQPPLSQSSDSSPTR	[K].eYIPGQPPLSQSSDSsPTR.[N]	N-Term(TMT6plex); S16(Phospho)	1	1	P07814	P07814	Bifunctional glutamate/proline--tRNA ligase OS=Homo sapiens GN=EPRS PE=1 SV=5	0	3	0.0312	0	1	1	785.709	2355.11	2.26408	0.00177738	2.83309e+06	HCD	MS2	8.19293	74.01	33.6857	50.8819	12657	180216_521_GP_p_elu.raw	17/204	31.83	32	25	0.012434	791050684	50.4482	0	2.904e-05	30077	Use	Unique	410742	353432	267638	398944
FALSE	High	Mascot (A4)	Unambiguous	EYIPGQPPLSQSSDSSPTR	[K].eYIPGQPPLSQSSDSsPTR.[N]	N-Term(TMT6plex); S16(Phospho)	1	1	P07814	P07814	Bifunctional glutamate/proline--tRNA ligase OS=Homo sapiens GN=EPRS PE=1 SV=5	0	3	0.1143	0	1	1	785.708	2355.11	1.71984	0.00135014	5985887	HCD	MS2	3.40196	31.45	17.9541	50.3468	12465	180216_521_GP_p_elu.raw	17/204	35.12	32	25	0.00564464	791050684	50.4482	0	7.983e-06	29897	Use	Unique	329227	264882	193666	298237
FALSE	High	Mascot (A4)	Unambiguous	EYIPGQPPLSQSSDSSPTR	[K].eYIPGQPPLSQSSDSsPTR.[N]	N-Term(TMT6plex); S16(Phospho)	1	1	P07814	P07814	Bifunctional glutamate/proline--tRNA ligase OS=Homo sapiens GN=EPRS PE=1 SV=5	0	2	0.0303	0	1	1	1178.06	2355.11	1.25906	0.00148261	564602	HCD	MS2	0	226.92	300	50.2241	12426	180216_521_GP_p_elu.raw	22/204	33.1	32	25	0.00913437			0	3.27e-05	29861	Use	Unique	247471	211641	171308	245816
FALSE	High	Mascot (A4)	Unambiguous	EYIPGQPPLSQSSDSSPTR	[K].eYIPGQPPLSQSSDSsPTR.[N]	N-Term(TMT6plex); S16(Phospho)	1	1	P07814	P07814	Bifunctional glutamate/proline--tRNA ligase OS=Homo sapiens GN=EPRS PE=1 SV=5	0	3	0.1351	0	1	1	785.709	2355.11	2.65282	0.00208256	1805197	HCD	MS2	0	72.95	41.3958	49.7854	12275	180216_521_GP_p_elu.raw	16/204	36.88	32	25	0.00379465	791050684	50.4482	0	5.504e-06	29719	Use	Unique	339404	256818	187649	295552
FALSE	High	Mascot (A4)	Unambiguous	EGSLGDELLPLGYSEPEQQEGASAGAPSPTLELASR	[K].eGSLGDELLPLGYSEPEQQEGASAGAPsPTLELASR.[S]	N-Term(TMT6plex); S28(Phospho)	1	1	Q96CX2	Q96CX2	BTB/POZ domain-containing protein KCTD12 OS=Homo sapiens GN=KCTD12 PE=1 SV=1	0	3	0.0141	0	1	1	1322.31	3964.9	2.98638	0.00394689	655434	HCD	MS2	0	126.52	300	71.114	20377	180216_521_GP_p_elu.raw	24/384	70.62	35	28	3.39849e-06			0	2.235e-11	37315	Use	Unique	194284	152948	119491	177128
FALSE	High	Mascot (A4)	Unambiguous	EGSLGDELLPLGYSEPEQQEGASAGAPSPTLELASR	[K].eGSLGDELLPLGYSEPEQQEGASAGAPsPTLELASR.[S]	N-Term(TMT6plex); S28(Phospho)	1	1	Q96CX2	Q96CX2	BTB/POZ domain-containing protein KCTD12 OS=Homo sapiens GN=KCTD12 PE=1 SV=1	0	4	0.1207	0	1	1	991.983	3964.91	5.36905	0.00532192	3069827	HCD	MS2	0	112.21	89.1318	71.0036	20336	180216_521_GP_p_elu.raw	26/384	57.96	35	28	6.30226e-05	397555603	70.9805	0	1.656e-09	37276	Use	Unique	453461	391120	313816	464335
FALSE	High	Mascot (A4)	Unambiguous	AEEDEILNRSPR	[K].aEEDEILNRsPR.[N]	N-Term(TMT6plex); S10(Phospho)	1	1	P27824	P27824	Calnexin OS=Homo sapiens GN=CANX PE=1 SV=2	1	3	1	0	1	1	579.951	1737.84	1.33455	0.000773079	2.65511e+06	HCD	MS2	28.5782	30.34	37.456	41.8985	9857	180216_521_GP_p_elu.raw	6/112	29.09	31	24	0.0167086			0	0.0006475	27453	Use	Unique	137651	105869	74255.1	112687
FALSE	High	Mascot (A4)	Unambiguous	AEEDEILNRSPR	[K].aEEDEILNRsPR.[N]	N-Term(TMT6plex); S10(Phospho)	1	1	P27824	P27824	Calnexin OS=Homo sapiens GN=CANX PE=1 SV=2	1	3	1	0	1	1	579.951	1737.84	1.43992	0.000834114	4694527	HCD	MS2	22.0289	29.03	26.4823	41.0287	9602	180216_521_GP_p_elu.raw	6/112	37.82	31	24	0.00224667			0	0.0007004	27214	Use	Unique	184261	130483	95338	139934
FALSE	High	Mascot (A4)	Unambiguous	AEEDEILNRSPR	[K].aEEDEILNRsPR.[N]	N-Term(TMT6plex); S10(Phospho)	1	1	P27824	P27824	Calnexin OS=Homo sapiens GN=CANX PE=1 SV=2	1	3	1	0	1	1	579.951	1737.84	0.807733	0.000467903	8877432	HCD	MS2	12.1282	14.8	13.4479	40.1888	9354	180216_521_GP_p_elu.raw	7/112	43.63	31	24	0.000598245			0	0.0001329	26982	Use	Unique	177766	119973	99520.1	141473
FALSE	High	Mascot (A4)	Unambiguous	AEEDEILNRSPR	[K].aEEDEILNRsPR.[N]	N-Term(TMT6plex); S10(Phospho)	1	1	P27824	P27824	Calnexin OS=Homo sapiens GN=CANX PE=1 SV=2	1	3	1	0	1	1	579.951	1737.84	0.491641	0.000284797	13453477	HCD	MS2	7.02247	12.55	10.3657	39.8773	9258	180216_521_GP_p_elu.raw	11/112	26.02	31	24	0.0340047			0	0.001494	26892	Use	Unique	222283	143155	75938.9	159887
FALSE	High	Mascot (A4)	Unambiguous	AEEDEILNRSPR	[K].aEEDEILNRsPR.[N]	N-Term(TMT6plex); S10(Phospho)	1	1	P27824	P27824	Calnexin OS=Homo sapiens GN=CANX PE=1 SV=2	1	3	1	0	1	1	579.951	1737.84	0.280913	0.000162727	13202970	HCD	MS2	12.9767	10.24	8.56389	39.6317	9185	180216_521_GP_p_elu.raw	5/112	29.07	31	24	0.0167238			0	0.001939	26823	Use	Unique	207559	166270	91406.9	130436
FALSE	High	Mascot (A4)	Unambiguous	AEEDEILNRSPR	[K].aEEDEILNRsPR.[N]	N-Term(TMT6plex); S10(Phospho)	1	1	P27824	P27824	Calnexin OS=Homo sapiens GN=CANX PE=1 SV=2	1	2	1	0	1	1	869.425	1737.84	2.99299	0.00260067	1.42159e+06	HCD	MS2	16.8057	388.2	291.912	39.1855	9058	180216_521_GP_p_elu.raw	8/112	43.05	31	24	0.000653994	146851189	38.7891	0	7.602e-06	26704	Use	Unique	365596	292961	188130	335383
FALSE	High	Mascot (A4)	Unambiguous	AEEDEILNRSPR	[K].aEEDEILNRsPR.[N]	N-Term(TMT6plex); S10(Phospho)	1	1	P27824	P27824	Calnexin OS=Homo sapiens GN=CANX PE=1 SV=2	1	2	1	0	1	1	869.421	1737.83	-1.22157	-0.00106144	1.83775e+06	HCD	MS2	7.78031	93.67	56.7013	38.5671	8885	180216_521_GP_p_elu.raw	8/112	32.06	31	24	0.00805879	105994138	38.5042	0	8.711e-05	26542	Use	Unique	324369	256675	160219	310336
FALSE	High	Mascot (A4)	Unambiguous	AEEDEILNRSPR	[K].aEEDEILNRsPR.[N]	N-Term(TMT6plex); S10(Phospho)	1	1	P27824	P27824	Calnexin OS=Homo sapiens GN=CANX PE=1 SV=2	1	3	1	0	1	1	579.951	1737.84	0.913097	0.000528938	24499150	HCD	MS2	6.07681	13.28	6.22907	39.1173	9037	180216_521_GP_p_elu.raw	7/112	52.68	31	24	7.41827e-05	3223993504	38.7774	0	0.0001653	26685	Use	Unique	411214	280533	135905	261856
FALSE	High	Mascot (A4)	Unambiguous	AEEDEILNRSPR	[K].aEEDEILNRsPR.[N]	N-Term(TMT6plex); S10(Phospho)	1	1	P27824	P27824	Calnexin OS=Homo sapiens GN=CANX PE=1 SV=2	1	3	1	0	1	1	579.951	1737.84	0.597005	0.000345833	30740738	HCD	MS2	8.18183	9.34	3.53203	38.7218	8928	180216_521_GP_p_elu.raw	9/112	27.13	31	24	0.0262385	3223993504	38.7774	0.0007308	0.004715	26582	Use	Unique	543217	289665	153193	321746
FALSE	High	Mascot (A4)	Unambiguous	RVSVCAETYNPDEEEEDTDPR	[R].rVsVcAETYNPDEEEEDTDPR.[V]	N-Term(TMT6plex); S3(Phospho); C5(Carbamidomethyl)	1	1	P13861	P13861	cAMP-dependent protein kinase type II-alpha regulatory subunit OS=Homo sapiens GN=PRKAR2A PE=1 SV=2	1	3	0.2105	0	1	1	940.736	2820.19	2.15857	0.00202919	2.94307e+06	HCD	MS2	0	56.17	44.847	42.3639	9987	180216_521_GP_p_elu.raw	18/232	75.72	31	24	3.42934e-07	459295276	42.3663	0	8.453e-07	27575	Use	Unique	272492	202133	153450	250003
FALSE	High	Mascot (A4)	Unambiguous	ALPNNTSSSPQPK	[R].aLPNNTSSsPQPk.[K]	N-Term(TMT6plex); S9(Phospho); K13(TMT6plex)	1	1	P04637	P04637	Cellular tumor antigen p53 OS=Homo sapiens GN=TP53 PE=1 SV=4	0	3	0.2778	0	1	1	626.994	1878.97	-2.25979	-0.00141536	1.00194e+06	HCD	MS2	5.31699	42.48	91.7202	35.8705	8113	180216_521_GP_p_elu.raw	7/120	36.4	33	26	0.00465046	1.30048e+08	35.7847	0	0.0002805	25818	DoNotUse	Redundant	59374.5	51835.2	66475	70216
FALSE	High	Mascot (A4)	Unambiguous	ALPNNTSSSPQPK	[R].aLPNNTSSsPQPk.[K]	N-Term(TMT6plex); S9(Phospho); K13(TMT6plex)	1	1	P04637	P04637	Cellular tumor antigen p53 OS=Homo sapiens GN=TP53 PE=1 SV=4	0	3	0.3077	0	1	1	626.996	1878.97	0.663701	0.000415692	2.54266e+06	HCD	MS2	2.84478	19.99	38.1942	33.3986	7473	180216_521_GP_p_elu.raw	7/120	38.66	33	26	0.00279777	1.32738e+08	33.4269	0	0.001634	25218	DoNotUse	Redundant	61108.2	60335.6	81938.3	73480.2
FALSE	High	Mascot (A4)	Unambiguous	SSSETILSSLAGSDIVK	[R].sSSEtILSSLAGSDIVk.[G]	N-Term(TMT6plex); T5(Phospho); K17(TMT6plex)	1	1	Q01850	Q01850	Cerebellar degeneration-related protein 2 OS=Homo sapiens GN=CDR2 PE=1 SV=2	0	3	0.5135	0	1	1	744.734	2232.19	4.57337	0.00340286	1.61109e+06	HCD	MS2	7.18011	121.65	76.6947	71.0168	20342	180216_521_GP_p_elu.raw	6/154	37.33	33	26	0.00426256	148312332	71.1218	0	4.738e-05	37282	DoNotUse	Redundant	358114	266900	214417	297371
FALSE	High	Mascot (A4)	Unambiguous	DFQEYVEPGEDFPASPQRR	[R].dFQEYVEPGEDFPAsPQRR.[N]	N-Term(TMT6plex); S15(Phospho)	1	1	Q9Y6G9	Q9Y6G9	Cytoplasmic dynein 1 light intermediate chain 1 OS=Homo sapiens GN=DYNC1LI1 PE=1 SV=3	1	3	1	0	1	1	859.395	2576.17	1.54357	0.0013255	3774892	HCD	MS2	10.0816	75.26	22.5513	57.1412	14992	180216_521_GP_p_elu.raw	7/204	33.8	32	25	0.00794136	853181456	56.9851	0	0.0002847	32266	Use	Unique	587595	526846	443100	700762
FALSE	High	Mascot (A4)	Unambiguous	KGSSGNASEVSVACLTER	[R].kGsSGNASEVSVAcLTER.[I]	N-Term(TMT6plex); K1(TMT6plex); S3(Phospho); C14(Carbamidomethyl)	1	1	Q69YQ0	Q69YQ0	Cytospin-A OS=Homo sapiens GN=SPECC1L PE=1 SV=2	1	3	0.1951	0	1	1	797.396	2390.17	-1.59426	-0.00127018	761834	HCD	MS2	26.066	165.09	97.4525	47.3559	11507	180216_521_GP_p_elu.raw	14/198	40.71	34	27	0.00229279	70196595	47.4195	0	1.038e-06	29000	Use	Unique	284407	256521	227940	400606
FALSE	High	Mascot (A4)	Unambiguous	GFTPIPGTIEMLHPWNNEGAPPEDK	[K].gFTPIPGtIEMLHPWNNEGAPPEDk.[V]	N-Term(TMT6plex); T8(Phospho); K25(TMT6plex)	1	1	Q14126	Q14126	Desmoglein-2 OS=Homo sapiens GN=DSG2 PE=1 SV=2	0	4	0.2174	0	1	1	822.155	3285.6	-2.43996	-0.00200419	2.026e+06	HCD	MS2	13.291	79.12	37.781	70.7825	20254	180216_521_GP_p_elu.raw	15/252	45.72	35	28	0.000922973	295687468	70.7492	0	7.619e-05	37199	Use	Unique	336992	285206	525643	396847
FALSE	High	Mascot (A4)	Unambiguous	SSSFSDTLEESSPIAAIFDTENLEK	[R].sSSFSDtLEESSPIAAIFDTENLEk.[I]	N-Term(TMT6plex); T7(Phospho); K25(TMT6plex)	1	1	P15924	P15924	Desmoplakin OS=Homo sapiens GN=DSP PE=1 SV=3	0	3	0.8966	0	1	1	1085.86	3255.57	3.63751	0.00394737	2.31289e+06	HCD	MS2	0	300.11	130.271	73.8781	21330	180216_521_GP_p_elu.raw	10/244	58.24	35	28	4.84398e-05	3.08817e+08	73.947	0	3.387e-07	38208	DoNotUse	Redundant	560544	623879	941462	1.15109e+06
FALSE	High	Mascot (A4)	Unambiguous	SLSTSGESLYHVLGLDK	[R].sLsTSGESLYHVLGLDk.[N]	N-Term(TMT6plex); S3(Phospho); K17(TMT6plex)	1	1	Q9H3Z4	Q9H3Z4	DnaJ homolog subfamily C member 5 OS=Homo sapiens GN=DNAJC5 PE=1 SV=1	0	3	0.1	0	1	1	782.082	2344.23	4.46233	0.0034869	1.63019e+06	HCD	MS2	0	153	61.8104	71.2733	20436	180216_521_GP_p_elu.raw	18/158	29.94	34	27	0.0265645	365339546	71.4245	0	0.0002483	37370	Use	Unique	548451	435409	362391	458145
FALSE	High	Mascot (A4)	Unambiguous	ALDEVTSSQPPPLPPPPPPAQETQEPSPILDSEETR	[R].aLDEVTSSQPPPLPPPPPPAQETQEPSPILDSEETR.[A]	N-Term(TMT6plex)	1	1	Q16643	Q16643	Drebrin OS=Homo sapiens GN=DBN1 PE=1 SV=4	0	5	1	0	1	1	816.015	4076.05	-2.18997	-0.00178529	0	HCD	MS2		112.87	165.108	62.1169	16968	180216_521_GP_p_elu.raw	18/398	30.85	36	29	0.0347398	24844702	62.1955	0	3.801e-08	34119	Use	Unique	169008	152535	129770	183298
FALSE	High	Mascot (A4)	Unambiguous	ALDEVTSSQPPPLPPPPPPAQETQEPSPILDSEETR	[R].aLDEVTSSQPPPLPPPPPPAQETQEPSPILDSEETR.[A]	N-Term(TMT6plex)	1	1	Q16643	Q16643	Drebrin OS=Homo sapiens GN=DBN1 PE=1 SV=4	0	4	1	0	1	1	1019.77	4076.06	0.638034	0.000650166	2081913	HCD	MS2	6.97886	99.44	122.529	62.1072	16964	180216_521_GP_p_elu.raw	17/398	45.7	36	29	0.00110757	3551545188	62.8895	0	2.965e-10	34115	Use	Unique	240230	200058	198555	317546
FALSE	High	Mascot (A4)	Unambiguous	ALDEVTSSQPPPLPPPPPPAQETQEPSPILDSEETR	[R].aLDEVTSSQPPPLPPPPPPAQETQEPSPILDSEETR.[A]	N-Term(TMT6plex)	1	1	Q16643	Q16643	Drebrin OS=Homo sapiens GN=DBN1 PE=1 SV=4	0	4	1	0	1	1	1019.77	4076.07	3.57295	0.00364089	1.9557e+06	HCD	MS2	0	70.88	89.3461	63.7406	17598	180216_521_GP_p_elu.raw	18/398	56.8	36	29	8.33629e-05	3551545188	62.8895	0	4.748e-11	34709	Use	Unique	220711	205968	226587	345432
FALSE	High	Mascot (A4)	Unambiguous	ALDEVTSSQPPPLPPPPPPAQETQEPSPILDSEETR	[R].aLDEVTSSQPPPLPPPPPPAQETQEPSPILDSEETR.[A]	N-Term(TMT6plex)	1	1	Q16643	Q16643	Drebrin OS=Homo sapiens GN=DBN1 PE=1 SV=4	0	5	1	0	1	1	816.016	4076.05	-0.922568	-0.000752088	1.18096e+06	HCD	MS2	7.63019	45.75	65.2173	63.1936	17391	180216_521_GP_p_elu.raw	16/398	55.67	36	29	0.000114506	1048908280	62.7998	0	5.598e-10	34515	Use	Unique	143362	136699	144276	201275
FALSE	High	Mascot (A4)	Unambiguous	ALDEVTSSQPPPLPPPPPPAQETQEPSPILDSEETR	[R].aLDEVTSSQPPPLPPPPPPAQETQEPSPILDSEETR.[A]	N-Term(TMT6plex)	1	1	Q16643	Q16643	Drebrin OS=Homo sapiens GN=DBN1 PE=1 SV=4	0	4	1	0	1	1	1019.77	4076.05	-1.81771	-0.00185228	5014276	HCD	MS2	2.12308	52.07	41.9127	63.1914	17390	180216_521_GP_p_elu.raw	18/398	69.16	36	29	5.16297e-06	3551545188	62.8895	0	4.162e-13	34514	Use	Unique	264983	268506	387926	596364
FALSE	High	Mascot (A4)	Unambiguous	EGTQASEGYFSQSQEEEFAQSEELCAK	[K].eGTQASEGYFSQsQEEEFAQSEELcAk.[A]	N-Term(TMT6plex); S13(Phospho); C25(Carbamidomethyl); K27(TMT6plex)	1	1	Q16643	Q16643	Drebrin OS=Homo sapiens GN=DBN1 PE=1 SV=4	0	4	0.0308	0	1	1	902.652	3607.59	1.22619	0.00110589	2.75087e+06	HCD	MS2	11.2454	124.49	78.6678	65.0972	18097	180216_521_GP_p_elu.raw	18/298	65.1	34	27	8.62192e-06			0	1.787e-07	35177	Use	Unique	243293	246383	413538	764436
FALSE	High	Mascot (A4)	Unambiguous	EGTQASEGYFSQSQEEEFAQSEELCAK	[K].eGTQASEGYFSQsQEEEFAQSEELcAk.[A]	N-Term(TMT6plex); S13(Phospho); C25(Carbamidomethyl); K27(TMT6plex)	1	1	Q16643	Q16643	Drebrin OS=Homo sapiens GN=DBN1 PE=1 SV=4	0	4	0.2667	0	1	1	902.654	3607.6	3.52712	0.00318109	5.45718e+06	HCD	MS2	2.8482	144.47	64.0757	64.5675	17905	180216_521_GP_p_elu.raw	19/298	75	34	27	9.05993e-07	914087204	64.3789	0	1.18e-09	34997	Use	Unique	299167	303764	637151	1.21191e+06
FALSE	High	Mascot (A4)	Unambiguous	EGTQASEGYFSQSQEEEFAQSEELCAK	[K].eGTQASEGYFSQsQEEEFAQSEELcAk.[A]	N-Term(TMT6plex); S13(Phospho); C25(Carbamidomethyl); K27(TMT6plex)	1	1	Q16643	Q16643	Drebrin OS=Homo sapiens GN=DBN1 PE=1 SV=4	0	3	0.1771	0	1	1	1203.2	3607.59	0.908463	0.00109245	2882616	HCD	MS2	11.4717	219.89	145.531	64.2967	17807	180216_521_GP_p_elu.raw	22/298	95.95	34	27	7.07661e-09	317402366	64.3713	0	1.87425e-15	34905	Use	Unique	237073	267786	552785	1.02155e+06
FALSE	High	Mascot (A4)	Unambiguous	EGTQASEGYFSQSQEEEFAQSEELCAK	[K].eGTQASEGYFSQsQEEEFAQSEELcAk.[A]	N-Term(TMT6plex); S13(Phospho); C25(Carbamidomethyl); K27(TMT6plex)	1	1	Q16643	Q16643	Drebrin OS=Homo sapiens GN=DBN1 PE=1 SV=4	0	3	0.1856	0	1	1	1203.2	3607.59	1.92358	0.00231316	2.08099e+06	HCD	MS2	25.3953	163.53	186.549	63.7644	17608	180216_521_GP_p_elu.raw	22/298	97.12	34	27	5.41507e-09	65752060	63.7622	0	4.735e-11	34719	Use	Unique	179491	176315	279659	461890
FALSE	High	Mascot (A4)	Unambiguous	EGTQASEGYFSQSQEEEFAQSEELCAK	[K].eGTQASEGYFSQsQEEEFAQSEELcAk.[A]	N-Term(TMT6plex); S13(Phospho); C25(Carbamidomethyl); K27(TMT6plex)	1	1	Q16643	Q16643	Drebrin OS=Homo sapiens GN=DBN1 PE=1 SV=4	0	4	0.0244	0	1	1	902.653	3607.59	1.97061	0.00177728	1.5208e+06	HCD	MS2	0	142.52	103.305	63.5042	17508	180216_521_GP_p_elu.raw	15/298	41.49	34	27	0.00198327			0	3.341e-07	34625	Use	Unique	258262	268159	372851	583873
FALSE	High	Mascot (A4)	Unambiguous	EGTQASEGYFSQSQEEEFAQSEELCAK	[K].eGTQASEGYFSQsQEEEFAQSEELcAk.[A]	N-Term(TMT6plex); S13(Phospho); C25(Carbamidomethyl); K27(TMT6plex)	1	1	Q16643	Q16643	Drebrin OS=Homo sapiens GN=DBN1 PE=1 SV=4	0	3	0.1887	0	1	1	1203.2	3607.57	-2.19918	-0.00264457	0	HCD	MS2		153.9	176.444	63.5175	17513	180216_521_GP_p_elu.raw	22/298	53.49	34	27	0.00012424	65752060	63.7622	0	7.999e-10	34630	Use	Unique	156778	166888	240741	444111
FALSE	High	Mascot (A4)	Unambiguous	LSSPVLHR	[R].lSsPVLHR.[L]	N-Term(TMT6plex); S3(Phospho)	1	1	Q16643	Q16643	Drebrin OS=Homo sapiens GN=DBN1 PE=1 SV=4	0	3	1	0	1	1	406.559	1217.66	0.381085	0.000154677	704479	HCD	MS2	6.41401	7.48	148.358	25.7341	5651	180216_521_GP_p_elu.raw	1958-05-01	35.21	29	22	0.00295275			0	0.0008768	23510	DoNotUse	Redundant	4781.04	4464.71	6965.16	6395.19
FALSE	High	Mascot (A4)	Unambiguous	LSSPVLHR	[R].lSsPVLHR.[L]	N-Term(TMT6plex); S3(Phospho)	1	1	Q16643	Q16643	Drebrin OS=Homo sapiens GN=DBN1 PE=1 SV=4	0	3	1	0	1	1	406.558	1217.66	-0.596352	-0.000242051	8624694	HCD	MS2	6.53768	2	13.7652	38.879	8975	180216_521_GP_p_elu.raw	1958-06-01	25.14	30	23	0.0329161	1.39176e+09	38.421	0.007972	0.143	26626	DoNotUse	Redundant	14086.9	9233.44	15685.8	25203.1
FALSE	High	Mascot (A4)	Unambiguous	MAPTPIPTRSPSDSSTASTPVAEQIER	[R].mAPTPIPTRsPSDSSTASTPVAEQIER.[A]	N-Term(TMT6plex); S10(Phospho)	1	1	Q16643	Q16643	Drebrin OS=Homo sapiens GN=DBN1 PE=1 SV=4	1	3	0.0667	0	1	1	1045.85	3135.54	3.92244	0.00409963	821599	HCD	MS2	23.8735	282.3	233.345	51.1069	12738	180216_521_GP_p_elu.raw	8/288	45.13	35	28	0.00107416	216057191	51.3453	0	9.644e-06	30153	DoNotUse	Redundant	370007	311857	296321	450272
FALSE	High	Mascot (A4)	Unambiguous	LGAGGGSPEKSPSAQELK	[R].lGAGGGsPEkSPSAQELk.[E]	N-Term(TMT6plex); S7(Phospho); K10(TMT6plex); K18(TMT6plex)	1	1	Q9UNE7	Q9UNE7	E3 ubiquitin-protein ligase CHIP OS=Homo sapiens GN=STUB1 PE=1 SV=2	1	3	0.5143	0	1	1	827.455	2480.35	6.16823	0.00509976	1.36737e+06	HCD	MS2	12.4403	260.27	103.308	45.8214	11043	180216_521_GP_p_elu.raw	14/170	35.34	33	26	0.00618458	176497896	46.0081	0	1.114e-06	28565	Use	Unique	539391	420093	319859	509165
FALSE	High	Mascot (A4)	Unambiguous	RLSPPSSSAASSYSFSDLNSTR	[R].rLsPPSSSAASSYSFSDLNSTR.[G]	N-Term(TMT6plex); S3(Phospho)	1	1	P50402	P50402	Emerin OS=Homo sapiens GN=EMD PE=1 SV=1	1	3	0.1912	0	1	1	876.08	2626.22	-3.80386	-0.00332994	1.46077e+06	HCD	MS2	0	184.06	130.329	53.5906	13668	180216_521_GP_p_elu.raw	15/246	68.06	34	27	4.26739e-06			0	6.373e-07	31025	Use	Unique	307865	252729	214956	340364
FALSE	High	Mascot (A4)	Unambiguous	TRSPDVISSASTALSQDIPEIASEALSR	[R].tRsPDVISSASTALSQDIPEIASEALSR.[G]	N-Term(TMT6plex); S3(Phospho)	1	1	Q6P2E9	Q6P2E9	Enhancer of mRNA-decapping protein 4 OS=Homo sapiens GN=EDC4 PE=1 SV=1	1	3	0.2449	0	1	1	1070.88	3210.62	2.88307	0.00308547	1.34017e+06	HCD	MS2	0	219.92	242.217	72.6478	20931	180216_521_GP_p_elu.raw	14/320	48.55	35	28	0.000494314	43105821	72.6611	0	1.102e-08	37834	DoNotUse	Redundant	338817	260497	262994	344690
FALSE	High	Mascot (A4)	Unambiguous	TEPAAEAEAASGPSESPSPPAAEELPGSHAEPPVPAQGEAPGEQAR	[R].tEPAAEAEAASGPSEsPSPPAAEELPGSHAEPPVPAQGEAPGEQAR.[D]	N-Term(TMT6plex); S16(Phospho)	1	1	P55884	P55884	Eukaryotic translation initiation factor 3 subunit B OS=Homo sapiens GN=EIF3B PE=1 SV=3	0	5	0.087	0	1	1	954.246	4767.2	2.18929	0.00208735	0	HCD	MS2		227.17	224	49.0269	12032	180216_521_GP_p_elu.raw	22/462	46.42	36	29	0.000995369			0	9.294e-10	29491	Use	Unique	300671	243447	160476	281785
FALSE	High	Mascot (A4)	Unambiguous	QPLLLSEDEEDTKR	[K].qPLLLsEDEEDTkR.[V]	N-Term(TMT6plex); S6(Phospho); K13(TMT6plex)	1	2	B5ME19	B5ME19; Q99613	Eukaryotic translation initiation factor 3 subunit C-like protein OS=Homo sapiens GN=EIF3CL PE=3 SV=1; Eukaryotic translation initiation factor 3 subunit C OS=Homo sapiens GN=EIF3C PE=1 SV=1	1	3	0.6552	0	1	1	737.716	2211.13	1.02163	0.000752983	5991204	HCD	MS2	17.5225	58.58	20.6906	50.0162	12352	180216_521_GP_p_elu.raw	10/142	29.36	33	26	0.026536	433820781	50.0421	0	0.0001486	29791	Use	NotUnique	495730	374763	239811	469209
FALSE	High	Mascot (A4)	Unambiguous	GIPLATGDTSPEPELLPGAPLPPPK	[K].gIPLATGDTsPEPELLPGAPLPPPk.[E]	N-Term(TMT6plex); S10(Phospho); K25(TMT6plex)	1	1	O75821	O75821	Eukaryotic translation initiation factor 3 subunit G OS=Homo sapiens GN=EIF3G PE=1 SV=2	0	3	0.0833	0	1	1	1001.55	3002.64	5.35319	0.00535787	2.03109e+06	HCD	MS2	26.9915	285.29	195.006	71.2231	20418	180216_521_GP_p_elu.raw	13/208	35.65	33	26	0.00582658	6.92754e+08	70.8901	0	2.111e-06	37353	Use	Unique	582933	459798	430820	572864
FALSE	High	Mascot (A4)	Unambiguous	GIPLATGDTSPEPELLPGAPLPPPK	[K].gIPLATGDTsPEPELLPGAPLPPPk.[E]	N-Term(TMT6plex); S10(Phospho); K25(TMT6plex)	1	1	O75821	O75821	Eukaryotic translation initiation factor 3 subunit G OS=Homo sapiens GN=EIF3G PE=1 SV=2	0	4	0.0294	0	1	1	751.415	3002.64	3.76318	0.00282486	4.3991e+06	HCD	MS2	5.53047	37.22	23.5444	71.213	20414	180216_521_GP_p_elu.raw	14/208	33.97	33	26	0.00881907	1465837231	70.89	0	1.935e-05	37349	Use	Unique	305892	232579	218532	250341
FALSE	High	Mascot (A4)	Unambiguous	APSSDEECFFDLLTK	[R].aPSsDEEcFFDLLTk.[F]	N-Term(TMT6plex); S4(Phospho); C8(Carbamidomethyl); K15(TMT6plex)	1	1	Q86YR5	Q86YR5	G-protein-signaling modulator 1 OS=Homo sapiens GN=GPSM1 PE=1 SV=2	0	3	0.9688	0	1	1	766.365	2297.08	-0.378936	-0.000290149	1.43741e+06	HCD	MS2	9.04472	151.61	89.7307	73.3566	21159	180216_521_GP_p_elu.raw	8/134	32	33	26	0.0135971	69189690	73.3542	0	0.001347	38048	DoNotUse	Redundant	376368	308507	235961	327691
FALSE	High	Mascot (A4)	Unambiguous	AQIHDLVLVGGSTR	[K].aQIHDLVLVGGSTR.[I]	N-Term(TMT6plex)	1	1	P0DMV9;P0DMV8	P0DMV9;P0DMV8	Heat shock 70 kDa protein 1B OS=Homo sapiens GN=HSPA1B PE=1 SV=1;Heat shock 70 kDa protein 1A OS=Homo sapiens GN=HSPA1A PE=1 SV=1	0	3	1	0	1	1	565.665	1694.98	3.12509	0.00176565	609388	HCD	MS2	13.2585	40.61	85.1989	50.0295	12357	180216_521_GP_p_elu.raw	13/144	28.52	31	24	0.0183489	5.61945e+07	49.7759	0	5.091e-05	29796	Use	Unique	69656.8	64950.3	52789.8	73256.4
FALSE	High	Mascot (A4)	Unambiguous	SINPDEAVAYGAAVQAAILMGDK	[K].sINPDEAVAYGAAVQAAILMGDk.[S]	N-Term(TMT6plex); K23(TMT6plex)	1	2	P0DMV9;P0DMV8	P0DMV9;P0DMV8; P34931	Heat shock 70 kDa protein 1B OS=Homo sapiens GN=HSPA1B PE=1 SV=1;Heat shock 70 kDa protein 1A OS=Homo sapiens GN=HSPA1A PE=1 SV=1; Heat shock 70 kDa protein 1-like OS=Homo sapiens GN=HSPA1L PE=1 SV=2	0	3	1	0	1	1	921.499	2762.48	0.952211	0.000876821	994449	HCD	MS2	27.8745	256.64	135.692	73.3544	21158	180216_521_GP_p_elu.raw	21/258	47.09	33	26	0.000469041			0	7.572e-09	38047	Use	NotUnique	567269	383799	447828	516886
FALSE	High	Mascot (A4)	Unambiguous	LGLGIDEDDPTADDTSAAVTEEMPPLEGDDDTSR	[K].lGLGIDEDDPTADDTSAAVTEEMPPLEGDDDTSR.[M]	N-Term(TMT6plex)	1	1	P07900	P07900	Heat shock protein HSP 90-alpha OS=Homo sapiens GN=HSP90AA1 PE=1 SV=5	0	4	1	0	1	1	944.929	3776.69	-1.93371	-0.00182576	0	HCD	MS2		87.23	54.2066	68.9708	19541	180216_521_GP_p_elu.raw	23/318	29.07	35	28	0.0417474			0	1.291e-10	36531	Use	Unique	469039	357216	318964	402354
FALSE	High	Mascot (A4)	Unambiguous	LGLGIDEDEVAAEEPNAAVPDEIPPLEGDEDASR	[K].lGLGIDEDEVAAEEPNAAVPDEIPPLEGDEDASR.[M]	N-Term(TMT6plex)	1	1	P08238	P08238	Heat shock protein HSP 90-beta OS=Homo sapiens GN=HSP90AB1 PE=1 SV=4	0	3	1	0	1	1	1254.61	3761.81	0.542659	0.00068046	1.47374e+06	HCD	MS2	0	136.95	197.166	69.9431	19922	180216_521_GP_p_elu.raw	25/354	30.83	35	28	0.0321329	172903423	70.0171	0	2.568e-12	36888	Use	Unique	318642	254218	213268	344786
FALSE	High	Mascot (A4)	Unambiguous	LGLGIDEDEVAAEEPNAAVPDEIPPLEGDEDASR	[K].lGLGIDEDEVAAEEPNAAVPDEIPPLEGDEDASR.[M]	N-Term(TMT6plex)	1	1	P08238	P08238	Heat shock protein HSP 90-beta OS=Homo sapiens GN=HSP90AB1 PE=1 SV=4	0	4	1	0	1	1	941.206	3761.8	-1.52148	-0.00143088	2349759	HCD	MS2	19.0615	82.82	40.7516	69.9373	19920	180216_521_GP_p_elu.raw	21/354	42.96	35	28	0.00200307	828894322	70.067	0	2.519e-10	36886	Use	Unique	541110	440298	387668	538147
FALSE	High	Mascot (A4)	Unambiguous	NPDDITQEEYGEFYK	[R].nPDDITQEEYGEFYk.[S]	N-Term(TMT6plex); K15(TMT6plex)	1	1	P08238	P08238	Heat shock protein HSP 90-beta OS=Homo sapiens GN=HSP90AB1 PE=1 SV=4	0	3	1	0	1	1	769.377	2306.12	-2.92944	-0.00225188	2.75447e+06	HCD	MS2	0	114.87	42.3891	58.0293	15334	180216_521_GP_p_elu.raw	14/158	45.45	33	26	0.000647181	258225884	58.0364	0	2.889e-05	32587	Use	Unique	577967	471104	326560	523767
FALSE	High	Mascot (A4)	Unambiguous	STAGDTHLGGEDFDNR	[K].sTAGDTHLGGEDFDNR.[M]	N-Term(TMT6plex)	1	2	P11142	P54652; P11142	Heat shock-related 70 kDa protein 2 OS=Homo sapiens GN=HSPA2 PE=1 SV=1; Heat shock cognate 71 kDa protein OS=Homo sapiens GN=HSPA8 PE=1 SV=1	0	3	1	0	1	1	640.969	1920.89	2.22932	0.00142743	565217	HCD	MS2	16.1209	105.51	300	33.769	7573	180216_521_GP_p_elu.raw	14/148	32.64	31	24	0.00792251	53068704	33.6808	0	2.764e-05	25312	Use	NotUnique	59965.2	58022.6	42964.3	61731.7
FALSE	High	Mascot (A4)	Unambiguous	STAGDTHLGGEDFDNR	[K].sTAGDTHLGGEDFDNR.[M]	N-Term(TMT6plex)	1	2	P11142	P54652; P11142	Heat shock-related 70 kDa protein 2 OS=Homo sapiens GN=HSPA2 PE=1 SV=1; Heat shock cognate 71 kDa protein OS=Homo sapiens GN=HSPA8 PE=1 SV=1	0	3	1	0	1	1	640.966	1920.88	-2.15555	-0.00138019	1.04159e+06	HCD	MS2	0	66.05	225.798	31.3379	6957	180216_521_GP_p_elu.raw	15/148	25.95	31	24	0.0337949	35007261	31.2578	0	0.0001341	24735	Use	NotUnique	47992.7	46844.2	35016.3	43890.8
FALSE	High	Mascot (A4)	Unambiguous	VEIIANDQGNR	[RK].vEIIANDQGNR.[TI]	N-Term(TMT6plex)	2	5	P11142; P0DMV9;P0DMV8	P54652; P11142; P11021; P0DMV9;P0DMV8; P34931	Heat shock-related 70 kDa protein 2 OS=Homo sapiens GN=HSPA2 PE=1 SV=1; Heat shock cognate 71 kDa protein OS=Homo sapiens GN=HSPA8 PE=1 SV=1; 78 kDa glucose-regulated protein OS=Homo sapiens GN=HSPA5 PE=1 SV=2; Heat shock 70 kDa protein 1B OS=Homo sapiens GN=HSPA1B PE=1 SV=1;Heat shock 70 kDa protein 1A OS=Homo sapiens GN=HSPA1A PE=1 SV=1; Heat shock 70 kDa protein 1-like OS=Homo sapiens GN=HSPA1…	0	2	0.9118	0	1	1	729.4	1457.79	1.82132	0.00132756	2360045	HCD	MS2	0	181.34	112.629	41.1791	9647	180216_521_GP_p_elu.raw	7/100	34.19	32	25	0.00649717	212564034	41.0708	0	2.576e-05	27256	Use	NotUnique	298649	254754	196881	291107
FALSE	High	Mascot (A4)	Unambiguous	VEIIANDQGNR	[RK].vEIIANDQGNR.[TI]	N-Term(TMT6plex)	2	5	P11142; P0DMV9;P0DMV8	P54652; P11142; P11021; P0DMV9;P0DMV8; P34931	Heat shock-related 70 kDa protein 2 OS=Homo sapiens GN=HSPA2 PE=1 SV=1; Heat shock cognate 71 kDa protein OS=Homo sapiens GN=HSPA8 PE=1 SV=1; 78 kDa glucose-regulated protein OS=Homo sapiens GN=HSPA5 PE=1 SV=2; Heat shock 70 kDa protein 1B OS=Homo sapiens GN=HSPA1B PE=1 SV=1;Heat shock 70 kDa protein 1A OS=Homo sapiens GN=HSPA1A PE=1 SV=1; Heat shock 70 kDa protein 1-like OS=Homo sapiens GN=HSPA1…	0	3	1	0	1	1	486.602	1457.79	1.24688	0.000605896	500149	HCD	MS2	14.1106	48.25	265.952	40.846	9549	180216_521_GP_p_elu.raw	10/100	26.68	32	25	0.0347949	3.88412e+07	41.0818	0	0.001585	27165	Use	NotUnique	24130.9	24678.2	21753.2	28010.5
FALSE	High	Mascot (A4)	Unambiguous	ASSLEDLVLK	[R].aSsLEDLVLk.[E]	N-Term(TMT6plex); S3(Phospho); K10(TMT6plex)	1	1	Q15477	Q15477	Helicase SKI2W OS=Homo sapiens GN=SKIV2L PE=1 SV=3	0	2	0.14	0	1	1	806.953	1612.9	1.65048	0.00133103	3.68801e+06	HCD	MS2	18.0811	158.19	34.2228	70.2707	20052	180216_521_GP_p_elu.raw	15/80	49.88	32	25	0.000168595	467387883	70.0257	0.002132	0.01678	37010	Use	Unique	839908	697661	540480	813546
FALSE	High	Mascot (A4)	Unambiguous	AGDLLEDSPKRPK	[R].aGDLLEDsPkRPk.[E]	N-Term(TMT6plex); S8(Phospho); K10(TMT6plex); K13(TMT6plex)	1	1	P51858	P51858	Hepatoma-derived growth factor OS=Homo sapiens GN=HDGF PE=1 SV=1	1	4	1	0	1	1	549.063	2193.23	2.56336	0.00140551	2.90691e+06	HCD	MS2	9.03963	34.25	18.4631	43.6522	10386	180216_521_GP_p_elu.raw	6/112	30.37	32	25	0.0174024	365621664	43.333	0	0.000214	27949	Use	Unique	305838	230595	133166	219401
FALSE	High	Mascot (A4)	Unambiguous	AGDLLEDSPKRPK	[R].aGDLLEDsPkRPk.[E]	N-Term(TMT6plex); S8(Phospho); K10(TMT6plex); K13(TMT6plex)	1	1	P51858	P51858	Hepatoma-derived growth factor OS=Homo sapiens GN=HDGF PE=1 SV=1	1	4	1	0	1	1	549.063	2193.23	2.1181	0.00116137	2898631	HCD	MS2	10.7542	41.92	30.6837	44.1858	10544	180216_521_GP_p_elu.raw	6/112	32.67	32	25	0.010058			0	0.0001606	28097	Use	Unique	225553	158506	101048	170992
FALSE	High	Mascot (A4)	Unambiguous	AGDLLEDSPKRPK	[R].aGDLLEDsPkRPk.[E]	N-Term(TMT6plex); S8(Phospho); K10(TMT6plex); K13(TMT6plex)	1	1	P51858	P51858	Hepatoma-derived growth factor OS=Homo sapiens GN=HDGF PE=1 SV=1	1	4	1	0	1	1	549.063	2193.23	1.89547	0.0010393	1.69315e+06	HCD	MS2	11.313	57.51	53.9527	44.7744	10723	180216_521_GP_p_elu.raw	6/112	27.64	32	25	0.0323711			0	0.0001473	28265	Use	Unique	168627	140083	96686.3	133606
FALSE	High	Mascot (A4)	Unambiguous	IIPTLEEGLQLPSPTATSQLPLESDAVECLNYQHYK	[K].iIPTLEEGLQLPSPTATsQLPLESDAVEcLNYQHYk.[G]	N-Term(TMT6plex); S18(Phospho); C29(Carbamidomethyl); K36(TMT6plex)	1	1	P61978	P61978	Heterogeneous nuclear ribonucleoprotein K OS=Homo sapiens GN=HNRNPK PE=1 SV=1	0	5	0.1833	0	1	1	919.474	4593.34	4.01263	0.00368626	3.08134e+06	HCD	MS2	1.22613	62.78	21.8804	72.8875	21008	180216_521_GP_p_elu.raw	20/380	59.55	34	27	3.42735e-05	487568822	72.9355	0	1.721e-09	37906	DoNotUse	Redundant	856103	777304	674292	1.00776e+06
FALSE	High	Mascot (A4)	Unambiguous	IIPTLEEGLQLPSPTATSQLPLESDAVECLNYQHYK	[K].iIPTLEEGLQLPSPTATsQLPLESDAVEcLNYQHYk.[G]	N-Term(TMT6plex); S18(Phospho); C29(Carbamidomethyl); K36(TMT6plex)	1	1	P61978	P61978	Heterogeneous nuclear ribonucleoprotein K OS=Homo sapiens GN=HNRNPK PE=1 SV=1	0	4	0.2769	0	1	1	1149.09	4593.34	3.69665	0.00424498	4772929	HCD	MS2	0	114.44	43.3954	72.8897	21009	180216_521_GP_p_elu.raw	16/380	65.19	34	27	9.3683e-06	537523249	72.9345	0	1.855e-09	37907	DoNotUse	Redundant	1.11537e+06	944615	861610	1.35167e+06
FALSE	High	Mascot (A4)	Unambiguous	AKSPQPPVEEEDEHFDDTVVCLDTYNCDLHFK	[R].aksPQPPVEEEDEHFDDTVVcLDTYNcDLHFk.[I]	N-Term(TMT6plex); K2(TMT6plex); S3(Phospho); C21(Carbamidomethyl); C27(Carbamidomethyl); K32(TMT6plex)	1	1	Q00839	Q00839	Heterogeneous nuclear ribonucleoprotein U OS=Homo sapiens GN=HNRNPU PE=1 SV=6	1	5	0.2955	0	1	1	921.235	4602.15	0.261409	0.000240609	20841496	HCD	MS2	0.607067	92.75	6.827	67.9257	19136	180216_521_GP_p_elu.raw	12/358	43.96	36	29	0.00173373	5581786670	68.0633	0	9.043e-10	36151	Use	Unique	4.11526e+06	3.21769e+06	2.02945e+06	2.98337e+06
FALSE	High	Mascot (A4)	Unambiguous	AKSPQPPVEEEDEHFDDTVVCLDTYNCDLHFK	[R].aksPQPPVEEEDEHFDDTVVcLDTYNcDLHFk.[I]	N-Term(TMT6plex); K2(TMT6plex); S3(Phospho); C21(Carbamidomethyl); C27(Carbamidomethyl); K32(TMT6plex)	1	1	Q00839	Q00839	Heterogeneous nuclear ribonucleoprotein U OS=Homo sapiens GN=HNRNPU PE=1 SV=6	1	5	0.2857	0	1	1	921.236	4602.15	1.25608	0.00115614	13833540	HCD	MS2	2.3267	95.25	10.2194	67.3787	18928	180216_521_GP_p_elu.raw	11/358	35.09	36	29	0.0134273	4669472013	67.1201	0	1.762e-05	35956	Use	Unique	2.90126e+06	2.33012e+06	1.52707e+06	2.54895e+06
FALSE	High	Mascot (A4)	Unambiguous	AKSPQPPVEEEDEHFDDTVVCLDTYNCDLHFK	[R].aksPQPPVEEEDEHFDDTVVcLDTYNcDLHFk.[I]	N-Term(TMT6plex); K2(TMT6plex); S3(Phospho); C21(Carbamidomethyl); C27(Carbamidomethyl); K32(TMT6plex)	1	1	Q00839	Q00839	Heterogeneous nuclear ribonucleoprotein U OS=Homo sapiens GN=HNRNPU PE=1 SV=6	1	5	0.22	0	1	1	921.235	4602.15	0.394033	0.000362679	14301007	HCD	MS2	10.5972	88.6	12.0591	66.8583	18735	180216_521_GP_p_elu.raw	10/358	49.53	36	29	0.000479147	4669472013	67.1201	0	2.707e-06	35775	Use	Unique	2.29838e+06	1.91428e+06	1.27944e+06	1.9052e+06
FALSE	High	Mascot (A4)	Unambiguous	AKSPQPPVEEEDEHFDDTVVCLDTYNCDLHFK	[R].aksPQPPVEEEDEHFDDTVVcLDTYNcDLHFk.[I]	N-Term(TMT6plex); K2(TMT6plex); S3(Phospho); C21(Carbamidomethyl); C27(Carbamidomethyl); K32(TMT6plex)	1	1	Q00839	Q00839	Heterogeneous nuclear ribonucleoprotein U OS=Homo sapiens GN=HNRNPU PE=1 SV=6	1	4	0.6667	0	1	1	1151.29	4602.15	1.74971	0.00201311	2.16139e+06	HCD	MS2	0	154.67	63.1837	68.2155	19247	180216_521_GP_p_elu.raw	13/358	59.74	36	29	4.74047e-05	970863989	68.0558	0	4.498e-11	36255	DoNotUse	Redundant	796708	666819	480940	753510
FALSE	High	Mascot (A4)	Unambiguous	SPQPPVEEEDEHFDDTVVCLDTYNCDLHFK	[K].sPQPPVEEEDEHFDDTVVcLDTYNcDLHFk.[I]	N-Term(TMT6plex); S1(Phospho); C19(Carbamidomethyl); C25(Carbamidomethyl); K30(TMT6plex)	1	1	Q00839	Q00839	Heterogeneous nuclear ribonucleoprotein U OS=Homo sapiens GN=HNRNPU PE=1 SV=6	0	4	0.1905	0	1	1	1044.22	4173.86	1.24815	0.00130239	3.63026e+06	HCD	MS2	3.77749	109.71	38.2188	69.3069	19678	180216_521_GP_p_elu.raw	9/336	41.94	35	28	0.00213991	4001552224	68.9566	0	8.761e-09	36659	Use	Unique	1.07601e+06	704424	496065	689901
FALSE	High	Mascot (A4)	Unambiguous	QNPQSPPQDSSVTSK	[R].qNPQsPPQDSSVTSk.[R]	N-Term(TMT6plex); S5(Phospho); K15(TMT6plex)	1	1	Q9UBN7	Q9UBN7	Histone deacetylase 6 OS=Homo sapiens GN=HDAC6 PE=1 SV=2	0	3	0.5128	0	1	1	713.357	2138.06	1.0444	0.000744328	507243	HCD	MS2	26.5233	107.75	195.576	31.2185	6924	180216_521_GP_p_elu.raw	9/158	39.13	33	26	0.00268796	72617030	31.3239	0	5.78e-05	24704	Use	Unique	102231	87672.4	71522.3	93998.8
FALSE	High	Mascot (A4)	Unambiguous	RNSSEASSGDFLDLK	[R].rNSsEASSGDFLDLk.[G]	N-Term(TMT6plex); S4(Phospho); K15(TMT6plex)	1	1	Q9UK76	Q9UK76	Jupiter microtubule associated homolog 1 OS=Homo sapiens GN=JPT1 PE=1 SV=3	1	3	0.1667	0	1	1	722.028	2164.07	0.76643	0.000552869	3848902	HCD	MS2	9.46014	98.28	36.7991	56.9482	14914	180216_521_GP_p_elu.raw	10/160	30.34	33	26	0.021453	583108859	57.12	0	0.002065	32193	DoNotUse	Redundant	467997	403623	356911	439038
FALSE	High	Mascot (A4)	Unambiguous	GLSASLPDLDSENWIEVK	[K].gLSAsLPDLDSENWIEVk.[K]	N-Term(TMT6plex); S5(Phospho); K18(TMT6plex)	1	1	Q6PKG0	Q6PKG0	La-related protein 1 OS=Homo sapiens GN=LARP1 PE=1 SV=2	0	3	0.3077	0	1	1	837.768	2511.29	4.03778	0.00338	3.57473e+06	HCD	MS2	0	97.63	28.4386	71.9614	20688	180216_521_GP_p_elu.raw	17/172	38.78	34	27	0.00376113	6.19341e+08	72.0957	0	1.156e-05	37606	Use	Unique	759441	595643	449240	662365
FALSE	High	Mascot (A4)	Unambiguous	APPQTHLPSGASSGTGSASATHGGGSPPGTR	[R].aPPQTHLPSGASSGTGSASATHGGGsPPGTR.[G]	N-Term(TMT6plex); S26(Phospho)	1	1	P46379	P46379	Large proline-rich protein BAG6 OS=Homo sapiens GN=BAG6 PE=1 SV=2	0	4	0.0233	0	1	1	774.37	3094.46	0.840819	0.000650469	1.09719e+06	HCD	MS2	0	36.42	166.765	31.7824	7075	180216_521_GP_p_elu.raw	21/344	42.59	34	27	0.00171852	328037592	31.3507	0	0.0004755	24845	Use	Unique	44291.7	36288.8	25540.1	36531.2
FALSE	High	Mascot (A4)	Unambiguous	APPQTHLPSGASSGTGSASATHGGGSPPGTR	[R].aPPQTHLPSGASSGTGSASATHGGGsPPGTR.[G]	N-Term(TMT6plex); S26(Phospho)	1	1	P46379	P46379	Large proline-rich protein BAG6 OS=Homo sapiens GN=BAG6 PE=1 SV=2	0	4	0.2	0	1	1	774.37	3094.46	1.07751	0.000833574	1.18307e+06	HCD	MS2	0	19.48	61.8837	31.2323	6929	180216_521_GP_p_elu.raw	13/344	35.04	35	28	0.0100108	328037592	31.3507	0	6.101e-05	24708	DoNotUse	Redundant	54354.9	50691.9	37552.8	46143.4
FALSE	High	Mascot (A4)	Unambiguous	AAAGVGGSLR	[R].aAAGVGGsLR.[A]	N-Term(TMT6plex); S8(Phospho)	1	1	Q9BRK4	Q9BRK4	Leucine zipper putative tumor suppressor 2 OS=Homo sapiens GN=LZTS2 PE=1 SV=2	0	2	1	0	1	1	584.311	1167.62	5.63896	0.00329205	820781	HCD	MS2	22.1139	100.46	163.753	34.3318	7714	180216_521_GP_p_elu.raw	1972-09-01	39.13	29	22	0.00117904			0	0.001243	25444	Use	Unique	81774.1	80686.6	88355	119712
FALSE	High	Mascot (A4)	Unambiguous	AAAGVGGSLR	[R].aAAGVGGsLR.[A]	N-Term(TMT6plex); S8(Phospho)	1	1	Q9BRK4	Q9BRK4	Leucine zipper putative tumor suppressor 2 OS=Homo sapiens GN=LZTS2 PE=1 SV=2	0	2	0.9804	0	1	1	584.309	1167.61	2.08436	0.00121686	2255780	HCD	MS2	14.5504	55.08	68.6621	33.7476	7567	180216_521_GP_p_elu.raw	1972-09-01	51.35	29	22	6.85191e-05			0	0.0003893	25306	Use	Unique	83036.9	86640	107797	148544
FALSE	High	Mascot (A4)	Unambiguous	AAAGVGGSLR	[R].aAAGVGGsLR.[A]	N-Term(TMT6plex); S8(Phospho)	1	1	Q9BRK4	Q9BRK4	Leucine zipper putative tumor suppressor 2 OS=Homo sapiens GN=LZTS2 PE=1 SV=2	0	2	0.9143	0	1	1	584.309	1167.61	1.97981	0.00115582	9033714	HCD	MS2	11.5586	21.23	17.5639	32.7	7295	180216_521_GP_p_elu.raw	1972-09-01	70.16	29	22	9.0118e-07	487425464	32.8735	0	0.0002811	25051	Use	Unique	83952	99713.6	180678	220883
FALSE	High	Mascot (A4)	Unambiguous	AAAGVGGSLR	[R].aAAGVGGsLR.[A]	N-Term(TMT6plex); S8(Phospho)	1	1	Q9BRK4	Q9BRK4	Leucine zipper putative tumor suppressor 2 OS=Homo sapiens GN=LZTS2 PE=1 SV=2	0	2	0.9565	0	1	1	584.309	1167.61	1.77071	0.00103375	4725926	HCD	MS2	19.25	22.84	24.8823	33.2204	7423	180216_521_GP_p_elu.raw	1972-08-01	45.58	29	22	0.000265626	487425464	32.8735	0	0.001176	25171	Use	Unique	89784.2	72681	127981	189432
FALSE	High	Mascot (A4)	Unambiguous	ASPDSSSCGERSPPPPPPPPSDEALLHCVLEGK	[R].aSPDSSscGERsPPPPPPPPSDEALLHcVLEGk.[L]	N-Term(TMT6plex); S7(Phospho); C8(Carbamidomethyl); S12(Phospho); C28(Carbamidomethyl); K33(TMT6plex)	1	1	Q9BRK4	Q9BRK4	Leucine zipper putative tumor suppressor 2 OS=Homo sapiens GN=LZTS2 PE=1 SV=2	1	5	1	0	1	1	817.986	4085.9	5.56473	0.00454736	0	HCD	MS2		135.24	163.487	68.9473	19531	180216_521_GP_p_elu.raw	8/358	27.9	36	29	0.0664131			0	2.739e-07	36522	DoNotUse	Redundant	192666	179863	202360	263929
FALSE	High	Mascot (A4)	Unambiguous	ASSLSESSPPK	[R].aSSLSEsSPPk.[A]	N-Term(TMT6plex); S7(Phospho); K11(TMT6plex)	1	1	Q9UHB6	Q9UHB6	LIM domain and actin-binding protein 1 OS=Homo sapiens GN=LIMA1 PE=1 SV=1	0	3	0.0769	0	1	1	543.283	1627.84	0.491395	0.000266637	872387	HCD	MS2	6.79468	39.9	80.1385	37.0929	8452	180216_521_GP_p_elu.raw	1992-07-01	25.66	32	25	0.0460436	27280988	37.1286	0	0.00327	26136	Use	Unique	53942	47513	67678.6	89808
FALSE	High	Mascot (A4)	Unambiguous	ETPHSPGVEDAPIAK	[R].eTPHsPGVEDAPIAk.[V]	N-Term(TMT6plex); S5(Phospho); K15(TMT6plex)	1	1	Q9UHB6	Q9UHB6	LIM domain and actin-binding protein 1 OS=Homo sapiens GN=LIMA1 PE=1 SV=1	0	3	0.0746	0	1	1	696.025	2086.06	-0.984361	-0.00068448	2.27094e+06	HCD	MS2	10.1244	153.78	84.7165	42.7027	10091	180216_521_GP_p_elu.raw	10/130	66.59	33	26	4.80224e-06			0	4.409e-06	27673	Use	Unique	295892	232953	238095	400016
FALSE	High	Mascot (A4)	Unambiguous	ETPHSPGVEDAPIAK	[R].eTPHsPGVEDAPIAk.[V]	N-Term(TMT6plex); S5(Phospho); K15(TMT6plex)	1	1	Q9UHB6	Q9UHB6	LIM domain and actin-binding protein 1 OS=Homo sapiens GN=LIMA1 PE=1 SV=1	0	3	1	0	1	1	696.026	2086.06	1.29781	0.000902434	3.65069e+06	HCD	MS2	21.1446	80.25	31.7565	42.1336	9921	180216_521_GP_p_elu.raw	8/130	59.47	33	26	2.57593e-05			0	2.086e-05	27513	DoNotUse	Redundant	300337	268047	343557	543241
FALSE	High	Mascot (A4)	Unambiguous	ETPHSPGVEDAPIAK	[R].eTPHsPGVEDAPIAk.[V]	N-Term(TMT6plex); S5(Phospho); K15(TMT6plex)	1	1	Q9UHB6	Q9UHB6	LIM domain and actin-binding protein 1 OS=Homo sapiens GN=LIMA1 PE=1 SV=1	0	3	0.1017	0	1	1	696.027	2086.07	1.64891	0.00114658	12497505	HCD	MS2	10.1503	34.44	11.0433	41.5122	9744	180216_521_GP_p_elu.raw	13/130	59.08	33	26	2.79942e-05	1765668506	41.2422	0	0.0002501	27347	Use	Unique	250310	236299	422949	745803
FALSE	High	Mascot (A4)	Unambiguous	ETPHSPGVEDAPIAK	[R].eTPHsPGVEDAPIAk.[V]	N-Term(TMT6plex); S5(Phospho); K15(TMT6plex)	1	1	Q9UHB6	Q9UHB6	LIM domain and actin-binding protein 1 OS=Homo sapiens GN=LIMA1 PE=1 SV=1	0	3	0.0577	0	1	1	696.027	2086.07	2.08779	0.00145175	6.3769e+06	HCD	MS2	7.74002	53.69	21.1033	40.9784	9585	180216_521_GP_p_elu.raw	9/130	52.38	33	26	0.000132673	1765668506	41.2422	0	6.511e-05	27198	Use	Unique	278042	202066	360478	600301
FALSE	High	Mascot (A4)	Unambiguous	SEVQQPVHPKPLSPDSR	[K].sEVQQPVHPkPLsPDSR.[A]	N-Term(TMT6plex); K10(TMT6plex); S13(Phospho)	1	1	Q9UHB6	Q9UHB6	LIM domain and actin-binding protein 1 OS=Homo sapiens GN=LIMA1 PE=1 SV=1	0	4	0.1515	0	1	1	610.576	2439.28	0.375326	0.000228881	3323441	HCD	MS2	5.65272	45.86	53.8318	35.7662	8079	180216_521_GP_p_elu.raw	6/184	32.81	34	27	0.0142681			0	3.912e-05	25786	Use	Unique	69053	88271.9	127032	210175
FALSE	High	Mascot (A4)	Unambiguous	SEVQQPVHPKPLSPDSR	[K].sEVQQPVHPkPLsPDSR.[A]	N-Term(TMT6plex); K10(TMT6plex); S13(Phospho)	1	1	Q9UHB6	Q9UHB6	LIM domain and actin-binding protein 1 OS=Homo sapiens GN=LIMA1 PE=1 SV=1	0	3	0.2903	0	1	1	813.766	2439.28	1.05643	0.000858973	1.36766e+06	HCD	MS2	0	101.46	130.869	35.6309	8047	180216_521_GP_p_elu.raw	10/184	30.7	34	27	0.0235765	254117110	35.8364	0	1.148e-05	25756	Use	Unique	99061.2	85943.7	133323	194899
FALSE	High	Mascot (A4)	Unambiguous	SEVQQPVHPKPLSPDSR	[K].sEVQQPVHPkPLsPDSR.[A]	N-Term(TMT6plex); K10(TMT6plex); S13(Phospho)	1	1	Q9UHB6	Q9UHB6	LIM domain and actin-binding protein 1 OS=Homo sapiens GN=LIMA1 PE=1 SV=1	0	3	0.1071	0	1	1	813.765	2439.28	0.0805766	6.55163e-05	2.07544e+06	HCD	MS2	0	76.01	88.8798	36.1537	8191	180216_521_GP_p_elu.raw	14/184	27.98	34	27	0.0436265	254117110	35.8364	0	8.078e-06	25891	Use	Unique	114692	104125	134815	204595
FALSE	High	Mascot (A4)	Unambiguous	SEVQQPVHPKPLSPDSR	[K].sEVQQPVHPkPLsPDSR.[A]	N-Term(TMT6plex); K10(TMT6plex); S13(Phospho)	1	1	Q9UHB6	Q9UHB6	LIM domain and actin-binding protein 1 OS=Homo sapiens GN=LIMA1 PE=1 SV=1	0	4	0.3077	0	1	1	610.576	2439.28	0.175151	0.000106811	1.76601e+06	HCD	MS2	6.02502	37.94	60.4906	36.341	8244	180216_521_GP_p_elu.raw	8/184	26.28	34	27	0.0638218			0	5.436e-05	25941	Use	Unique	66082.3	58899.3	80175.6	128234
FALSE	High	Mascot (A4)	Unambiguous	VTLTSEEEAR	[K].vTLTSEEEAR.[L]	N-Term(TMT6plex)	1	1	P00338	P00338	L-lactate dehydrogenase A chain OS=Homo sapiens GN=LDHA PE=1 SV=2	0	2	1	0	1	1	682.368	1363.73	1.85782	0.00126678	1.46654e+06	HCD	MS2	25.5523	122.72	121.2	36.38	8257	180216_521_GP_p_elu.raw	1984-07-01	35.48	30	23	0.00331273	67886951	36.4656	0	3.486e-05	25953	Use	Unique	162529	143324	126645	175776
FALSE	High	Mascot (A4)	Unambiguous	EGGGDSSASSPTEEEQEQGEIGACSDEGTAQEGK	[K].eGGGDSSASSPTEEEQEQGEIGAcSDEGTAQEGk.[A]	N-Term(TMT6plex); C24(Carbamidomethyl); K34(TMT6plex)	1	1	P49006	P49006	MARCKS-related protein OS=Homo sapiens GN=MARCKSL1 PE=1 SV=2	0	4	1	0	1	1	968.679	3871.7	0.607268	0.000587789	534185	HCD	MS2	0	213.04	294.944	37.8833	8689	180216_521_GP_p_elu.raw	22/362	102.57	34	27	1.59365e-09	281154260	38.0546	0	1.187e-10	26358	Use	Unique	241115	187694	140480	231200
FALSE	High	Mascot (A4)	Unambiguous	GAEASAASEEEAGPQATEPSTPSGPESGPTPASAEQNE	[K].gAEASAASEEEAGPQATEPSTPSGPESGPTPASAEQNE.[-]	N-Term(TMT6plex)	1	1	P49006	P49006	MARCKS-related protein OS=Homo sapiens GN=MARCKSL1 PE=1 SV=2	0	4	1	0	1	1	964.437	3854.72	2.29426	0.00221093	3.65056e+06	HCD	MS2	1.52186	70.39	78.9275	41.3991	9712	180216_521_GP_p_elu.raw	19/410	54.33	34	27	0.000115121	1766915104	41.1442	0	1.383e-09	27317	Use	Unique	303619	219502	187205	289134
FALSE	High	Mascot (A4)	Unambiguous	GAEASAASEEEAGPQATEPSTPSGPESGPTPASAEQNE	[K].gAEASAASEEEAGPQATEPSTPSGPESGPTPASAEQNE.[-]	N-Term(TMT6plex)	1	1	P49006	P49006	MARCKS-related protein OS=Homo sapiens GN=MARCKSL1 PE=1 SV=2	0	3	1	0	1	1	1285.58	3854.72	1.68206	0.00216129	0	HCD	MS2		43.72	300	41.0905	9622	180216_521_GP_p_elu.raw	14/410	52.27	34	27	0.0001844			0	4.788e-09	27233	Use	Unique	53817.4	37073.9	34517.7	51508.1
FALSE	High	Mascot (A4)	Unambiguous	GAEASAASEEEAGPQATEPSTPSGPESGPTPASAEQNE	[K].gAEASAASEEEAGPQATEPSTPSGPESGPTPASAEQNE.[-]	N-Term(TMT6plex)	1	1	P49006	P49006	MARCKS-related protein OS=Homo sapiens GN=MARCKSL1 PE=1 SV=2	0	4	1	0	1	1	964.436	3854.72	1.47089	0.00141747	2644412	HCD	MS2	0	80.52	112.227	40.8555	9553	180216_521_GP_p_elu.raw	19/410	53.66	34	27	0.000133679	1766915104	41.1442	0	1.938e-09	27168	Use	Unique	244288	196019	154344	256266
FALSE	High	Mascot (A4)	Unambiguous	GDVTAEEAAGASPAK	[R].gDVTAEEAAGAsPAk.[A]	N-Term(TMT6plex); S12(Phospho); K15(TMT6plex)	1	1	P49006	P49006	MARCKS-related protein OS=Homo sapiens GN=MARCKSL1 PE=1 SV=2	0	3	1	0	1	1	637.984	1911.94	-5.30052	-0.00337811	529511	HCD	MS2	18.1633	82.63	112.656	39.4277	9129	180216_521_GP_p_elu.raw	16/132	40.25	32	25	0.00186924			0	0.0002811	26771	Use	Unique	120855	115246	96684.9	112606
FALSE	High	Mascot (A4)	Unambiguous	GDVTAEEAAGASPAK	[R].gDVTAEEAAGAsPAk.[A]	N-Term(TMT6plex); S12(Phospho); K15(TMT6plex)	1	1	P49006	P49006	MARCKS-related protein OS=Homo sapiens GN=MARCKSL1 PE=1 SV=2	0	3	0.9623	0	1	1	637.987	1911.95	-0.224758	-0.000143242	3.54704e+06	HCD	MS2	6.58953	24.19	20.9217	37.2369	8497	180216_521_GP_p_elu.raw	15/132	52.6	33	26	0.000110732	320335281	36.9542	0	1.696e-05	26178	Use	Unique	170107	139627	142792	155301
FALSE	High	Mascot (A4)	Unambiguous	GDVTAEEAAGASPAK	[R].gDVTAEEAAGAsPAk.[A]	N-Term(TMT6plex); S12(Phospho); K15(TMT6plex)	1	1	P49006	P49006	MARCKS-related protein OS=Homo sapiens GN=MARCKSL1 PE=1 SV=2	0	3	0.9474	0	1	1	637.986	1911.94	-1.75706	-0.0011198	1.41251e+06	HCD	MS2	14.4894	38.09	49.9106	36.687	8339	180216_521_GP_p_elu.raw	15/132	56.73	32	25	4.0554e-05	320335281	36.9542	0	1.388e-07	26030	Use	Unique	132783	97843.7	88508.2	101109
FALSE	High	Mascot (A4)	Unambiguous	GDVTAEEAAGASPAKANGQENGHVK	[R].gDVTAEEAAGAsPAkANGQENGHVk.[S]	N-Term(TMT6plex); S12(Phospho); K15(TMT6plex); K25(TMT6plex)	1	1	P49006	P49006	MARCKS-related protein OS=Homo sapiens GN=MARCKSL1 PE=1 SV=2	1	4	1	0	1	1	794.649	3175.57	-7.74532	-0.00614901	0	HCD	MS2		243.36	300	36.0637	8162	180216_521_GP_p_elu.raw	11/248	43	35	28	0.00176418			0	1.758e-06	25864	Use	Unique	195419	159083	123441	193828
FALSE	High	Mascot (A4)	Unambiguous	RLSMEIEK	[K].rLsMEIEk.[E]	N-Term(TMT6plex); S3(Phospho); K8(TMT6plex)	1	1	P35240	P35240	Merlin OS=Homo sapiens GN=NF2 PE=1 SV=1	1	3	0.5938	0	1	1	515.284	1543.84	3.68083	0.00189419	886906	HCD	MS2	10.8307	106.31	179.858	49.8925	12311	180216_521_GP_p_elu.raw	1978-07-01	31.85	31	24	0.00862132	117983226	49.5597	0.0007308	0.00535	29753	Use	Unique	61764.2	62406.1	107788	103730
FALSE	High	Mascot (A4)	Unambiguous	EVYELLDSPGK	[K].eVYELLDsPGk.[V]	N-Term(TMT6plex); S8(Phospho); K11(TMT6plex)	1	1	P22234	P22234	Multifunctional protein ADE2 OS=Homo sapiens GN=PAICS PE=1 SV=3	0	3	1	0	1	1	596.646	1787.92	-0.274734	-0.000163734	0	HCD	MS2		149.37	300	64.8589	18006	180216_521_GP_p_elu.raw	1994-10-01	25.12	32	25	0.0547545			0	0.0007177	35092	Use	Unique	104396	83934.9	61971.3	82236.3
FALSE	High	Mascot (A4)	Unambiguous	SEIPSPQSQLLEDAEANLVGR	[K].sEIPsPQSQLLEDAEANLVGR.[E]	N-Term(TMT6plex); S5(Phospho)	1	1	Q9ULJ8	Q9ULJ8	Neurabin-1 OS=Homo sapiens GN=PPP1R9A PE=1 SV=2	0	3	0.1304	0	1	1	854.759	2562.26	-0.669005	-0.00057139	1474729	HCD	MS2	17.8072	89.72	47.8259	71.9177	20673	180216_521_GP_p_elu.raw	11/216	45.87	34	27	0.000711759	81245448	71.9106	0	8.389e-08	37592	Use	Unique	386143	354181	289701	341488
FALSE	High	Mascot (A4)	Unambiguous	KAESPVKEEAVAEVVTITK	[K].kAEsPVkEEAVAEVVTITk.[S]	N-Term(TMT6plex); K1(TMT6plex); S4(Phospho); K7(TMT6plex); K19(TMT6plex)	1	1	P07197	P07197	Neurofilament medium polypeptide OS=Homo sapiens GN=NEFM PE=1 SV=3	2	3	1	0	1	1	1008.92	3024.74	0.38992	0.000393135	8102821	HCD	MS2	3.91915	412.07	62.6079	63.6516	17568	180216_521_GP_p_elu.raw	8/210	38.89	29	22	0.00124603	1012185952	63.5791	0	4.318e-07	34681	Use	Unique	1.08373e+06	1.15915e+06	2.14745e+06	2.69779e+06
FALSE	High	Mascot (A4)	Unambiguous	ATVTPSPVK	[K].aTVTPsPVk.[G]	N-Term(TMT6plex); S6(Phospho); K9(TMT6plex)	1	1	Q9H1E3	Q9H1E3	Nuclear ubiquitous casein and cyclin-dependent kinase substrate 1 OS=Homo sapiens GN=NUCKS1 PE=1 SV=1	0	2	0.3704	0	1	1	719.41	1437.81	0.397819	0.000285994	1295474	HCD	MS2	14.4351	423.02	300	38.7914	8949	180216_521_GP_p_elu.raw	1972-12-01	26.56	31	24	0.0334513	79811639	38.8703	0	0.003314	26602	Use	Unique	326738	257104	203031	290289
FALSE	High	Mascot (A4)	Unambiguous	AADPPAENSSAPEAEQGGAE	[K].aADPPAENSSAPEAEQGGAE.[-]	N-Term(TMT6plex)	1	1	P67809	P67809	Nuclease-sensitive element-binding protein 1 OS=Homo sapiens GN=YBX1 PE=1 SV=3	0	3	1	0	1	1	709.661	2126.97	1.03885	0.000736532	962604	HCD	MS2	4.46099	26.69	182.476	28.4637	6257	180216_521_GP_p_elu.raw	8/202	48.71	31	24	0.000201206	5.34516e+07	28.5235	0	7.698e-08	24078	Use	Unique	27020.9	22709.2	18171.4	25788.3
FALSE	High	Mascot (A4)	Unambiguous	EVFEDAAEIR	[K].eVFEDAAEIR.[L]	N-Term(TMT6plex)	1	1	P19338	P19338	Nucleolin OS=Homo sapiens GN=NCL PE=1 SV=3	0	2	1	0	1	1	704.369	1407.73	-0.165158	-0.000116249	2.01352e+06	HCD	MS2	19.7553	195.39	136.886	52.1263	13123	180216_521_GP_p_elu.raw	1986-07-01	28.11	31	24	0.0223289	128449083	51.9695	0	8.322e-05	30514	Use	Unique	261866	235508	181565	255776
FALSE	High	Mascot (A4)	Unambiguous	KVVVSPTK	[K].kVVVsPTk.[K]	N-Term(TMT6plex); K1(TMT6plex); S5(Phospho); K8(TMT6plex)	1	1	P19338	P19338	Nucleolin OS=Homo sapiens GN=NCL PE=1 SV=3	1	3	0.6471	0	1	1	542.338	1625	-0.126792	-6.86789e-05	1.92119e+06	HCD	MS2	28.4893	73.18	92.0137	37.5008	8572	180216_521_GP_p_elu.raw	1974-06-01	33.55	27	20	0.00264942	6.30388e+07	37.5335	0.0007308	0.006892	26249	Use	Unique	137857	103466	87023.3	99310.3
FALSE	High	Mascot (A4)	Unambiguous	TLVLSNLSYSATEETLQEVFEK	[K].tLVLSNLSYSATEETLQEVFEk.[A]	N-Term(TMT6plex); K22(TMT6plex)	1	1	P19338	P19338	Nucleolin OS=Homo sapiens GN=NCL PE=1 SV=3	0	3	1	0	1	1	987.21	2959.61	7.7687	0.00766406	1.53648e+06	HCD	MS2	0	164.04	98.0829	73.7478	21290	180216_521_GP_p_elu.raw	19/240	67.01	33	26	4.63827e-06			0	2.519e-09	38171	Use	Unique	736674	233172	235195	293104
FALSE	High	Mascot (A4)	Unambiguous	DELHIVEAEAMNYEGSPIKVTLATLK	[K].dELHIVEAEAMNyEGSPIkVTLATLk.[M]	N-Term(TMT6plex); Y13(Phospho); K19(TMT6plex); K26(TMT6plex)	1	1	P06748	P06748	Nucleophosmin OS=Homo sapiens GN=NPM1 PE=1 SV=2	1	5	0.0667	0	1	1	728.593	3638.94	0.0051198	3.72612e-06	1.88739e+06	HCD	MS2	16.9595	72.95	49.1555	71.8353	20643	180216_521_GP_p_elu.raw	14/274	29.58	34	27	0.0301822	127658822	71.858	0	1.774e-07	37564	Use	Unique	292229	255164	213197	300482
FALSE	High	Mascot (A4)	Unambiguous	LDGLVETPTGYIESLPR	[R].lDGLVEtPTGYIESLPR.[V]	N-Term(TMT6plex); T7(Phospho)	1	1	P55209	P55209	Nucleosome assembly protein 1-like 1 OS=Homo sapiens GN=NAP1L1 PE=1 SV=1	0	3	0.2321	0	1	1	723.706	2169.1	-0.938863	-0.00067883	929680	HCD	MS2	22.0103	76.58	84.8375	72.0189	20712	180216_521_GP_p_elu.raw	16/152	55.64	33	26	5.88095e-05	38145263	72.045	0	3.287e-06	37629	Use	Unique	168357	128923	126781	156938
FALSE	High	Mascot (A4)	Unambiguous	SKSEEAHAEDSVMDHHFR	[K].sksEEAHAEDSVMDHHFR.[K]	N-Term(TMT6plex); K2(TMT6plex); S3(Phospho)	1	1	Q8NC51	Q8NC51	Plasminogen activator inhibitor 1 RNA-binding protein OS=Homo sapiens GN=SERBP1 PE=1 SV=2	1	5	0.6176	0	1	1	530.848	2650.21	0.0343587	1.82116e-05	1.84326e+06	HCD	MS2	0	25.77	71.6807	39.8747	9257	180216_521_GP_p_elu.raw	7/194	34.27	33	26	0.00806208	1.15249e+08	39.8491	0	0.0001256	26891	DoNotUse	Redundant	56200.2	48364.9	28816.2	48179.2
FALSE	High	Mascot (A4)	Unambiguous	GPLPSPTAGLEESSGQGPSSPVALLGQVQDFQQSAECQPK	[K].gPLPSPTAGLEESSGQGPSsPVALLGQVQDFQQSAEcQPk.[E]	N-Term(TMT6plex); S20(Phospho); C37(Carbamidomethyl); K40(TMT6plex)	1	1	A1L390	A1L390	Pleckstrin homology domain-containing family G member 3 OS=Homo sapiens GN=PLEKHG3 PE=1 SV=1	0	5	0.4118	0	1	1	924.252	4617.23	-5.55035	-0.00512548	1.18061e+06	HCD	MS2		121.06	100.082	71.4782	20514	180216_521_GP_p_elu.raw	22/422	50.68	36	29	0.000353143	197774820	71.4755	0	2.23e-08	37443	DoNotUse	Redundant	287407	241669	351166	521007
FALSE	High	Mascot (A4)	Unambiguous	SYELPDGQVITIGNER	[KR].sYELPDGQVITIGNER.[F]	N-Term(TMT6plex)	2	10	P60709; P62736	A5A3E0; P63267; Q9BYX7; P60709; Q6S8J3; P62736; P68133; Q562R1; P68032; P63261	POTE ankyrin domain family member F OS=Homo sapiens GN=POTEF PE=1 SV=2; Actin, gamma-enteric smooth muscle OS=Homo sapiens GN=ACTG2 PE=1 SV=1; Putative beta-actin-like protein 3 OS=Homo sapiens GN=POTEKP PE=5 SV=1; Actin, cytoplasmic 1 OS=Homo sapiens GN=ACTB PE=1 SV=1; POTE ankyrin domain family member E OS=Homo sapiens GN=POTEE PE=2 SV=3; Actin, aortic smooth muscle OS=Homo sapiens GN=ACTA2 PE=…	0	3	1	0	1	1	674.025	2020.06	2.98807	0.00201202	2.67072e+06	HCD	MS2	13.4059	25.44	37.3438	65.6059	18274	180216_521_GP_p_elu.raw	16/164	30.25	33	26	0.0190228			0	0.0005217	35343	Use	NotUnique	92663.4	85152.8	97270.7	106242
FALSE	High	Mascot (A4)	Unambiguous	SYELPDGQVITIGNER	[KR].sYELPDGQVITIGNER.[F]	N-Term(TMT6plex)	2	10	P60709; P62736	A5A3E0; P63267; Q9BYX7; P60709; Q6S8J3; P62736; P68133; Q562R1; P68032; P63261	POTE ankyrin domain family member F OS=Homo sapiens GN=POTEF PE=1 SV=2; Actin, gamma-enteric smooth muscle OS=Homo sapiens GN=ACTG2 PE=1 SV=1; Putative beta-actin-like protein 3 OS=Homo sapiens GN=POTEKP PE=5 SV=1; Actin, cytoplasmic 1 OS=Homo sapiens GN=ACTB PE=1 SV=1; POTE ankyrin domain family member E OS=Homo sapiens GN=POTEE PE=2 SV=3; Actin, aortic smooth muscle OS=Homo sapiens GN=ACTA2 PE=…	0	3	1	0	1	1	674.023	2020.05	-0.547035	-0.000368347	3.36451e+06	HCD	MS2	7.58146	28.18	39.7972	65.0499	18080	180216_521_GP_p_elu.raw	16/164	29.22	33	26	0.0251316			0	0.0002704	35161	Use	NotUnique	103664	92338.7	93282.5	109883
FALSE	High	Mascot (A4)	Unambiguous	SYELPDGQVITIGNER	[KR].sYELPDGQVITIGNER.[F]	N-Term(TMT6plex)	2	10	P60709; P62736	A5A3E0; P63267; Q9BYX7; P60709; Q6S8J3; P62736; P68133; Q562R1; P68032; P63261	POTE ankyrin domain family member F OS=Homo sapiens GN=POTEF PE=1 SV=2; Actin, gamma-enteric smooth muscle OS=Homo sapiens GN=ACTG2 PE=1 SV=1; Putative beta-actin-like protein 3 OS=Homo sapiens GN=POTEKP PE=5 SV=1; Actin, cytoplasmic 1 OS=Homo sapiens GN=ACTB PE=1 SV=1; POTE ankyrin domain family member E OS=Homo sapiens GN=POTEE PE=2 SV=3; Actin, aortic smooth muscle OS=Homo sapiens GN=ACTA2 PE=…	0	3	1	0	1	1	674.022	2020.05	-1.63476	-0.00110077	3.6774e+06	HCD	MS2	18.7225	26.97	29.0636	64.4814	17875	180216_521_GP_p_elu.raw	9/164	32.94	33	26	0.0105951	81035768	64.3638	0	0.0006361	34969	Use	NotUnique	149431	118551	122777	137436
FALSE	High	Mascot (A4)	Unambiguous	TAENATSGETLEENEAGD	[K].tAENATSGETLEENEAGD.[-]	N-Term(TMT6plex)	1	1	Q9UQ80	Q9UQ80	Proliferation-associated protein 2G4 OS=Homo sapiens GN=PA2G4 PE=1 SV=3	0	3	1	0	1	1	689.645	2066.92	-0.0770606	-5.30927e-05	719322	HCD	MS2	29.8238	68.19	136.876	36.2839	8228	180216_521_GP_p_elu.raw	9/190	39.21	30	23	0.00146339	76470216	36.3258	0	5.826e-07	25926	Use	Unique	84430.3	76550.6	60194.9	86179.3
FALSE	High	Mascot (A4)	Unambiguous	SLDGAAAVDSADR	[R].sLDGAAAVDSADR.[S]	N-Term(TMT6plex); S1(Phospho)	1	1	P11171	P11171	Protein 4.1 OS=Homo sapiens GN=EPB41 PE=1 SV=4	0	2	0.6897	0	1	1	778.867	1556.73	6.74654	0.00525122	894348	HCD	MS2	0	276.98	300	40.8715	9558	180216_521_GP_p_elu.raw	10/118	28.51	29	22	0.0135996			0	0.0001544	27173	Use	Unique	178819	152865	134968	213406
FALSE	High	Mascot (A4)	Unambiguous	LQDDSVETVTSIEQAK	[R].lQDDSVETVTSIEQAk.[V]	N-Term(TMT6plex); K16(TMT6plex)	1	1	P49356	P49356	Protein farnesyltransferase subunit beta OS=Homo sapiens GN=FNTB PE=1 SV=1	0	3	1	0	1	1	741.071	2221.2	0.992072	0.000734529	1.79564e+06	HCD	MS2	9.93359	116.54	51.9968	59.5496	15945	180216_521_GP_p_elu.raw	14/168	44.26	33	26	0.000794943	222598760	59.4987	0	7.734e-07	33160	Use	Unique	401183	358213	331507	367666
FALSE	High	Mascot (A4)	Unambiguous	DLHEEMNYITAIIEEQPK	[K].dLHEEMNYITAIIEEQPk.[N]	N-Term(TMT6plex); K18(TMT6plex)	1	1	P49354	P49354	Protein farnesyltransferase/geranylgeranyltransferase type-1 subunit alpha OS=Homo sapiens GN=FNTA PE=1 SV=1	0	4	1	0	1	1	658.598	2631.37	-2.08014	-0.00136841	2.16679e+06	HCD	MS2	24.8506	52.89	32.2942	72.429	20851	180216_521_GP_p_elu.raw	12/186	25.84	34	27	0.0693237	200369614	72.5027	0	8.396e-06	37759	Use	Unique	282713	255341	223292	206192
FALSE	High	Mascot (A4)	Unambiguous	DLHEEMNYITAIIEEQPK	[K].dLHEEMNYITAIIEEQPk.[N]	N-Term(TMT6plex); K18(TMT6plex)	1	1	P49354	P49354	Protein farnesyltransferase/geranylgeranyltransferase type-1 subunit alpha OS=Homo sapiens GN=FNTA PE=1 SV=1	0	3	1	0	1	1	877.793	2631.37	-3.32757	-0.00291869	4649449	HCD	MS2	18.5103	98.15	27.4232	72.4246	20849	180216_521_GP_p_elu.raw	16/186	42.53	34	27	0.00146598	2.83836e+08	72.4572	0	1.313e-07	37757	Use	Unique	694924	653138	609177	670818
FALSE	High	Mascot (A4)	Unambiguous	DPSQELEFIADILNQDAK	[R].dPSQELEFIADILNQDAk.[N]	N-Term(TMT6plex); K18(TMT6plex)	1	1	P49354	P49354	Protein farnesyltransferase/geranylgeranyltransferase type-1 subunit alpha OS=Homo sapiens GN=FNTA PE=1 SV=1	0	3	1	0	1	1	835.449	2504.33	1.85613	0.00154945	5.63006e+06	HCD	MS2	7.25921	79.09	21.4369	74.2826	21456	180216_521_GP_p_elu.raw	16/194	66.06	34	27	6.56517e-06	303642908	74.369	0	2.593e-11	38326	Use	Unique	621222	643997	708364	588131
FALSE	High	Mascot (A4)	Unambiguous	AQGEPVAGHESPKIPYEK	[R].aQGEPVAGHEsPkIPYEk.[Q]	N-Term(TMT6plex); S11(Phospho); K13(TMT6plex); K18(TMT6plex)	1	1	O94979	O94979	Protein transport protein Sec31A OS=Homo sapiens GN=SEC31A PE=1 SV=3	1	4	0.4138	0	1	1	676.866	2704.44	3.37558	0.00228226	2.16006e+06	HCD	MS2	0	97.82	77.5529	43.1417	10235	180216_521_GP_p_elu.raw	9/194	28.78	34	27	0.0342342	113978096	43.1899	0	3.58e-07	27808	Use	Unique	255189	204025	145125	201128
FALSE	High	Mascot (A4)	Unambiguous	ATAGDTHLGGEDFDNR	[K].aTAGDTHLGGEDFDNR.[L]	N-Term(TMT6plex)	1	4	P0DMV9;P0DMV8	P48741; P17066; P0DMV9;P0DMV8; P34931	Putative heat shock 70 kDa protein 7 OS=Homo sapiens GN=HSPA7 PE=5 SV=2; Heat shock 70 kDa protein 6 OS=Homo sapiens GN=HSPA6 PE=1 SV=2; Heat shock 70 kDa protein 1B OS=Homo sapiens GN=HSPA1B PE=1 SV=1;Heat shock 70 kDa protein 1A OS=Homo sapiens GN=HSPA1A PE=1 SV=1; Heat shock 70 kDa protein 1-like OS=Homo sapiens GN=HSPA1L PE=1 SV=2	0	3	1	0	1	1	635.637	1904.9	1.43678	0.000912307	1.11329e+06	HCD	MS2	9.98284	35.98	65.1263	35.3246	7970	180216_521_GP_p_elu.raw	10/146	34.94	31	24	0.00439259	110087162	35.0842	0	1.074e-05	25684	Use	NotUnique	84890.8	76720.4	50215.3	84640.7
FALSE	High	Mascot (A4)	Unambiguous	ILDPNTGEPAPVLSSPPPADVSTFLAFPSPEK	[K].iLDPNTGEPAPVLsSPPPADVSTFLAFPSPEk.[L]	N-Term(TMT6plex); S14(Phospho); K32(TMT6plex)	1	1	P46060	P46060	Ran GTPase-activating protein 1 OS=Homo sapiens GN=RANGAP1 PE=1 SV=1	0	4	0.1111	0	1	1	957.999	3828.97	-0.078117	-7.4777e-05	2727008	HCD	MS2	9.33471	208.16	118.613	73.0393	21058	180216_521_GP_p_elu.raw	19/358	44.89	35	28	0.00108654	2.47878e+08	73.0117	0	7.468e-08	37953	DoNotUse	Redundant	684264	544827	419608	662957
FALSE	High	Mascot (A4)	Unambiguous	SSSPAPADIAQTVQEDLR	[K].sSsPAPADIAQTVQEDLR.[T]	N-Term(TMT6plex); S3(Phospho)	1	1	Q13283	Q13283	Ras GTPase-activating protein-binding protein 1 OS=Homo sapiens GN=G3BP1 PE=1 SV=1	0	2	0.1077	0	1	1	1097.54	2194.06	1.9402	0.00212846	2.22959e+06	HCD	MS2	0	324.09	164.152	68.0229	19174	180216_521_GP_p_elu.raw	16/180	65.36	33	26	5.86509e-06	1778729540	68.4466	0	1.703e-08	36187	Use	Unique	719618	610174	502674	780026
FALSE	High	Mascot (A4)	Unambiguous	SSSPAPADIAQTVQEDLR	[K].sSsPAPADIAQTVQEDLR.[T]	N-Term(TMT6plex); S3(Phospho)	1	1	Q13283	Q13283	Ras GTPase-activating protein-binding protein 1 OS=Homo sapiens GN=G3BP1 PE=1 SV=1	0	2	0.1333	0	1	1	1097.53	2194.06	0.159823	0.00017533	14112117	HCD	MS2	0	89.11	11.663	68.5611	19377	180216_521_GP_p_elu.raw	17/180	89.55	33	26	2.31263e-08	1778729540	68.4466	0	7.433e-08	36377	Use	Unique	1.85418e+06	1.41492e+06	1.22723e+06	1.69008e+06
FALSE	High	Mascot (A4)	Unambiguous	SSSPAPADIAQTVQEDLR	[K].sSsPAPADIAQTVQEDLR.[T]	N-Term(TMT6plex); S3(Phospho)	1	1	Q13283	Q13283	Ras GTPase-activating protein-binding protein 1 OS=Homo sapiens GN=G3BP1 PE=1 SV=1	0	3	0.0247	0	1	1	732.024	2194.06	-0.152308	-0.000111391	31781406	HCD	MS2	1.47321	13.02	5.90849	68.5589	19376	180216_521_GP_p_elu.raw	13/180	81.12	33	26	1.584e-07	4227167310	68.4381	0	5.947e-10	36376	DoNotUse	Redundant	362743	318132	266084	377223
FALSE	High	Mascot (A4)	Unambiguous	GEGDAPFSEPGTTSTQRPSSPETATK	[R].gEGDAPFSEPGTTSTQRPSsPETATk.[Q]	N-Term(TMT6plex); S20(Phospho); K26(TMT6plex)	1	1	Q9UQ35	Q9UQ35	Serine/arginine repetitive matrix protein 2 OS=Homo sapiens GN=SRRM2 PE=1 SV=2	0	3	0.08	0	1	1	1058.51	3173.51	0.736321	0.000778906	0	HCD	MS2		200.62	300	42.2599	9959	180216_521_GP_p_elu.raw	18/266	25.21	35	28	0.105606	14149304	42.2928	0	4.404e-07	27549	Use	Unique	162349	132413	95920.8	154043
FALSE	High	Mascot (A4)	Unambiguous	GEGDAPFSEPGTTSTQRPSSPETATK	[R].gEGDAPFSEPGTTSTQRPSsPETATk.[Q]	N-Term(TMT6plex); S20(Phospho); K26(TMT6plex)	1	1	Q9UQ35	Q9UQ35	Serine/arginine repetitive matrix protein 2 OS=Homo sapiens GN=SRRM2 PE=1 SV=2	0	4	0.1875	0	1	1	794.135	3173.52	3.86112	0.00306332	1.0019e+06	HCD	MS2	0	186.39	155.442	42.2375	9953	180216_521_GP_p_elu.raw	13/266	31.66	35	28	0.023916	106556635	42.2947	0	1.752e-06	27543	DoNotUse	Redundant	260582	221665	145105	248899
FALSE	High	Mascot (A4)	Unambiguous	RVPSPTPAPK	[K].rVPsPTPAPk.[E]	N-Term(TMT6plex); S4(Phospho); K10(TMT6plex)	1	1	Q9UQ35	Q9UQ35	Serine/arginine repetitive matrix protein 2 OS=Homo sapiens GN=SRRM2 PE=1 SV=2	1	3	0.6071	0	1	1	529.972	1587.9	0.0630597	3.33776e-05	764126	HCD	MS2	8.01259	56.23	149.383	31.1188	6898	180216_521_GP_p_elu.raw	1994-06-01	28.14	31	24	0.0209475	203458945	31.3137	0	0.002042	24679	Use	Unique	49539.5	45566.9	57088	58221.9
FALSE	High	Mascot (A4)	Unambiguous	SSTPPGESYFGVSSLQLK	[K].sStPPGESYFGVSSLQLk.[G]	N-Term(TMT6plex); T3(Phospho); K18(TMT6plex)	1	1	Q9UQ35	Q9UQ35	Serine/arginine repetitive matrix protein 2 OS=Homo sapiens GN=SRRM2 PE=1 SV=2	0	3	0.2041	0	1	1	808.082	2422.23	0.108265	8.74145e-05	4592996	HCD	MS2	5.95994	141.85	39.5797	69.6554	19813	180216_521_GP_p_elu.raw	15/166	48.73	34	27	0.000359033	577156596	69.7886	0	9.728e-08	36786	DoNotUse	Redundant	758610	668517	487742	690642
FALSE	High	Mascot (A4)	Unambiguous	GSPHYFSPFRPY	[R].gsPHYFSPFRPY.[-]	N-Term(TMT6plex); S2(Phospho)	1	1	Q13242	Q13242	Serine/arginine-rich splicing factor 9 OS=Homo sapiens GN=SRSF9 PE=1 SV=1	0	3	1	0	1	1	588.609	1763.81	-1.62488	-0.000955327	4.85904e+06	HCD	MS2	14.3529	60.68	43.4303	59.9465	16097	180216_521_GP_p_elu.raw	1998-05-01	25.75	30	23	0.0309974	763282864	60.3958	0	0.003325	33302	Use	Unique	241042	218275	178299	241703
FALSE	High	Mascot (A4)	Unambiguous	DVDEIEAWISEK	[R].dVDEIEAWISEk.[L]	N-Term(TMT6plex); K12(TMT6plex)	1	1	Q13813	Q13813	Spectrin alpha chain, non-erythrocytic 1 OS=Homo sapiens GN=SPTAN1 PE=1 SV=3	0	3	0.9333	0	1	1	631.341	1892.01	1.36245	0.000859256	1.06939e+06	HCD	MS2	24.444	63.67	73.6346	71.9812	20697	180216_521_GP_p_elu.raw	8/108	29.82	32	25	0.0195956	6.47126e+07	71.9509	0	4.144e-05	37615	Use	Unique	92914.8	91883.5	148474	168676
FALSE	High	Mascot (A4)	Unambiguous	EAALTSEEVGADLEQVEVLQK	[K].eAALTSEEVGADLEQVEVLQk.[K]	N-Term(TMT6plex); K21(TMT6plex)	1	1	Q13813	Q13813	Spectrin alpha chain, non-erythrocytic 1 OS=Homo sapiens GN=SPTAN1 PE=1 SV=3	0	4	1	0	1	1	679.873	2716.47	1.20099	0.000815612	0	HCD	MS2		73.95	78.2848	69.9976	19945	180216_521_GP_p_elu.raw	19/204	30.79	33	26	0.019258	80051505	70.1105	0	5.052e-07	36910	Use	Unique	159000	140134	165720	206245
FALSE	High	Mascot (A4)	Unambiguous	AQTLPTSVVTITSESSPGKR	[R].aQTLPTSVVTITSESsPGkR.[E]	N-Term(TMT6plex); S16(Phospho); K19(TMT6plex)	1	1	Q01082	Q01082	Spectrin beta chain, non-erythrocytic 1 OS=Homo sapiens GN=SPTBN1 PE=1 SV=2	1	3	0.1364	0	1	1	866.47	2597.4	0.637305	0.000551778	9678576	HCD	MS2	1.93053	61.93	11.3374	54.9752	14174	180216_521_GP_p_elu.raw	14/214	44.03	33	26	0.000980509	1316753279	54.8901	0	7.903e-06	31499	Use	Unique	582412	532842	1.03375e+06	1.23971e+06
FALSE	High	Mascot (A4)	Unambiguous	AQTLPTSVVTITSESSPGKR	[R].aQTLPTSVVTITSESsPGkR.[E]	N-Term(TMT6plex); S16(Phospho); K19(TMT6plex)	1	1	Q01082	Q01082	Spectrin beta chain, non-erythrocytic 1 OS=Homo sapiens GN=SPTBN1 PE=1 SV=2	1	3	0.16	0	1	1	866.477	2597.42	8.03936	0.00696047	1.29809e+06	HCD	MS2	19.8795	379.19	174.995	54.4378	13971	180216_521_GP_p_elu.raw	16/214	25.49	33	26	0.0683621	1316753279	54.8901	0.0007308	0.004414	31309	Use	Unique	496829	433417	492732	682121
FALSE	High	Mascot (A4)	Unambiguous	RPPSPEPSTK	[R].rPPsPEPSTk.[V]	N-Term(TMT6plex); S4(Phospho); K10(TMT6plex)	1	1	Q01082	Q01082	Spectrin beta chain, non-erythrocytic 1 OS=Homo sapiens GN=SPTBN1 PE=1 SV=2	0	2	0.7407	0	1	1	817.439	1633.87	-0.290293	-0.000237151	473292	HCD	MS2	0	67.01	300	26.4081	5799	180216_521_GP_p_elu.raw	7/100	27.03	31	24	0.027246	32344148	26.3389	0.0007308	0.01351	23649	Use	Unique	17941.7	20929.1	50135.8	60186.9
FALSE	High	Mascot (A4)	Unambiguous	RPPSPEPSTK	[R].rPPsPEPSTk.[V]	N-Term(TMT6plex); S4(Phospho); K10(TMT6plex)	1	1	Q01082	Q01082	Spectrin beta chain, non-erythrocytic 1 OS=Homo sapiens GN=SPTBN1 PE=1 SV=2	0	3	1	0	1	1	545.296	1633.87	0.896874	0.000488459	13258153	HCD	MS2	6.55073	17.94	9.73725	26.3864	5793	180216_521_GP_p_elu.raw	6/100	26.73	31	24	0.0294069	691076360	26.3699	0.004633	0.06341	23643	Use	Unique	64319	110475	323935	404744
FALSE	High	Mascot (A4)	Unambiguous	EEHGGLIRSPR	[K].eEHGGLIRsPR.[H]	N-Term(TMT6plex); S9(Phospho)	1	1	P26368	P26368	Splicing factor U2AF 65 kDa subunit OS=Homo sapiens GN=U2AF2 PE=1 SV=4	1	3	1	0	1	1	520.602	1559.79	1.60967	0.000836916	641765	HCD	MS2	0	28.13	141.77	26.327	5779	180216_521_GP_p_elu.raw	5/102	28.55	31	24	0.021923			0	0.0007998	23630	Use	Unique	30908.2	23300	19521	26255.6
FALSE	High	Mascot (A4)	Unambiguous	LPSSPVYEDAASFK	[R].lPSsPVYEDAASFk.[A]	N-Term(TMT6plex); S4(Phospho); K14(TMT6plex)	1	1	Q14247	Q14247	Src substrate cortactin OS=Homo sapiens GN=CTTN PE=1 SV=2	0	2	0.1892	0	1	1	1025.02	2049.04	1.96497	0.00201314	4751963	HCD	MS2	7.09702	178.35	44.6793	66.0878	18450	180216_521_GP_p_elu.raw	11/122	36.78	33	26	0.00446025	298705104	65.8266	0	0.0001632	35508	Use	Unique	822368	672714	784380	1.06271e+06
FALSE	High	Mascot (A4)	Unambiguous	LPSSPVYEDAASFK	[R].lPSsPVYEDAASFk.[A]	N-Term(TMT6plex); S4(Phospho); K14(TMT6plex)	1	1	Q14247	Q14247	Src substrate cortactin OS=Homo sapiens GN=CTTN PE=1 SV=2	0	3	0.4074	0	1	1	683.684	2049.04	1.77968	0.00121554	12967452	HCD	MS2	18.8968	24.01	11.6158	65.6856	18303	180216_521_GP_p_elu.raw	12/122	26.51	33	26	0.0474634	1801726236	65.8349	0	0.001093	35370	DoNotUse	Redundant	237748	225844	304380	364738
FALSE	High	Mascot (A4)	Unambiguous	LPSSPVYEDAASFK	[R].lPSsPVYEDAASFk.[A]	N-Term(TMT6plex); S4(Phospho); K14(TMT6plex)	1	1	Q14247	Q14247	Src substrate cortactin OS=Homo sapiens GN=CTTN PE=1 SV=2	0	3	0.3023	0	1	1	683.682	2049.03	-1.0799	-0.000737582	11801022	HCD	MS2	23.0343	21.74	14.3278	65.1433	18112	180216_521_GP_p_elu.raw	8/122	42.63	33	26	0.00119521	1801726236	65.8349	0	0.001592	35191	DoNotUse	Redundant	199441	150114	232283	247488
FALSE	High	Mascot (A4)	Unambiguous	LPSSPVYEDAASFK	[R].lPSsPVYEDAASFk.[A]	N-Term(TMT6plex); S4(Phospho); K14(TMT6plex)	1	1	Q14247	Q14247	Src substrate cortactin OS=Homo sapiens GN=CTTN PE=1 SV=2	0	2	0.1667	0	1	1	1025.02	2049.04	1.25007	0.00128072	5.70863e+06	HCD	MS2	17.2834	167.27	47.8915	65.5586	18256	180216_521_GP_p_elu.raw	12/122	48.31	33	26	0.000313588	129464332	65.3121	0	6.951e-05	35326	Use	Unique	681068	583872	688963	871548
FALSE	High	Mascot (A4)	Unambiguous	ASGQAFELILSPR	[R].asGQAFELILSPR.[S]	N-Term(TMT6plex); S2(Phospho)	1	1	P16949	P16949	Stathmin OS=Homo sapiens GN=STMN1 PE=1 SV=3	0	3	0.75	0	1	1	566.633	1697.89	1.78406	0.00100971	1.44615e+06	HCD	MS2	20.7647	26.4	74.4092	70.8917	20295	180216_521_GP_p_elu.raw	9/132	40.43	31	24	0.00136313	9.24527e+07	70.7152	0	4.962e-07	37238	Use	Unique	58103.8	47986.9	39768	47806.6
FALSE	High	Mascot (A4)	Unambiguous	ASGQAFELILSPR	[R].asGQAFELILSPR.[S]	N-Term(TMT6plex); S2(Phospho)	1	1	P16949	P16949	Stathmin OS=Homo sapiens GN=STMN1 PE=1 SV=3	0	2	0.5676	0	1	1	849.448	1697.89	3.87696	0.00329131	2782119	HCD	MS2	14.8607	184.48	55.1893	70.7507	20243	180216_521_GP_p_elu.raw	12/132	37.3	31	24	0.00292348	201532762	70.8222	0	1.347e-05	37189	Use	Unique	716637	545455	479834	694549
FALSE	High	Mascot (A4)	Unambiguous	ESVPEFPLSPPK	[K].eSVPEFPLsPPk.[K]	N-Term(TMT6plex); S9(Phospho); K12(TMT6plex)	1	1	P16949	P16949	Stathmin OS=Homo sapiens GN=STMN1 PE=1 SV=3	0	3	1	0	1	1	622.334	1864.99	0.354785	0.000220556	11263648	HCD	MS2	17.8488	9.69	7.40029	64.0385	17714	180216_521_GP_p_elu.raw	10/104	32.09	32	25	0.0111861	1620224069	64.3268	0.0007308	0.004827	34818	Use	Unique	229331	166060	118609	170551
FALSE	High	Mascot (A4)	Unambiguous	TESPATAAETASEELDNR	[R].tEsPATAAETASEELDNR.[S]	N-Term(TMT6plex); S3(Phospho)	1	1	Q9NTJ3	Q9NTJ3	Structural maintenance of chromosomes protein 4 OS=Homo sapiens GN=SMC4 PE=1 SV=2	0	3	0.0667	0	1	1	734.33	2200.98	-1.92444	-0.00141188	1.43944e+06	HCD	MS2	24.8503	153.2	96.607	55.3931	14323	180216_521_GP_p_elu.raw	10/168	45.44	31	24	0.00038006	281743460	55.903	0	6.632e-07	31639	DoNotUse	Redundant	299067	254966	208613	322081
FALSE	High	Mascot (A4)	Unambiguous	AAYDVSSFSFFQR	[K].aAYDVSSFSFFQR.[S]	N-Term(TMT6plex)	1	1	O15498	O15498	Synaptobrevin homolog YKT6 OS=Homo sapiens GN=YKT6 PE=1 SV=1	0	3	1	0	1	1	585.296	1753.87	0.0506659	2.96206e-05	1.39657e+06	HCD	MS2	7.75832	26.82	65.6187	71.3573	20467	180216_521_GP_p_elu.raw	11/108	51.56	32	25	0.000121143			0	2.057e-05	37399	Use	Unique	65439	54054	43696.9	45262.6
FALSE	High	Mascot (A4)	Unambiguous	AAYDVSSFSFFQR	[K].aAYDVSSFSFFQR.[S]	N-Term(TMT6plex)	1	1	O15498	O15498	Synaptobrevin homolog YKT6 OS=Homo sapiens GN=YKT6 PE=1 SV=1	0	2	1	0	1	1	877.44	1753.87	-0.916072	-0.000803338	25480956	HCD	MS2	3.30037	84.9	4.26206	69.2359	19649	180216_521_GP_p_elu.raw	11/108	54.83	32	25	5.83712e-05	10392831980	69.6247	0	4.267e-08	36632	Use	Unique	3.6534e+06	3.66012e+06	2.50514e+06	2.81073e+06
FALSE	High	Mascot (A4)	Unambiguous	AAYDVSSFSFFQR	[K].aAYDVSSFSFFQR.[S]	N-Term(TMT6plex)	1	1	O15498	O15498	Synaptobrevin homolog YKT6 OS=Homo sapiens GN=YKT6 PE=1 SV=1	0	3	1	0	1	1	585.297	1753.88	0.259467	0.000151691	127126392	HCD	MS2	1.34154	4.16	0.74856	69.6444	19808	180216_521_GP_p_elu.raw	14/108	55.93	32	25	4.49275e-05	10148527286	69.6242	0	4.389e-06	36781	Use	Unique	671074	790520	651174	568253
FALSE	High	Mascot (A4)	Unambiguous	AAYDVSSFSFFQR	[K].aAYDVSSFSFFQR.[S]	N-Term(TMT6plex)	1	1	O15498	O15498	Synaptobrevin homolog YKT6 OS=Homo sapiens GN=YKT6 PE=1 SV=1	0	2	1	0	1	1	877.442	1753.88	0.754336	0.000661506	89373760	HCD	MS2	3.65164	37.64	1.6285	69.7747	19854	180216_521_GP_p_elu.raw	19/108	54.63	32	25	5.97447e-05	10392831980	69.6247	0	1.709e-07	36824	Use	Unique	4.39893e+06	3.90863e+06	2.94107e+06	3.08643e+06
FALSE	High	Mascot (A4)	Unambiguous	AAYDVSSFSFFQR	[K].aAYDVSSFSFFQR.[S]	N-Term(TMT6plex)	1	1	O15498	O15498	Synaptobrevin homolog YKT6 OS=Homo sapiens GN=YKT6 PE=1 SV=1	0	3	1	0	1	1	585.297	1753.88	0.572669	0.000334796	1.86557e+06	HCD	MS2	0	10.77	36.1353	70.7847	20255	180216_521_GP_p_elu.raw	14/108	46.75	32	25	0.000368804			0	9.412e-06	37200	Use	Unique	48348	44477.7	32800.7	36718.4
FALSE	High	Mascot (A4)	Unambiguous	AAYDVSSFSFFQR	[K].aAYDVSSFSFFQR.[S]	N-Term(TMT6plex)	1	1	O15498	O15498	Synaptobrevin homolog YKT6 OS=Homo sapiens GN=YKT6 PE=1 SV=1	0	2	1	0	1	1	877.44	1753.87	-0.985673	-0.000864373	6.19854e+06	HCD	MS2	7.6553	102.11	18.156	70.3023	20065	180216_521_GP_p_elu.raw	12/108	51.58	32	25	0.000123367	10392831980	69.6247	0	1.169e-07	37022	Use	Unique	1.13945e+06	1.15873e+06	838164	891322
FALSE	High	Mascot (A4)	Unambiguous	AAYDVSSFSFFQR	[K].aAYDVSSFSFFQR.[S]	N-Term(TMT6plex)	1	1	O15498	O15498	Synaptobrevin homolog YKT6 OS=Homo sapiens GN=YKT6 PE=1 SV=1	0	3	1	0	1	1	585.297	1753.88	1.09467	0.000639972	8642784	HCD	MS2	3.86923	7.25	12.2144	70.2663	20050	180216_521_GP_p_elu.raw	12/108	55.08	32	25	5.3088e-05	10148527286	69.6242	0	4.478e-07	37008	Use	Unique	71957.8	100508	67197.2	69039.9
FALSE	High	Mascot (A4)	Unambiguous	AAYDVSSFSFFQR	[K].aAYDVSSFsFFQR.[S]	N-Term(TMT6plex); S9(Phospho)	1	1	O15498	O15498	Synaptobrevin homolog YKT6 OS=Homo sapiens GN=YKT6 PE=1 SV=1	0	3	0.1458	0	1	1	611.952	1833.84	0.568761	0.000347673	4.95943e+06	HCD	MS2	3.90609	13.06	17.4948	70.542	20161	180216_521_GP_p_elu.raw	12/108	48.22	30	23	0.000182299	3.12048e+08	70.5636	0	5.031e-06	37112	Use	Unique	82975.4	104594	79263.5	114560
FALSE	High	Mascot (A4)	Unambiguous	ASVKEQDYLCHVYVR	[R].aSVkEQDYLcHVYVR.[N]	N-Term(TMT6plex); K4(TMT6plex); C10(Carbamidomethyl)	1	1	O15498	O15498	Synaptobrevin homolog YKT6 OS=Homo sapiens GN=YKT6 PE=1 SV=1	1	4	1	0	1	1	582.068	2325.25	2.63219	0.00153012	32396200	HCD	MS2	4.38965	38.53	5.03867	47.1945	11455	180216_521_GP_p_elu.raw	6/144	27.75	34	27	0.0433971	7015237038	47.4676	0	0.0003091	28951	Use	Unique	1.10436e+06	1.21521e+06	1.06112e+06	892634
FALSE	High	Mascot (A4)	Unambiguous	ASVKEQDYLCHVYVR	[R].aSVkEQDYLcHVYVR.[N]	N-Term(TMT6plex); K4(TMT6plex); C10(Carbamidomethyl)	1	1	O15498	O15498	Synaptobrevin homolog YKT6 OS=Homo sapiens GN=YKT6 PE=1 SV=1	1	4	1	0	1	1	582.065	2325.24	-1.14766	-0.000667147	22725398	HCD	MS2	4.32624	27.8	7.69461	45.5937	10977	180216_521_GP_p_elu.raw	6/144	29.32	33	26	0.0291205	997689107	45.6233	0	2.788e-06	28503	Use	Unique	509245	519495	433506	375852
FALSE	High	Mascot (A4)	Unambiguous	ASVKEQDYLCHVYVR	[R].aSVkEQDYLcHVYVR.[N]	N-Term(TMT6plex); K4(TMT6plex); C10(Carbamidomethyl)	1	1	O15498	O15498	Synaptobrevin homolog YKT6 OS=Homo sapiens GN=YKT6 PE=1 SV=1	1	4	1	0	1	1	582.067	2325.25	1.37224	0.000797696	36417736	HCD	MS2	3.76185	33.14	3.97635	47.7041	11615	180216_521_GP_p_elu.raw	6/144	27.01	34	27	0.051658	7015237038	47.4676	0	2.742e-06	29101	Use	Unique	1.27244e+06	1.36848e+06	1.11378e+06	927320
FALSE	High	Mascot (A4)	Unambiguous	ASVKEQDYLCHVYVR	[R].aSVkEQDYLcHVYVR.[N]	N-Term(TMT6plex); K4(TMT6plex); C10(Carbamidomethyl)	1	1	O15498	O15498	Synaptobrevin homolog YKT6 OS=Homo sapiens GN=YKT6 PE=1 SV=1	1	3	1	0	1	1	775.753	2325.24	0.958037	0.000742556	5.13477e+06	HCD	MS2	5.06862	161.74	30.9459	47.6145	11584	180216_521_GP_p_elu.raw	9/144	26.41	34	27	0.0582828	6.31738e+08	47.4791	0	3.156e-07	29072	Use	Unique	912380	894199	768012	763751
FALSE	High	Mascot (A4)	Unambiguous	ASVKEQDYLCHVYVR	[R].aSVkEQDYLcHVYVR.[N]	N-Term(TMT6plex); K4(TMT6plex); C10(Carbamidomethyl)	1	1	O15498	O15498	Synaptobrevin homolog YKT6 OS=Homo sapiens GN=YKT6 PE=1 SV=1	1	4	1	0	1	1	582.066	2325.24	0.532271	0.000309415	14366537	HCD	MS2	6.03538	36.09	7.59883	48.2185	11775	180216_521_GP_p_elu.raw	6/144	25.49	34	27	0.0727407	7015237038	47.4676	0	1.098e-05	29251	Use	Unique	697844	717362	641523	580238
FALSE	High	Mascot (A4)	Unambiguous	ASVKEQDYLCHVYVRNDSLAGVVIADNEYPSR	[R].aSVkEQDYLcHVYVRNDSLAGVVIADNEYPSR.[V]	N-Term(TMT6plex); K4(TMT6plex); C10(Carbamidomethyl)	1	1	O15498	O15498	Synaptobrevin homolog YKT6 OS=Homo sapiens GN=YKT6 PE=1 SV=1	2	5	1	0	1	1	826.029	4126.12	2.12039	0.00174979	3.93537e+06	HCD	MS2	24.4697	77.95	76.8199	65.7358	18321	180216_521_GP_p_elu.raw	8/362	34.28	35	28	0.0119813	412426156	65.8703	0	1.147e-10	35387	Use	Unique	291868	183334	284252	244281
FALSE	High	Mascot (A4)	Unambiguous	ASVKEQDYLCHVYVRNDSLAGVVIADNEYPSR	[R].aSVkEQDYLcHVYVRNDSLAGVVIADNEYPSR.[V]	N-Term(TMT6plex); K4(TMT6plex); C10(Carbamidomethyl)	1	1	O15498	O15498	Synaptobrevin homolog YKT6 OS=Homo sapiens GN=YKT6 PE=1 SV=1	2	5	1	0	1	1	826.028	4126.11	0.419259	0.000345981	7.25768e+06	HCD	MS2	1.00654	63.46	36.848	64.9269	18033	180216_521_GP_p_elu.raw	22/362	31.23	35	28	0.0253127			0	8.933e-10	35117	Use	Unique	491128	285716	574635	373122
FALSE	High	Mascot (A4)	Unambiguous	ASVKEQDYLCHVYVRNDSLAGVVIADNEYPSR	[R].aSVkEQDYLcHVYVRNDSLAGVVIADNEYPSR.[V]	N-Term(TMT6plex); K4(TMT6plex); C10(Carbamidomethyl)	1	1	O15498	O15498	Synaptobrevin homolog YKT6 OS=Homo sapiens GN=YKT6 PE=1 SV=1	2	5	1	0	1	1	826.029	4126.11	1.75058	0.00144461	14320069	HCD	MS2	0	41.08	11.017	66.2468	18512	180216_521_GP_p_elu.raw	9/362	40.93	35	28	0.00259122	408499618	66.2239	0	3.507e-08	35566	Use	Unique	878513	539153	1.00865e+06	596258
FALSE	High	Mascot (A4)	Unambiguous	ASVKEQDYLCHVYVRNDSLAGVVIADNEYPSR	[R].aSVkEQDYLcHVYVRNDSLAGVVIADNEYPSR.[V]	N-Term(TMT6plex); K4(TMT6plex); C10(Carbamidomethyl)	1	1	O15498	O15498	Synaptobrevin homolog YKT6 OS=Homo sapiens GN=YKT6 PE=1 SV=1	2	5	1	0	1	1	826.027	4126.11	0.197372	0.000162876	1.48263e+06	HCD	MS2	4.8618	50.98	40.7129	67.9163	19132	180216_521_GP_p_elu.raw	9/362	25.19	35	28	0.10231			0	1.053e-08	36148	Use	Unique	280037	202490	261083	218508
FALSE	High	Mascot (A4)	Unambiguous	ASVKEQDYLCHVYVRNDSLAGVVIADNEYPSR	[R].aSVkEQDYLcHVYVRNDSLAGVVIADNEYPSR.[V]	N-Term(TMT6plex); K4(TMT6plex); C10(Carbamidomethyl)	1	1	O15498	O15498	Synaptobrevin homolog YKT6 OS=Homo sapiens GN=YKT6 PE=1 SV=1	2	5	1	0	1	1	826.028	4126.11	1.38077	0.00113944	4.8406e+06	HCD	MS2	0	103.93	71.5077	67.2812	18895	180216_521_GP_p_elu.raw	23/362	31.02	35	28	0.0260133	290654578	67.3247	0	7.947e-08	35925	Use	Unique	498911	322298	516061	398514
FALSE	High	Mascot (A4)	Unambiguous	ASVKEQDYLCHVYVRNDSLAGVVIADNEYPSR	[R].aSVkEQDYLcHVYVRNDSLAGVVIADNEYPSR.[V]	N-Term(TMT6plex); K4(TMT6plex); C10(Carbamidomethyl)	1	1	O15498	O15498	Synaptobrevin homolog YKT6 OS=Homo sapiens GN=YKT6 PE=1 SV=1	2	5	1	0	1	1	826.03	4126.12	3.67359	0.00303153	2298693	HCD	MS2	21.5572	90.19	96.7568	66.7721	18704	180216_521_GP_p_elu.raw	22/362	28.47	35	28	0.0450878	3.46953e+08	66.9583	0	2.366e-09	35746	Use	Unique	257140	195591	257022	221781
FALSE	High	Mascot (A4)	Unambiguous	ASVKEQDYLCHVYVRNDSLAGVVIADNEYPSR	[R].aSVkEQDYLcHVYVRNDSLAGVVIADNEYPSR.[V]	N-Term(TMT6plex); K4(TMT6plex); C10(Carbamidomethyl)	1	1	O15498	O15498	Synaptobrevin homolog YKT6 OS=Homo sapiens GN=YKT6 PE=1 SV=1	2	5	1	0	1	1	826.027	4126.11	0.0494482	4.08057e-05	2.43637e+06	HCD	MS2	2.96143	50.25	41.1811	64.3818	17835	180216_521_GP_p_elu.raw	8/362	30.41	35	28	0.0307096			0	1.962e-08	34932	Use	Unique	287340	165016	269625	218179
FALSE	High	Mascot (A4)	Unambiguous	ASVKEQDYLCHVYVRNDSLAGVVIADNEYPSR	[R].aSVkEQDYLcHVYVRNDSLAGVVIADNEYPSR.[V]	N-Term(TMT6plex); K4(TMT6plex); C10(Carbamidomethyl)	1	1	O15498	O15498	Synaptobrevin homolog YKT6 OS=Homo sapiens GN=YKT6 PE=1 SV=1	2	4	1	0	1	1	1032.28	4126.1	-0.521961	-0.000538417	0	HCD	MS2		199.77	193.122	62.6779	17195	180216_521_GP_p_elu.raw	16/362	27.31	35	28	0.0629796			0	2.482e-09	34332	Use	Unique	328927	251834	318613	322028
FALSE	High	Mascot (A4)	Unambiguous	ASVKEQDYLCHVYVRNDSLAGVVIADNEYPSR	[R].aSVkEQDYLcHVYVRNDSLAGVVIADNEYPSR.[V]	N-Term(TMT6plex); K4(TMT6plex); C10(Carbamidomethyl)	1	1	O15498	O15498	Synaptobrevin homolog YKT6 OS=Homo sapiens GN=YKT6 PE=1 SV=1	2	5	1	0	1	1	826.029	4126.11	1.60265	0.00132254	7.29954e+06	HCD	MS2	23.7617	51.46	24.724	61.2597	16624	180216_521_GP_p_elu.raw	8/362	32.56	35	28	0.0179699			0	3.774e-11	33796	Use	Unique	523486	359019	576437	438247
FALSE	High	Mascot (A4)	Unambiguous	ASVKEQDYLCHVYVRNDSLAGVVIADNEYPSR	[R].aSVkEQDYLcHVYVRNDSLAGVVIADNEYPSR.[V]	N-Term(TMT6plex); K4(TMT6plex); C10(Carbamidomethyl)	1	1	O15498	O15498	Synaptobrevin homolog YKT6 OS=Homo sapiens GN=YKT6 PE=1 SV=1	2	4	1	0	1	1	1032.28	4126.1	-0.693644	-0.000715512	0	HCD	MS2		189.38	110.435	60.5403	16337	180216_521_GP_p_elu.raw	25/362	30.03	35	28	0.0340639			0	4.455e-10	33527	Use	Unique	527073	355327	580409	468522
FALSE	High	Mascot (A4)	Unambiguous	ASVKEQDYLCHVYVRNDSLAGVVIADNEYPSR	[R].aSVkEQDYLcHVYVRNDSLAGVVIADNEYPSR.[V]	N-Term(TMT6plex); K4(TMT6plex); C10(Carbamidomethyl)	1	1	O15498	O15498	Synaptobrevin homolog YKT6 OS=Homo sapiens GN=YKT6 PE=1 SV=1	2	5	1	0	1	1	826.027	4126.11	0.0494482	4.08057e-05	14592123	HCD	MS2	1.62001	37.23	9.93409	60.498	16318	180216_521_GP_p_elu.raw	9/362	44.9	35	28	0.00109213	7828467624	60.1918	0	1.744e-12	33509	Use	Unique	806713	491416	924445	596464
FALSE	High	Mascot (A4)	Unambiguous	ASVKEQDYLCHVYVRNDSLAGVVIADNEYPSR	[R].aSVkEQDYLcHVYVRNDSLAGVVIADNEYPSR.[V]	N-Term(TMT6plex); K4(TMT6plex); C10(Carbamidomethyl)	1	1	O15498	O15498	Synaptobrevin homolog YKT6 OS=Homo sapiens GN=YKT6 PE=1 SV=1	2	4	1	0	1	1	1032.28	4126.1	-1.35257	-0.00139522	1.34982e+06	HCD	MS2		224.39	165.713	61.2698	16628	180216_521_GP_p_elu.raw	11/362	32.87	35	28	0.0177389	4.29214e+07	61.3261	0	5.575e-09	33800	Use	Unique	414034	319138	414053	406490
FALSE	High	Mascot (A4)	Unambiguous	ASVKEQDYLCHVYVRNDSLAGVVIADNEYPSR	[R].aSVkEQDYLcHVYVRNDSLAGVVIADNEYPSR.[V]	N-Term(TMT6plex); K4(TMT6plex); C10(Carbamidomethyl)	1	1	O15498	O15498	Synaptobrevin homolog YKT6 OS=Homo sapiens GN=YKT6 PE=1 SV=1	2	5	1	0	1	1	826.027	4126.11	-0.320363	-0.00026437	6.72162e+06	HCD	MS2	1.14232	59.81	26.4327	63.8332	17632	180216_521_GP_p_elu.raw	19/362	34.14	35	28	0.0130292			0	4.471e-08	34741	Use	Unique	564710	339862	749011	472354
FALSE	High	Mascot (A4)	Unambiguous	ASVKEQDYLCHVYVRNDSLAGVVIADNEYPSR	[R].aSVkEQDYLcHVYVRNDSLAGVVIADNEYPSR.[V]	N-Term(TMT6plex); K4(TMT6plex); C10(Carbamidomethyl)	1	1	O15498	O15498	Synaptobrevin homolog YKT6 OS=Homo sapiens GN=YKT6 PE=1 SV=1	2	4	1	0	1	1	1032.28	4126.11	-0.370316	-0.000381991	0	HCD	MS2		194.3	94.8229	60.028	16129	180216_521_GP_p_elu.raw	10/362	57.57	35	28	5.90573e-05	607734180	60.2077	0	5.225e-13	33332	Use	Unique	639716	413860	706678	509847
FALSE	High	Mascot (A4)	Unambiguous	EADPMTK	[R].eADPMTk.[V]	N-Term(TMT6plex); K7(TMT6plex)	1	1	O15498	O15498	Synaptobrevin homolog YKT6 OS=Homo sapiens GN=YKT6 PE=1 SV=1	0	2	1	0	1	1	625.347	1249.69	0.163406	0.000102103	3382418	HCD	MS2	28.8301	49.38	35.6845	30.9432	6850	180216_521_GP_p_elu.raw	1958-06-01	33.63	29	22	0.00422673	972246815	31.1616	0	0.0006054	24634	Use	Unique	213882	209885	159833	134069
FALSE	High	Mascot (A4)	Unambiguous	EQDYLCHVYVR	[K].eQDYLcHVYVR.[N]	N-Term(TMT6plex); C6(Carbamidomethyl)	1	1	O15498	O15498	Synaptobrevin homolog YKT6 OS=Homo sapiens GN=YKT6 PE=1 SV=1	0	2	1	0	1	1	855.93	1710.85	3.84533	0.00328938	662609	HCD	MS2	0	586.57	300	46.5224	11251	180216_521_GP_p_elu.raw	9/102	34.3	32	25	0.00601887			0	2.69e-06	28760	Use	Unique	507124	473713	344935	499578
FALSE	High	Mascot (A4)	Unambiguous	EQDYLCHVYVR	[K].eQDYLcHVYVR.[N]	N-Term(TMT6plex); C6(Carbamidomethyl)	1	1	O15498	O15498	Synaptobrevin homolog YKT6 OS=Homo sapiens GN=YKT6 PE=1 SV=1	0	2	1	0	1	1	855.928	1710.85	0.991293	0.000847976	5216602	HCD	MS2	0	97.39	22.7148	45.9715	11089	180216_521_GP_p_elu.raw	11/102	43.22	31	24	0.000717029	8.86869e+08	45.6383	0	1.721e-06	28608	Use	Unique	751501	771842	524665	677275
FALSE	High	Mascot (A4)	Unambiguous	EQDYLCHVYVR	[K].eQDYLcHVYVR.[N]	N-Term(TMT6plex); C6(Carbamidomethyl)	1	1	O15498	O15498	Synaptobrevin homolog YKT6 OS=Homo sapiens GN=YKT6 PE=1 SV=1	0	3	1	0	1	1	570.955	1710.85	1.76829	0.00100843	37113896	HCD	MS2	3.47021	9.94	2.84626	45.2808	10877	180216_521_GP_p_elu.raw	12/102	38.2	31	24	0.00227791	33544725848	45.6298	0	1.609e-05	28410	Use	Unique	568565	501541	288507	414278
FALSE	High	Mascot (A4)	Unambiguous	EQDYLCHVYVR	[K].eQDYLcHVYVR.[N]	N-Term(TMT6plex); C6(Carbamidomethyl)	1	1	O15498	O15498	Synaptobrevin homolog YKT6 OS=Homo sapiens GN=YKT6 PE=1 SV=1	0	3	1	0	1	1	570.955	1710.85	2.73153	0.00155774	2.52637e+06	HCD	MS2	6.38736	20.96	27.6193	44.7029	10705	180216_521_GP_p_elu.raw	11/102	32.34	32	25	0.00948098			0	0.0002603	28248	Use	Unique	97644.9	108543	81995.2	90879.9
FALSE	High	Mascot (A4)	Unambiguous	EQDYLCHVYVR	[K].eQDYLcHVYVR.[N]	N-Term(TMT6plex); C6(Carbamidomethyl)	1	1	O15498	O15498	Synaptobrevin homolog YKT6 OS=Homo sapiens GN=YKT6 PE=1 SV=1	0	3	1	0	1	1	570.956	1710.85	2.94558	0.00167981	302496800	HCD	MS2	2.25856	2.87	0.319178	45.8474	11050	180216_521_GP_p_elu.raw	12/102	31.44	32	25	0.0116642	33544725848	45.6298	0	0.002214	28572	Use	Unique	1.59757e+06	1.28691e+06	720848	843991
FALSE	High	Mascot (A4)	Unambiguous	EQDYLCHVYVR	[K].eQDYLcHVYVR.[N]	N-Term(TMT6plex); C6(Carbamidomethyl)	1	1	O15498	O15498	Synaptobrevin homolog YKT6 OS=Homo sapiens GN=YKT6 PE=1 SV=1	0	3	1	0	1	1	570.955	1710.85	1.66127	0.000947391	6698799	HCD	MS2	9.55921	10.32	14.1886	47.4066	11520	180216_521_GP_p_elu.raw	9/102	38.51	31	24	0.00210689			0	0.0002544	29012	Use	Unique	99219.5	109129	73278.2	78687.3
FALSE	High	Mascot (A4)	Unambiguous	EQDYLCHVYVR	[K].eQDYLcHVYVR.[N]	N-Term(TMT6plex); C6(Carbamidomethyl)	1	1	O15498	O15498	Synaptobrevin homolog YKT6 OS=Homo sapiens GN=YKT6 PE=1 SV=1	0	3	1	0	1	1	570.953	1710.84	-1.65655	-0.000944699	1.35707e+06	HCD	MS2	0	15.33	28.8669	48.4665	11852	180216_521_GP_p_elu.raw	11/102	35.4	31	24	0.0040088			0	0.0001736	29323	Use	Unique	83290.3	73935.7	50261.6	66149.6
FALSE	High	Mascot (A4)	Unambiguous	EQDYLCHVYVR	[K].eQDYLcHVYVR.[N]	N-Term(TMT6plex); C6(Carbamidomethyl)	1	1	O15498	O15498	Synaptobrevin homolog YKT6 OS=Homo sapiens GN=YKT6 PE=1 SV=1	0	3	1	0	1	1	570.954	1710.85	0.698031	0.000398075	3601630	HCD	MS2	16.9224	14.35	21.9795	47.922	11680	180216_521_GP_p_elu.raw	11/102	34.1	31	24	0.00575787			0	6.345e-05	29162	Use	Unique	85451	91402.3	71428.5	81943.2
FALSE	High	Mascot (A4)	Unambiguous	EQDYLCHVYVRNDSLAGVVIADNEYPSR	[K].eQDYLcHVYVRNDSLAGVVIADNEYPSR.[V]	N-Term(TMT6plex); C6(Carbamidomethyl)	1	1	O15498	O15498	Synaptobrevin homolog YKT6 OS=Homo sapiens GN=YKT6 PE=1 SV=1	1	4	1	0	1	1	878.684	3511.72	1.17546	0.00103197	989939	HCD	MS2	15.9421	116.75	142.142	65.6178	18279	180216_521_GP_p_elu.raw	17/320	27.28	35	28	0.068654			0	8.846e-07	35348	Use	Unique	240961	181497	187048	219258
FALSE	High	Mascot (A4)	Unambiguous	EQDYLCHVYVRNDSLAGVVIADNEYPSR	[K].eQDYLcHVYVRNDSLAGVVIADNEYPSR.[V]	N-Term(TMT6plex); C6(Carbamidomethyl)	1	1	O15498	O15498	Synaptobrevin homolog YKT6 OS=Homo sapiens GN=YKT6 PE=1 SV=1	1	4	1	0	1	1	878.684	3511.71	0.549764	0.000482653	1.25468e+06	HCD	MS2	21.6291	129.41	134.516	66.209	18497	180216_521_GP_p_elu.raw	8/320	28.96	35	28	0.0470748			0	3.169e-08	35552	Use	Unique	287008	222540	216030	253438
FALSE	High	Mascot (A4)	Unambiguous	EQDYLCHVYVRNDSLAGVVIADNEYPSR	[K].eQDYLcHVYVRNDSLAGVVIADNEYPSR.[V]	N-Term(TMT6plex); C6(Carbamidomethyl)	1	1	O15498	O15498	Synaptobrevin homolog YKT6 OS=Homo sapiens GN=YKT6 PE=1 SV=1	1	4	1	0	1	1	878.686	3511.72	3.19159	0.00280199	2.96657e+06	HCD	MS2	14.1441	123.07	80.4591	67.0797	18818	180216_521_GP_p_elu.raw	13/320	28.58	35	28	0.051934			0	7.227e-08	35853	Use	Unique	510311	362729	386098	394725
FALSE	High	Mascot (A4)	Unambiguous	EQDYLCHVYVRNDSLAGVVIADNEYPSR	[K].eQDYLcHVYVRNDSLAGVVIADNEYPSR.[V]	N-Term(TMT6plex); C6(Carbamidomethyl)	1	1	O15498	O15498	Synaptobrevin homolog YKT6 OS=Homo sapiens GN=YKT6 PE=1 SV=1	1	4	1	0	1	1	878.686	3511.72	2.5659	0.00225267	3.27051e+06	HCD	MS2	0	88.15	69.4261	62.2186	17008	180216_521_GP_p_elu.raw	8/320	39.56	35	28	0.00421624	2095175010	61.3764	0	1.883e-07	34156	Use	Unique	376403	243328	298964	310617
FALSE	High	Mascot (A4)	Unambiguous	EQDYLCHVYVRNDSLAGVVIADNEYPSR	[K].eQDYLcHVYVRNDSLAGVVIADNEYPSR.[V]	N-Term(TMT6plex); C6(Carbamidomethyl)	1	1	O15498	O15498	Synaptobrevin homolog YKT6 OS=Homo sapiens GN=YKT6 PE=1 SV=1	1	4	1	0	1	1	878.684	3511.72	1.3145	0.00115404	5628666	HCD	MS2	0	65.55	36.3036	61.6091	16766	180216_521_GP_p_elu.raw	18/320	36.19	35	28	0.00886008	2095175010	61.3764	0	7.883e-10	33929	Use	Unique	519080	317922	431523	402556
FALSE	High	Mascot (A4)	Unambiguous	EQDYLCHVYVRNDSLAGVVIADNEYPSR	[K].eQDYLcHVYVRNDSLAGVVIADNEYPSR.[V]	N-Term(TMT6plex); C6(Carbamidomethyl)	1	1	O15498	O15498	Synaptobrevin homolog YKT6 OS=Homo sapiens GN=YKT6 PE=1 SV=1	1	4	1	0	1	1	878.687	3511.72	3.81729	0.00335131	3307815	HCD	MS2	8.3223	97.47	65.2642	61.0946	16560	180216_521_GP_p_elu.raw	8/320	37.39	35	28	0.00673018	2095175010	61.3764	0	3.519e-09	33736	Use	Unique	453783	321261	391906	388119
FALSE	High	Mascot (A4)	Unambiguous	EQDYLCHVYVRNDSLAGVVIADNEYPSR	[K].eQDYLcHVYVRNDSLAGVVIADNEYPSR.[V]	N-Term(TMT6plex); C6(Carbamidomethyl)	1	1	O15498	O15498	Synaptobrevin homolog YKT6 OS=Homo sapiens GN=YKT6 PE=1 SV=1	1	4	1	0	1	1	878.683	3511.71	-0.35402	-0.000310804	2.15014e+06	HCD	MS2	24.5031	113.15	96.1177	64.252	17794	180216_521_GP_p_elu.raw	27/320	27.91	35	28	0.0594644			0	2.439e-08	34893	Use	Unique	371821	269092	277679	323142
FALSE	High	Mascot (A4)	Unambiguous	EQDYLCHVYVRNDSLAGVVIADNEYPSR	[K].eQDYLcHVYVRNDSLAGVVIADNEYPSR.[V]	N-Term(TMT6plex); C6(Carbamidomethyl)	1	1	O15498	O15498	Synaptobrevin homolog YKT6 OS=Homo sapiens GN=YKT6 PE=1 SV=1	1	4	1	0	1	1	878.683	3511.71	-0.632107	-0.000554945	1.73735e+06	HCD	MS2	6.25415	119.58	100.616	63.3735	17460	180216_521_GP_p_elu.raw	21/320	42.54	35	28	0.00204487			0	3.533e-09	34580	Use	Unique	353033	267285	257350	325901
FALSE	High	Mascot (A4)	Unambiguous	GEKLDDLVSK	[R].gEkLDDLVSk.[S]	N-Term(TMT6plex); K3(TMT6plex); K10(TMT6plex)	1	1	O15498	O15498	Synaptobrevin homolog YKT6 OS=Homo sapiens GN=YKT6 PE=1 SV=1	1	2	1	0	1	1	896.047	1791.09	1.96504	0.00175978	8.38536e+06	HCD	MS2	6.82318	217.34	33.9845	50.8596	12648	180216_521_GP_p_elu.raw	6/100	33.77	30	23	0.00434451	704694572	50.6977	0	7.234e-06	30069	Use	Unique	1.18274e+06	1.33376e+06	904128	1.07824e+06
FALSE	High	Mascot (A4)	Unambiguous	GEKLDDLVSK	[R].gEkLDDLVSk.[S]	N-Term(TMT6plex); K3(TMT6plex); K10(TMT6plex)	1	1	O15498	O15498	Synaptobrevin homolog YKT6 OS=Homo sapiens GN=YKT6 PE=1 SV=1	1	2	1	0	1	1	896.045	1791.08	-0.284057	-0.000254385	1.36652e+06	HCD	MS2	0	516.4	257.8	48.3274	11810	180216_521_GP_p_elu.raw	9/100	25.1	30	23	0.031521	46196754	48.3578	0	0.0001099	29284	Use	Unique	487009	489843	349229	470583
FALSE	High	Mascot (A4)	Unambiguous	GEKLDDLVSKSEVLGTQSK	[R].gEkLDDLVSksEVLGTQSk.[A]	N-Term(TMT6plex); K3(TMT6plex); K10(TMT6plex); S11(Phospho); K19(TMT6plex)	1	1	O15498	O15498	Synaptobrevin homolog YKT6 OS=Homo sapiens GN=YKT6 PE=1 SV=1	2	3	0.7429	0	1	1	1010.57	3029.7	0.496063	0.000500973	63125484	HCD	MS2	0.640799	167.42	2.71941	61.2991	16639	180216_521_GP_p_elu.raw	8/208	35.38	32	25	0.00472267	5123745280	61.3504	0	1.186e-05	33810	DoNotUse	Redundant	1.25113e+07	1.63439e+07	9.08937e+06	9.80663e+06
FALSE	High	Mascot (A4)	Unambiguous	GEKLDDLVSKSEVLGTQSK	[R].gEkLDDLVSksEVLGTQSk.[A]	N-Term(TMT6plex); K3(TMT6plex); K10(TMT6plex); S11(Phospho); K19(TMT6plex)	1	1	O15498	O15498	Synaptobrevin homolog YKT6 OS=Homo sapiens GN=YKT6 PE=1 SV=1	2	3	0.7353	0	1	1	1010.57	3029.69	-1.19617	-0.00120801	11377815	HCD	MS2	2.93203	173.41	15.7635	60.7751	16432	180216_521_GP_p_elu.raw	8/208	33.62	32	25	0.00751703	5123745280	61.3504	0	2.59e-07	33616	DoNotUse	Redundant	2.40698e+06	2.63264e+06	1.66646e+06	1.9532e+06
FALSE	High	Mascot (A4)	Unambiguous	GEKLDDLVSKSEVLGTQSK	[R].gEkLDDLVskSEVLGTQSk.[A]	N-Term(TMT6plex); K3(TMT6plex); S9(Phospho); K10(TMT6plex); K19(TMT6plex)	1	1	O15498	O15498	Synaptobrevin homolog YKT6 OS=Homo sapiens GN=YKT6 PE=1 SV=1	2	3	0.2647	0	1	1	1010.57	3029.7	0.798247	0.000806148	18309534	HCD	MS2	5.03133	185.7	9.59248	62.3463	17056	180216_521_GP_p_elu.raw	21/208	34.24	31	24	0.00580124	3878696000	61.9538	0	1.757e-08	34201	Use	Unique	3.81119e+06	4.84218e+06	2.88266e+06	3.1586e+06
FALSE	High	Mascot (A4)	Unambiguous	GEKLDDLVSKSEVLGTQSK	[R].gEkLDDLVskSEVLGTQSk.[A]	N-Term(TMT6plex); K3(TMT6plex); S9(Phospho); K10(TMT6plex); K19(TMT6plex)	1	1	O15498	O15498	Synaptobrevin homolog YKT6 OS=Homo sapiens GN=YKT6 PE=1 SV=1	2	4	0.1875	0	1	1	758.18	3029.7	1.55934	0.00118108	116264392	HCD	MS2	4.29481	105.2	1.2593	62.2932	17038	180216_521_GP_p_elu.raw	14/208	32.19	31	24	0.00933101	24006175360	61.9539	0	2.29e-06	34184	Use	Unique	1.17896e+07	1.74512e+07	8.92563e+06	9.65892e+06
FALSE	High	Mascot (A4)	Unambiguous	GEKLDDLVSKSEVLGTQSK	[R].gEkLDDLVskSEVLGTQSk.[A]	N-Term(TMT6plex); K3(TMT6plex); S9(Phospho); K10(TMT6plex); K19(TMT6plex)	1	1	O15498	O15498	Synaptobrevin homolog YKT6 OS=Homo sapiens GN=YKT6 PE=1 SV=1	2	3	0.3864	0	1	1	1010.57	3029.69	0.193878	0.000195797	38108168	HCD	MS2	1.82777	208.53	5.72276	61.8104	16847	180216_521_GP_p_elu.raw	12/208	43.69	32	25	0.000709754	3878696000	61.9538	0	1.828e-06	34005	Use	Unique	7.49795e+06	1.03063e+07	5.64539e+06	6.16093e+06
FALSE	High	Mascot (A4)	Unambiguous	GEKLDDLVSKSEVLGTQSK	[R].gEkLDDLVskSEVLGTQSk.[A]	N-Term(TMT6plex); K3(TMT6plex); S9(Phospho); K10(TMT6plex); K19(TMT6plex)	1	1	O15498	O15498	Synaptobrevin homolog YKT6 OS=Homo sapiens GN=YKT6 PE=1 SV=1	2	4	0.25	0	1	1	758.18	3029.7	0.995266	0.000753838	44583524	HCD	MS2	3.7651	106.29	3.45804	62.8114	17246	180216_521_GP_p_elu.raw	21/208	27.56	31	24	0.0269221	24006175360	61.9539	0	9.498e-06	34379	Use	Unique	4.69949e+06	5.79914e+06	3.57391e+06	3.72217e+06
FALSE	High	Mascot (A4)	Unambiguous	GEKLDDLVSKSEVLGTQSK	[R].gEkLDDLVskSEVLGTQSk.[A]	N-Term(TMT6plex); K3(TMT6plex); S9(Phospho); K10(TMT6plex); K19(TMT6plex)	1	1	O15498	O15498	Synaptobrevin homolog YKT6 OS=Homo sapiens GN=YKT6 PE=1 SV=1	2	4	0.2	0	1	1	758.178	3029.69	-0.696969	-0.000527901	15069455	HCD	MS2	7.81459	135.8	10.2214	63.8309	17631	180216_521_GP_p_elu.raw	14/208	34.74	32	25	0.00580826			0	1.187e-07	34740	Use	Unique	1.97779e+06	2.5565e+06	1.7278e+06	1.84686e+06
FALSE	High	Mascot (A4)	Unambiguous	GEKLDDLVSKSEVLGTQSK	[R].gEkLDDLVskSEVLGTQSk.[A]	N-Term(TMT6plex); K3(TMT6plex); S9(Phospho); K10(TMT6plex); K19(TMT6plex)	1	1	O15498	O15498	Synaptobrevin homolog YKT6 OS=Homo sapiens GN=YKT6 PE=1 SV=1	2	4	0.1333	0	1	1	758.18	3029.7	1.96226	0.00148626	236825744	HCD	MS2	3.86541	64.23	0.448404	61.7718	16830	180216_521_GP_p_elu.raw	14/208	45.36	31	24	0.000439518	11564947008	61.6519	0.0007308	0.004141	33989	Use	Unique	2.06936e+07	2.84087e+07	1.50966e+07	1.62685e+07
FALSE	High	Mascot (A4)	Unambiguous	IDWPVGSPATIHYPALDGHLSR	[R].iDWPVGSPATIHYPALDGHLSR.[Y]	N-Term(TMT6plex)	1	1	O15498	O15498	Synaptobrevin homolog YKT6 OS=Homo sapiens GN=YKT6 PE=1 SV=1	0	3	1	0	1	1	877.805	2631.4	5.10653	0.00447908	1.50876e+06	HCD	MS2	22.8618	175.75	151.571	66.1285	18467	180216_521_GP_p_elu.raw	24/206	55.79	34	27	6.74901e-05			0	4.263e-10	35524	Use	Unique	304582	268509	241007	305493
FALSE	High	Mascot (A4)	Unambiguous	IDWPVGSPATIHYPALDGHLSR	[R].iDWPVGSPATIHYPALDGHLSR.[Y]	N-Term(TMT6plex)	1	1	O15498	O15498	Synaptobrevin homolog YKT6 OS=Homo sapiens GN=YKT6 PE=1 SV=1	0	4	1	0	1	1	658.603	2631.39	1.20465	0.000792474	25883604	HCD	MS2	6.24975	5.57	5.64495	65.9976	18414	180216_521_GP_p_elu.raw	20/206	62.66	34	27	1.37668e-05			0	2.111e-09	35474	Use	Unique	152595	187098	100827	129054
FALSE	High	Mascot (A4)	Unambiguous	IDWPVGSPATIHYPALDGHLSR	[R].iDWPVGSPATIHYPALDGHLSR.[Y]	N-Term(TMT6plex)	1	1	O15498	O15498	Synaptobrevin homolog YKT6 OS=Homo sapiens GN=YKT6 PE=1 SV=1	0	3	1	0	1	1	877.799	2631.38	-1.57365	-0.00138029	1.56149e+06	HCD	MS2	20.3718	89.98	67.4929	65.5718	18262	180216_521_GP_p_elu.raw	23/206	62.24	33	26	1.48065e-05			0	3.468e-08	35332	Use	Unique	273149	267650	220912	314552
FALSE	High	Mascot (A4)	Unambiguous	IDWPVGSPATIHYPALDGHLSR	[R].iDWPVGSPATIHYPALDGHLSR.[Y]	N-Term(TMT6plex)	1	1	O15498	O15498	Synaptobrevin homolog YKT6 OS=Homo sapiens GN=YKT6 PE=1 SV=1	0	4	1	0	1	1	658.603	2631.39	0.462407	0.000304193	40857832	HCD	MS2	1.46866	5.72	3.92281	65.4716	18222	180216_521_GP_p_elu.raw	19/206	58.81	33	26	3.28806e-05			0	6.743e-07	35294	Use	Unique	239261	231096	168261	206955
FALSE	High	Mascot (A4)	Unambiguous	IDWPVGSPATIHYPALDGHLSR	[R].iDWPVGSPATIHYPALDGHLSR.[Y]	N-Term(TMT6plex)	1	1	O15498	O15498	Synaptobrevin homolog YKT6 OS=Homo sapiens GN=YKT6 PE=1 SV=1	0	3	1	0	1	1	877.8	2631.38	-1.36489	-0.00119719	4.6892e+06	HCD	MS2	13.2442	80.56	56.1009	64.9766	18052	180216_521_GP_p_elu.raw	19/206	60.45	33	26	2.24491e-05			0	1.411e-09	35135	Use	Unique	293890	283241	247143	317021
FALSE	High	Mascot (A4)	Unambiguous	IDWPVGSPATIHYPALDGHLSR	[R].iDWPVGSPATIHYPALDGHLSR.[Y]	N-Term(TMT6plex)	1	1	O15498	O15498	Synaptobrevin homolog YKT6 OS=Homo sapiens GN=YKT6 PE=1 SV=1	0	4	1	0	1	1	658.603	2631.39	0.184067	0.000121088	47180424	HCD	MS2	1.42687	3.74	2.98553	64.9633	18046	180216_521_GP_p_elu.raw	19/206	47.62	33	26	0.000429859			0	6.128e-07	35129	Use	Unique	191512	200395	130310	195905
FALSE	High	Mascot (A4)	Unambiguous	IDWPVGSPATIHYPALDGHLSR	[R].iDWPVGSPATIHYPALDGHLSR.[Y]	N-Term(TMT6plex)	1	1	O15498	O15498	Synaptobrevin homolog YKT6 OS=Homo sapiens GN=YKT6 PE=1 SV=1	0	4	1	0	1	1	658.603	2631.39	0.369627	0.000243158	22259132	HCD	MS2	10.5531	7.99	7.27565	66.5165	18608	180216_521_GP_p_elu.raw	19/206	47.6	33	26	0.00043445	5120723878	67.1342	0	6.531e-08	35656	Use	Unique	132853	164967	156853	175961
FALSE	High	Mascot (A4)	Unambiguous	IDWPVGSPATIHYPALDGHLSR	[R].iDWPVGSPATIHYPALDGHLSR.[Y]	N-Term(TMT6plex)	1	1	O15498	O15498	Synaptobrevin homolog YKT6 OS=Homo sapiens GN=YKT6 PE=1 SV=1	0	3	1	0	1	1	877.801	2631.39	0.513907	0.000450763	2715919	HCD	MS2	18.4565	93.32	39.943	67.7592	19073	180216_521_GP_p_elu.raw	24/206	57.51	33	26	4.4266e-05			0	4.379e-09	36092	Use	Unique	518149	483998	416275	556702
FALSE	High	Mascot (A4)	Unambiguous	IDWPVGSPATIHYPALDGHLSR	[R].iDWPVGSPATIHYPALDGHLSR.[Y]	N-Term(TMT6plex)	1	1	O15498	O15498	Synaptobrevin homolog YKT6 OS=Homo sapiens GN=YKT6 PE=1 SV=1	0	4	1	0	1	1	658.603	2631.39	0.184067	0.000121088	49837960	HCD	MS2	5.12683	6.21	2.99182	67.5843	19007	180216_521_GP_p_elu.raw	19/206	50.82	33	26	0.000205744	8119480510	67.4112	0	3.551e-06	36030	Use	Unique	367977	370744	205978	255880
FALSE	High	Mascot (A4)	Unambiguous	IDWPVGSPATIHYPALDGHLSR	[R].iDWPVGSPATIHYPALDGHLSR.[Y]	N-Term(TMT6plex)	1	1	O15498	O15498	Synaptobrevin homolog YKT6 OS=Homo sapiens GN=YKT6 PE=1 SV=1	0	5	1	0	1	1	527.084	2631.39	1.30031	0.000684322	0	HCD	MS2		20.87	136.624	66.3181	18537	180216_521_GP_p_elu.raw	8/206	25.39	34	27	0.0738569			0	0.0002729	35590	Use	Unique	23236.2	19540.8	16424.2	23912
FALSE	High	Mascot (A4)	Unambiguous	IDWPVGSPATIHYPALDGHLSR	[R].iDWPVGSPATIHYPALDGHLSR.[Y]	N-Term(TMT6plex)	1	1	O15498	O15498	Synaptobrevin homolog YKT6 OS=Homo sapiens GN=YKT6 PE=1 SV=1	0	3	1	0	1	1	877.802	2631.39	1.20976	0.00106111	4805200	HCD	MS2	13.2926	90.29	39.3215	67.2088	18866	180216_521_GP_p_elu.raw	24/206	58.73	34	27	3.40278e-05	745784304	67.4133	0	1.069e-10	35898	Use	Unique	492180	459457	391562	497571
FALSE	High	Mascot (A4)	Unambiguous	IDWPVGSPATIHYPALDGHLSR	[R].iDWPVGSPATIHYPALDGHLSR.[Y]	N-Term(TMT6plex)	1	1	O15498	O15498	Synaptobrevin homolog YKT6 OS=Homo sapiens GN=YKT6 PE=1 SV=1	0	4	1	0	1	1	658.603	2631.39	0.740748	0.000487299	62829300	HCD	MS2	9.09726	9.55	2.84568	67.033	18798	180216_521_GP_p_elu.raw	21/206	52.59	33	26	0.000137427	5120723878	67.1342	0	1.548e-08	35834	Use	Unique	440868	541743	477581	521094
FALSE	High	Mascot (A4)	Unambiguous	IDWPVGSPATIHYPALDGHLSR	[R].iDWPVGSPATIHYPALDGHLSR.[Y]	N-Term(TMT6plex)	1	1	O15498	O15498	Synaptobrevin homolog YKT6 OS=Homo sapiens GN=YKT6 PE=1 SV=1	0	3	1	0	1	1	877.801	2631.39	-0.321114	-0.000281659	2.59055e+06	HCD	MS2	13.6233	87.61	47.6578	66.6554	18662	180216_521_GP_p_elu.raw	22/206	51.44	33	26	0.000179807	745784304	67.4133	0	1.371e-09	35707	Use	Unique	386897	348092	298912	354484
FALSE	High	Mascot (A4)	Unambiguous	IDWPVGSPATIHYPALDGHLSR	[R].iDWPVGSPATIHYPALDGHLSR.[Y]	N-Term(TMT6plex)	1	1	O15498	O15498	Synaptobrevin homolog YKT6 OS=Homo sapiens GN=YKT6 PE=1 SV=1	0	4	1	0	1	1	658.602	2631.39	-0.558175	-0.000367194	43579204	HCD	MS2	1.75529	5.17	3.63973	64.4306	17854	180216_521_GP_p_elu.raw	19/206	53.49	34	27	0.0001126	4189896412	64.3297	0	1.337e-08	34949	Use	Unique	225042	156842	152952	287007
FALSE	High	Mascot (A4)	Unambiguous	IDWPVGSPATIHYPALDGHLSR	[R].iDWPVGSPATIHYPALDGHLSR.[Y]	N-Term(TMT6plex)	1	1	O15498	O15498	Synaptobrevin homolog YKT6 OS=Homo sapiens GN=YKT6 PE=1 SV=1	0	4	1	0	1	1	658.602	2631.39	-0.836515	-0.000550299	19197306	HCD	MS2	11.6563	9.76	7.10131	63.9059	17662	180216_521_GP_p_elu.raw	19/206	49.64	33	26	0.000271063	4189896412	64.3297	0	1.468e-07	34769	Use	Unique	189870	231227	188918	152538
FALSE	High	Mascot (A4)	Unambiguous	IDWPVGSPATIHYPALDGHLSR	[R].iDWPVGSPATIHYPALDGHLSR.[Y]	N-Term(TMT6plex)	1	1	O15498	O15498	Synaptobrevin homolog YKT6 OS=Homo sapiens GN=YKT6 PE=1 SV=1	0	3	1	0	1	1	877.797	2631.38	-3.86996	-0.00339445	2290139	HCD	MS2	0	175.72	143.297	63.8516	17640	180216_521_GP_p_elu.raw	19/206	49.06	34	27	0.000320346	346679408	64.3002	0	3.537e-10	34749	Use	Unique	297617	276523	229710	304978
FALSE	High	Mascot (A4)	Unambiguous	IDWPVGSPATIHYPALDGHLSR	[R].iDWPVGSPATIHYPALDGHLSR.[Y]	N-Term(TMT6plex)	1	1	O15498	O15498	Synaptobrevin homolog YKT6 OS=Homo sapiens GN=YKT6 PE=1 SV=1	0	4	1	0	1	1	658.602	2631.39	-0.465395	-0.000306158	29355602	HCD	MS2	12.4131	10.69	5.15919	68.1318	19215	180216_521_GP_p_elu.raw	18/206	45.29	34	27	0.00074394	8119480510	67.4112	0	3.103e-06	36225	Use	Unique	365245	255860	215977	349333
FALSE	High	Mascot (A4)	Unambiguous	IDWPVGSPATIHYPALDGHLSR	[R].iDWPVGsPATIHYPALDGHLSR.[Y]	N-Term(TMT6plex); S7(Phospho)	1	1	O15498	O15498	Synaptobrevin homolog YKT6 OS=Homo sapiens GN=YKT6 PE=1 SV=1	0	4	0.2	0	1	1	678.595	2711.36	1.16086	0.000786873	55497200	HCD	MS2	1.52759	8.37	3.08919	68.0428	19182	180216_521_GP_p_elu.raw	16/206	55.19	34	27	8.95966e-05	31275045889	68.369	0	7.983e-08	36194	Use	Unique	412375	425020	266701	442896
FALSE	High	Mascot (A4)	Unambiguous	IDWPVGSPATIHYPALDGHLSR	[R].iDWPVGsPATIHYPALDGHLSR.[Y]	N-Term(TMT6plex); S7(Phospho)	1	1	O15498	O15498	Synaptobrevin homolog YKT6 OS=Homo sapiens GN=YKT6 PE=1 SV=1	0	3	0.2542	0	1	1	904.458	2711.36	2.33638	0.00211159	21369780	HCD	MS2	2.9939	56.44	10.8113	68.045	19183	180216_521_GP_p_elu.raw	25/206	59.25	34	27	3.55362e-05	12702391169	68.366	0	2.691e-09	36195	Use	Unique	1.18467e+06	1.19066e+06	914583	1.11408e+06
FALSE	High	Mascot (A4)	Unambiguous	IDWPVGSPATIHYPALDGHLSR	[R].iDWPVGsPATIHYPALDGHLSR.[Y]	N-Term(TMT6plex); S7(Phospho)	1	1	O15498	O15498	Synaptobrevin homolog YKT6 OS=Homo sapiens GN=YKT6 PE=1 SV=1	0	5	0.0714	0	1	1	543.077	2711.36	0.368013	0.000199563	1.99853e+06	HCD	MS2	0	18.64	113.873	68.063	19190	180216_521_GP_p_elu.raw	15/206	28.04	34	27	0.0443627	225278328	68.3731	0	0.0001954	36202	Use	Unique	28407.3	23068.1	17858.5	23189.4
FALSE	High	Mascot (A4)	Unambiguous	IDWPVGSPATIHYPALDGHLSR	[R].iDWPVGsPATIHYPALDGHLSR.[Y]	N-Term(TMT6plex); S7(Phospho)	1	1	O15498	O15498	Synaptobrevin homolog YKT6 OS=Homo sapiens GN=YKT6 PE=1 SV=1	0	4	0.2157	0	1	1	678.593	2711.35	-1.0002	-0.000677971	2.50666e+06	HCD	MS2	5.01758	24.29	43.0238	72.2302	20783	180216_521_GP_p_elu.raw	17/206	51.1	34	27	0.000216573			0	1.688e-06	37695	Use	Unique	91081.1	89945.1	90468.3	66290.3
FALSE	High	Mascot (A4)	Unambiguous	IDWPVGSPATIHYPALDGHLSR	[R].iDWPVGsPATIHYPALDGHLSR.[Y]	N-Term(TMT6plex); S7(Phospho)	1	1	O15498	O15498	Synaptobrevin homolog YKT6 OS=Homo sapiens GN=YKT6 PE=1 SV=1	0	4	0.2941	0	1	1	678.595	2711.36	1.97125	0.00133619	1.60069e+06	HCD	MS2		32.23	69.5381	74.057	21391	180216_521_GP_p_elu.raw	19/206	33.79	34	27	0.0124096			0	3.34e-06	38265	Use	Unique	75249.4	84946.6	65025	63474.4
FALSE	High	Mascot (A4)	Unambiguous	IDWPVGSPATIHYPALDGHLSR	[R].iDWPVGsPATIHYPALDGHLSR.[Y]	N-Term(TMT6plex); S7(Phospho)	1	1	O15498	O15498	Synaptobrevin homolog YKT6 OS=Homo sapiens GN=YKT6 PE=1 SV=1	0	4	0.275	0	1	1	678.595	2711.36	0.710637	0.000481697	871449	HCD	MS2	5.88159	33.88	63.9126	72.9798	21042	180216_521_GP_p_elu.raw	17/206	40.14	34	27	0.00278864			0	1.111e-07	37938	Use	Unique	89761.5	77920.2	76815.8	84784.1
FALSE	High	Mascot (A4)	Unambiguous	IDWPVGSPATIHYPALDGHLSR	[R].iDWPVGsPATIHYPALDGHLSR.[Y]	N-Term(TMT6plex); S7(Phospho)	1	1	O15498	O15498	Synaptobrevin homolog YKT6 OS=Homo sapiens GN=YKT6 PE=1 SV=1	0	3	0.25	0	1	1	904.458	2711.36	1.39092	0.0012571	8.21512e+06	HCD	MS2	0	45.77	14.8385	69.6063	19792	180216_521_GP_p_elu.raw	19/206	56.07	34	27	7.29159e-05	20607568064	68.6804	0	3.522e-07	36766	Use	Unique	662773	523923	475314	603157
FALSE	High	Mascot (A4)	Unambiguous	IDWPVGSPATIHYPALDGHLSR	[R].iDWPVGsPATIHYPALDGHLSR.[Y]	N-Term(TMT6plex); S7(Phospho)	1	1	O15498	O15498	Synaptobrevin homolog YKT6 OS=Homo sapiens GN=YKT6 PE=1 SV=1	0	4	0.3387	0	1	1	678.594	2711.35	-0.369889	-0.000250725	19544312	HCD	MS2	2.02936	12.37	9.188	69.6019	19790	180216_521_GP_p_elu.raw	22/206	61.71	34	27	1.88193e-05	44818477947	68.6875	0	1.321e-09	36764	Use	Unique	218399	216884	160133	191233
FALSE	High	Mascot (A4)	Unambiguous	IDWPVGSPATIHYPALDGHLSR	[R].iDWPVGsPATIHYPALDGHLSR.[Y]	N-Term(TMT6plex); S7(Phospho)	1	1	O15498	O15498	Synaptobrevin homolog YKT6 OS=Homo sapiens GN=YKT6 PE=1 SV=1	0	5	0.1429	0	1	1	543.077	2711.35	-0.307315	-0.000166648	690922	HCD	MS2	0	14.65	98.8887	69.1828	19627	180216_521_GP_p_elu.raw	17/206	42.24	34	27	0.00166274			0	6.679e-05	36612	Use	Unique	20744.5	22018	18168.4	19316.1
FALSE	High	Mascot (A4)	Unambiguous	IDWPVGSPATIHYPALDGHLSR	[R].iDWPVGsPATIHYPALDGHLSR.[Y]	N-Term(TMT6plex); S7(Phospho)	1	1	O15498	O15498	Synaptobrevin homolog YKT6 OS=Homo sapiens GN=YKT6 PE=1 SV=1	0	3	0.3971	0	1	1	904.459	2711.36	2.60652	0.00235573	27280248	HCD	MS2	0	39.59	7.33804	69.0784	19583	180216_521_GP_p_elu.raw	22/206	67.97	34	27	4.77966e-06	20607568064	68.6804	0	6.204e-08	36570	Use	Unique	1.03078e+06	1.15698e+06	980703	1.07063e+06
FALSE	High	Mascot (A4)	Unambiguous	IDWPVGSPATIHYPALDGHLSR	[R].iDWPVGsPATIHYPALDGHLSR.[Y]	N-Term(TMT6plex); S7(Phospho)	1	1	O15498	O15498	Synaptobrevin homolog YKT6 OS=Homo sapiens GN=YKT6 PE=1 SV=1	0	4	0.3443	0	1	1	678.596	2711.36	2.15134	0.00145826	56194700	HCD	MS2	1.32932	5.98	2.24852	69.0762	19582	180216_521_GP_p_elu.raw	20/206	61.03	34	27	2.3508e-05	44818477947	68.6875	0	2.59e-06	36569	Use	Unique	357817	308790	386321	446621
FALSE	High	Mascot (A4)	Unambiguous	IDWPVGSPATIHYPALDGHLSR	[R].iDWPVGsPATIHYPALDGHLSR.[Y]	N-Term(TMT6plex); S7(Phospho)	1	1	O15498	O15498	Synaptobrevin homolog YKT6 OS=Homo sapiens GN=YKT6 PE=1 SV=1	0	2	0.1304	0	1	1	1356.18	2711.35	-1.21539	-0.00164767	1.54403e+06	HCD	MS2	0	413.45	252.582	68.6137	19398	180216_521_GP_p_elu.raw	20/206	92.13	34	27	1.68396e-08	72646336	68.6896	0	7.341e-09	36397	Use	Unique	772402	796389	689790	848751
FALSE	High	Mascot (A4)	Unambiguous	IDWPVGSPATIHYPALDGHLSR	[R].iDWPVGsPATIHYPALDGHLSR.[Y]	N-Term(TMT6plex); S7(Phospho)	1	1	O15498	O15498	Synaptobrevin homolog YKT6 OS=Homo sapiens GN=YKT6 PE=1 SV=1	0	5	0.0541	0	1	1	543.076	2711.35	-0.982644	-0.000532859	4714684	HCD	MS2	4.93108	9.18	23.317	68.5938	19390	180216_521_GP_p_elu.raw	15/206	36.79	34	27	0.00584257	699221416	68.7245	0	1.538e-05	36389	Use	Unique	58750.2	57594.1	53057.9	43928.8
FALSE	High	Mascot (A4)	Unambiguous	IDWPVGSPATIHYPALDGHLSR	[R].iDWPVGsPATIHYPALDGHLSR.[Y]	N-Term(TMT6plex); S7(Phospho)	1	1	O15498	O15498	Synaptobrevin homolog YKT6 OS=Homo sapiens GN=YKT6 PE=1 SV=1	0	3	0.3279	0	1	1	904.457	2711.36	0.512998	0.000463639	126702072	HCD	MS2	0	29.81	1.51179	68.5567	19375	180216_521_GP_p_elu.raw	20/206	61.49	34	27	2.00456e-05	20607568064	68.6804	0	1.022e-09	36375	Use	Unique	3.69102e+06	4.60152e+06	3.44365e+06	3.76905e+06
FALSE	High	Mascot (A4)	Unambiguous	IDWPVGSPATIHYPALDGHLSR	[R].iDWPVGsPATIHYPALDGHLSR.[Y]	N-Term(TMT6plex); S7(Phospho)	1	1	O15498	O15498	Synaptobrevin homolog YKT6 OS=Homo sapiens GN=YKT6 PE=1 SV=1	0	4	0.2353	0	1	1	678.596	2711.36	3.59204	0.00243482	294946688	HCD	MS2	1.33186	5.12	0.504934	68.5545	19374	180216_521_GP_p_elu.raw	18/206	51.23	34	27	0.00022563	44818477947	68.6875	0	4.214e-05	36374	Use	Unique	1.50627e+06	1.74685e+06	1.03039e+06	1.52261e+06
FALSE	High	Mascot (A4)	Unambiguous	IDWPVGSPATIHYPALDGHLSR	[R].iDWPVGsPATIHYPALDGHLSR.[Y]	N-Term(TMT6plex); S7(Phospho)	1	1	O15498	O15498	Synaptobrevin homolog YKT6 OS=Homo sapiens GN=YKT6 PE=1 SV=1	0	4	0.3333	0	1	1	678.595	2711.36	1.61107	0.00109205	4470237	HCD	MS2	4.64687	22.22	25.6729	70.6594	20207	180216_521_GP_p_elu.raw	20/206	51.48	34	27	0.000208741			0	1.016e-08	37155	Use	Unique	130591	131854	130398	159158
FALSE	High	Mascot (A4)	Unambiguous	IDWPVGSPATIHYPALDGHLSR	[R].iDWPVGsPATIHYPALDGHLSR.[Y]	N-Term(TMT6plex); S7(Phospho)	1	1	O15498	O15498	Synaptobrevin homolog YKT6 OS=Homo sapiens GN=YKT6 PE=1 SV=1	0	3	0.2895	0	1	1	904.462	2711.37	6.18576	0.00559059	5579922	HCD	MS2	19.5559	88.31	17.8284	70.1347	20000	180216_521_GP_p_elu.raw	21/206	37.56	34	27	0.00520903	22386886	70.1171	0	1.845e-06	36961	Use	Unique	1.0349e+06	984371	789068	1.06413e+06
FALSE	High	Mascot (A4)	Unambiguous	IDWPVGSPATIHYPALDGHLSR	[R].iDWPVGsPATIHYPALDGHLSR.[Y]	N-Term(TMT6plex); S7(Phospho)	1	1	O15498	O15498	Synaptobrevin homolog YKT6 OS=Homo sapiens GN=YKT6 PE=1 SV=1	0	4	0.2727	0	1	1	678.595	2711.36	1.43099	0.000969978	15318916	HCD	MS2	5.69958	16.53	10.2648	70.1325	19999	180216_521_GP_p_elu.raw	16/206	55.01	34	27	9.27571e-05	1.49028e+08	69.9832	0	1.12e-08	36960	Use	Unique	280280	277208	201655	245454
FALSE	High	Mascot (A4)	Unambiguous	IILHNTMESLLER	[K].iILHNTMESLLER.[G]	N-Term(TMT6plex)	1	1	O15498	O15498	Synaptobrevin homolog YKT6 OS=Homo sapiens GN=YKT6 PE=1 SV=1	0	3	1	0	1	1	600.009	1798.01	0.923836	0.000553689	8428500	HCD	MS2	23.798	11.42	15.112	66.2065	18496	180216_521_GP_p_elu.raw	8/124	33.76	32	25	0.00673163	4994546492	67.1749	0	4.161e-05	35551	Use	Unique	92482.9	127369	94928.7	79188.6
FALSE	High	Mascot (A4)	Unambiguous	IILHNTMESLLER	[K].iILHNTMESLLER.[G]	N-Term(TMT6plex)	1	1	O15498	O15498	Synaptobrevin homolog YKT6 OS=Homo sapiens GN=YKT6 PE=1 SV=1	0	3	1	0	1	1	600.009	1798.01	1.84038	0.001103	7767230	HCD	MS2	21.2309	13.62	18.55	65.69	18305	180216_521_GP_p_elu.raw	12/124	25.45	31	24	0.0439057	124997678	65.7276	0	4.805e-05	35372	Use	Unique	84269.3	108512	75293.8	102892
FALSE	High	Mascot (A4)	Unambiguous	IILHNTMESLLER	[K].iILHNTMESLLER.[G]	N-Term(TMT6plex)	1	1	O15498	O15498	Synaptobrevin homolog YKT6 OS=Homo sapiens GN=YKT6 PE=1 SV=1	0	3	1	0	1	1	600.008	1798.01	-0.501894	-0.000300804	4.35627e+06	HCD	MS2	8.61627	16.99	21.2501	67.9689	19153	180216_521_GP_p_elu.raw	8/124	36.85	31	24	0.00321167	4994546492	67.1749	0	2.517e-05	36167	Use	Unique	100137	120121	100786	96605.9
FALSE	High	Mascot (A4)	Unambiguous	IILHNTMESLLER	[K].iILHNTMESLLER.[G]	N-Term(TMT6plex)	1	1	O15498	O15498	Synaptobrevin homolog YKT6 OS=Homo sapiens GN=YKT6 PE=1 SV=1	0	3	1	0	1	1	600.008	1798.01	0.618322	0.000370583	37940808	HCD	MS2	1.49042	3.12	2.46485	67.4189	18944	180216_521_GP_p_elu.raw	9/124	38.9	32	25	0.0020612	4994546492	67.1749	0	3.556e-05	35971	Use	Unique	159513	174821	122443	186000
FALSE	High	Mascot (A4)	Unambiguous	IILHNTMESLLER	[K].iILHNTMESLLER.[G]	N-Term(TMT6plex)	1	1	O15498	O15498	Synaptobrevin homolog YKT6 OS=Homo sapiens GN=YKT6 PE=1 SV=1	0	3	1	0	1	1	600.008	1798.01	0.821998	0.000492653	22464418	HCD	MS2	6.68698	4.55	4.36387	66.8627	18737	180216_521_GP_p_elu.raw	12/124	39.04	32	25	0.00199581	4994546492	67.1749	0	6.102e-06	35777	Use	Unique	142252	142216	132742	143861
FALSE	High	Mascot (A4)	Unambiguous	IILHNTMESLLER	[K].iILHNTMESLLER.[G]	N-Term(TMT6plex)	1	1	O15498	O15498	Synaptobrevin homolog YKT6 OS=Homo sapiens GN=YKT6 PE=1 SV=1	0	2	1	0	1	1	899.51	1798.01	1.91575	0.00172227	6870946	HCD	MS2	18.4109	92.98	25.0719	67.2696	18890	180216_521_GP_p_elu.raw	11/124	48.29	31	24	0.000228308	633875780	67.1999	0	8.257e-07	35921	Use	Unique	721124	632653	526138	612364
FALSE	High	Mascot (A4)	Unambiguous	IILHNTMESLLER	[K].iILHNTMESLLER.[G]	N-Term(TMT6plex)	1	1	O15498	O15498	Synaptobrevin homolog YKT6 OS=Homo sapiens GN=YKT6 PE=1 SV=1	0	3	1	0	1	1	600.008	1798.01	0.414646	0.000248513	1.38733e+06	HCD	MS2	6.0964	46.23	87.9944	71.5813	20553	180216_521_GP_p_elu.raw	9/124	34.86	31	24	0.00514376			0	1.006e-05	37480	Use	Unique	87450.1	81933.3	58254.6	72069
FALSE	High	Mascot (A4)	Unambiguous	IILHNTMESLLER	[K].iILHNTMESLLER.[G]	N-Term(TMT6plex)	1	1	O15498	O15498	Synaptobrevin homolog YKT6 OS=Homo sapiens GN=YKT6 PE=1 SV=1	0	3	1	0	1	1	600.008	1798.01	-0.400057	-0.000239768	380683	HCD	MS2	0	86.61	300	73.6336	21252	180216_521_GP_p_elu.raw	10/124	36.04	31	24	0.00387017			0	1.79e-06	38135	Use	Unique	50911.3	51059.2	36776.1	41765
FALSE	High	Mascot (A4)	Unambiguous	IILHNTMESLLER	[K].iILHNTMESLLER.[G]	N-Term(TMT6plex)	1	1	O15498	O15498	Synaptobrevin homolog YKT6 OS=Homo sapiens GN=YKT6 PE=1 SV=1	0	3	1	0	1	1	600.008	1798.01	0.109133	6.54073e-05	77643296	HCD	MS2	0.364595	4.47	1.24977	69.2337	19648	180216_521_GP_p_elu.raw	12/124	37.5	31	24	0.00277412	6.0841e+09	69.2555	0	9.326e-06	36631	Use	Unique	492225	526445	396190	405155
FALSE	High	Mascot (A4)	Unambiguous	IILHNTMESLLER	[K].iILHNTMESLLER.[G]	N-Term(TMT6plex)	1	1	O15498	O15498	Synaptobrevin homolog YKT6 OS=Homo sapiens GN=YKT6 PE=1 SV=1	0	3	1	0	1	1	600.008	1798.01	0.618322	0.000370583	19503998	HCD	MS2	3.7261	5.21	5.74652	69.7769	19855	180216_521_GP_p_elu.raw	11/124	37.75	32	25	0.00268609	6.0841e+09	69.2555	0	1.838e-05	36825	Use	Unique	78831.7	109986	128266	146792
FALSE	High	Mascot (A4)	Unambiguous	IILHNTMESLLER	[K].iILHNTMESLLER.[G]	N-Term(TMT6plex)	1	1	O15498	O15498	Synaptobrevin homolog YKT6 OS=Homo sapiens GN=YKT6 PE=1 SV=1	0	4	1	0	1	1	450.258	1798.01	0.882411	0.000396646	2.33792e+06	HCD	MS2	0	15.73	76.6274	52.6423	13323	180216_521_GP_p_elu.raw	7/124	26.51	32	25	0.0357372			0.007469	0.1303	30702	Use	Unique	28403.3	26531.1	24000.8	26200
FALSE	High	Mascot (A4)	Unambiguous	IILHNTMESLLER	[K].iILHNTmESLLER.[G]	N-Term(TMT6plex); M7(Oxidation)	1	1	O15498	O15498	Synaptobrevin homolog YKT6 OS=Homo sapiens GN=YKT6 PE=1 SV=1	0	2	1	0	1	1	907.505	1814	-0.681417	-0.000618047	1.79502e+06	HCD	MS2	0	271.63	138.303	51.6771	12947	180216_521_GP_p_elu.raw	12/124	33.17	32	25	0.0092775	35727198	51.7551	0	8.538e-05	30349	Use	Unique	434226	404475	338821	475919
FALSE	High	Mascot (A4)	Unambiguous	IILHNTMESLLER	[K].iILHNTmESLLER.[G]	N-Term(TMT6plex); M7(Oxidation)	1	1	O15498	O15498	Synaptobrevin homolog YKT6 OS=Homo sapiens GN=YKT6 PE=1 SV=1	0	3	0.9697	0	1	1	605.34	1814	0.253276	0.000153148	8676201	HCD	MS2	15.4144	12.68	16.8931	52.2193	13160	180216_521_GP_p_elu.raw	13/124	33.19	32	25	0.0091869	1028303700	51.7582	0	0.0002583	30549	Use	Unique	101455	91650.5	83325.8	89419.5
FALSE	High	Mascot (A4)	Unambiguous	IILHNTMESLLER	[K].iILHNTmESLLER.[G]	N-Term(TMT6plex); M7(Oxidation)	1	1	O15498	O15498	Synaptobrevin homolog YKT6 OS=Homo sapiens GN=YKT6 PE=1 SV=1	0	3	0.9608	0	1	1	605.34	1814	0.152336	9.2113e-05	7.48397e+06	HCD	MS2	12.9193	26.93	16.9944	51.6565	12938	180216_521_GP_p_elu.raw	10/124	51.38	32	25	0.000140825	1028303700	51.7582	0	3.062e-06	30341	Use	Unique	226320	230958	185859	203176
FALSE	High	Mascot (A4)	Unambiguous	IILHNTMESLLER	[K].iILHNTmESLLER.[G]	N-Term(TMT6plex); M7(Oxidation)	1	1	O15498	O15498	Synaptobrevin homolog YKT6 OS=Homo sapiens GN=YKT6 PE=1 SV=1	0	3	0.9714	0	1	1	605.34	1814.01	1.26268	0.0007635	3.82282e+06	HCD	MS2	8.58886	25.49	27.1583	52.7425	13361	180216_521_GP_p_elu.raw	13/124	34.92	32	25	0.00607171			0	6.91e-06	30737	Use	Unique	135300	132436	94461.2	136785
FALSE	High	Mascot (A4)	Unambiguous	IILHNTMESLLER	[K].iILHNTmESLLER.[G]	N-Term(TMT6plex); M7(Oxidation)	1	1	O15498	O15498	Synaptobrevin homolog YKT6 OS=Homo sapiens GN=YKT6 PE=1 SV=1	0	3	1	0	1	1	605.341	1814.01	2.87771	0.00174006	1.89412e+06	HCD	MS2	11.4007	43.36	49.0891	53.8546	13764	180216_521_GP_p_elu.raw	10/124	30.87	32	25	0.0147324			0	9.492e-05	31115	Use	Unique	124311	112017	94070.7	128344
FALSE	High	Mascot (A4)	Unambiguous	IILHNTMESLLER	[K].iILHNTmESLLER.[G]	N-Term(TMT6plex); M7(Oxidation)	1	1	O15498	O15498	Synaptobrevin homolog YKT6 OS=Homo sapiens GN=YKT6 PE=1 SV=1	0	3	0.9744	0	1	1	605.341	1814.01	1.5655	0.000946605	4.07301e+06	HCD	MS2	17.3224	30.3	32.559	53.3327	13572	180216_521_GP_p_elu.raw	10/124	39.12	32	25	0.0022288			0	2.712e-05	30935	Use	Unique	137859	138644	93854.1	123532
FALSE	High	Mascot (A4)	Unambiguous	IILHNTMESLLER	[K].iILHNTMEsLLER.[G]	N-Term(TMT6plex); S9(Phospho)	1	1	O15498	O15498	Synaptobrevin homolog YKT6 OS=Homo sapiens GN=YKT6 PE=1 SV=1	0	3	0.3636	0	1	1	626.662	1877.97	-1.72747	-0.00108138	1.48594e+06	HCD	MS2	7.99279	28.19	54.8557	72.5226	20887	180216_521_GP_p_elu.raw	10/124	33.29	33	26	0.0103842			0	0.0009087	37793	Use	Unique	74346.7	72921.9	69876.3	74533.3
FALSE	High	Mascot (A4)	Unambiguous	IILHNTMESLLER	[K].iILHNTMEsLLER.[G]	N-Term(TMT6plex); S9(Phospho)	1	1	O15498	O15498	Synaptobrevin homolog YKT6 OS=Homo sapiens GN=YKT6 PE=1 SV=1	0	3	0.0426	0	1	1	626.664	1877.98	1.00257	0.0006276	6.86099e+06	HCD	MS2	2.16405	10.04	12.3224	71.3006	20446	180216_521_GP_p_elu.raw	10/124	47.19	33	26	0.000419213			0	0.002767	37379	Use	Unique	118047	120461	86869	96400.6
FALSE	High	Mascot (A4)	Unambiguous	IILHNTMESLLER	[K].iILHNTMEsLLER.[G]	N-Term(TMT6plex); S9(Phospho)	1	1	O15498	O15498	Synaptobrevin homolog YKT6 OS=Homo sapiens GN=YKT6 PE=1 SV=1	0	2	0.4286	0	1	1	939.493	1877.98	1.82224	0.00171106	22954704	HCD	MS2	2.39416	118.23	10.1356	69.6466	19809	180216_521_GP_p_elu.raw	12/124	41.69	33	26	0.00147726	1085201324	69.6463	0	8.142e-05	36782	Use	Unique	2.32035e+06	2.40207e+06	1.93691e+06	2.02197e+06
FALSE	High	Mascot (A4)	Unambiguous	IILHNTMESLLER	[K].iILHNTMEsLLER.[G]	N-Term(TMT6plex); S9(Phospho)	1	1	O15498	O15498	Synaptobrevin homolog YKT6 OS=Homo sapiens GN=YKT6 PE=1 SV=1	0	3	0.0625	0	1	1	626.664	1877.98	1.68508	0.00105485	68184624	HCD	MS2	0.33854	4.68	1.92439	70.262	20048	180216_521_GP_p_elu.raw	14/124	48.29	33	26	0.000322448	8.85787e+09	69.991	0	4.24e-05	37006	Use	Unique	283394	450827	220055	334056
FALSE	High	Mascot (A4)	Unambiguous	IILHNTMESLLER	[K].iILHNTMEsLLER.[G]	N-Term(TMT6plex); S9(Phospho)	1	1	O15498	O15498	Synaptobrevin homolog YKT6 OS=Homo sapiens GN=YKT6 PE=1 SV=1	0	2	0.4667	0	1	1	939.494	1877.98	2.34225	0.00219934	16767139	HCD	MS2	0	77.77	9.025	70.1813	20017	180216_521_GP_p_elu.raw	12/124	45	33	26	0.000690958	1485047776	69.99	0	3.842e-05	36977	Use	Unique	1.75435e+06	1.52279e+06	1.4166e+06	1.55592e+06
FALSE	High	Mascot (A4)	Unambiguous	IILHNTMESLLER	[K].iILHNTMEsLLER.[G]	N-Term(TMT6plex); S9(Phospho)	1	1	O15498	O15498	Synaptobrevin homolog YKT6 OS=Homo sapiens GN=YKT6 PE=1 SV=1	0	3	0.0263	0	1	1	626.664	1877.98	1.10007	0.000688635	9323387	HCD	MS2	8.04743	7.46	9.04563	70.7891	20257	180216_521_GP_p_elu.raw	13/124	38.13	33	26	0.00339163	8.85787e+09	69.991	0.0007308	0.004144	37202	Use	Unique	147098	127292	91741.2	72898
FALSE	High	Mascot (A4)	Unambiguous	IILHNTMESLLER	[K].iILHNtMESLLER.[G]	N-Term(TMT6plex); T6(Phospho)	1	1	O15498	O15498	Synaptobrevin homolog YKT6 OS=Homo sapiens GN=YKT6 PE=1 SV=1	0	3	0.4286	0	1	1	626.663	1877.97	-1.04496	-0.000654138	8502916	HCD	MS2	10.3658	12.8	12.5794	68.0102	19169	180216_521_GP_p_elu.raw	14/124	34.51	33	26	0.00754014	742354068	67.9056	0	8.432e-05	36182	Use	Unique	162089	114677	111862	149820
FALSE	High	Mascot (A4)	Unambiguous	IILHNTMESLLER	[K].iILHNtMESLLER.[G]	N-Term(TMT6plex); T6(Phospho)	1	1	O15498	O15498	Synaptobrevin homolog YKT6 OS=Homo sapiens GN=YKT6 PE=1 SV=1	0	3	0.4375	0	1	1	626.663	1877.97	-0.557455	-0.000348962	9204640	HCD	MS2	13.1249	10.41	10.0452	68.5633	19378	180216_521_GP_p_elu.raw	10/124	47.84	33	26	0.00036094	775064186	68.4905	0	4.948e-05	36378	Use	Unique	150818	153222	148465	132462
FALSE	High	Mascot (A4)	Unambiguous	IILHNTMESLLER	[K].iILHNtmESLLER.[G]	N-Term(TMT6plex); T6(Phospho); M7(Oxidation)	1	1	O15498	O15498	Synaptobrevin homolog YKT6 OS=Homo sapiens GN=YKT6 PE=1 SV=1	0	3	0.0667	0	1	1	631.996	1893.97	1.13308	0.000715341	5207004	HCD	MS2	12.7707	12.37	14.0326	56.0962	14591	180216_521_GP_p_elu.raw	12/124	30.02	33	26	0.0211524	631839891	55.3185	0	0.0003677	31890	Use	Unique	126875	116981	91943.5	105610
FALSE	High	Mascot (A4)	Unambiguous	IILHNTMESLLER	[K].iILHNtmESLLER.[G]	N-Term(TMT6plex); T6(Phospho); M7(Oxidation)	1	1	O15498	O15498	Synaptobrevin homolog YKT6 OS=Homo sapiens GN=YKT6 PE=1 SV=1	0	3	0.0857	0	1	1	631.996	1893.97	1.51979	0.000959482	5865665	HCD	MS2	7.74274	14.79	13.4259	55.5808	14399	180216_521_GP_p_elu.raw	13/124	35.42	33	26	0.00602864	631839891	55.3185	0	0.0009121	31710	Use	Unique	146738	147286	118329	152795
FALSE	High	Mascot (A4)	Unambiguous	IILHNTMESLLER	[K].iILHNtmESLLER.[G]	N-Term(TMT6plex); T6(Phospho); M7(Oxidation)	1	1	O15498	O15498	Synaptobrevin homolog YKT6 OS=Homo sapiens GN=YKT6 PE=1 SV=1	0	3	0.2414	0	1	1	631.996	1893.97	0.843047	0.000532235	1.24481e+06	HCD	MS2	12.3724	47.13	48.1903	56.6387	14792	180216_521_GP_p_elu.raw	10/124	28.84	33	26	0.0277561			0	0.000302	32079	Use	Unique	159293	161089	97169.4	137458
FALSE	High	Mascot (A4)	Unambiguous	LDDLVSK	[K].lDDLVSk.[S]	N-Term(TMT6plex); K7(TMT6plex)	1	1	O15498	O15498	Synaptobrevin homolog YKT6 OS=Homo sapiens GN=YKT6 PE=1 SV=1	0	2	0.6571	0	1	1	624.385	1247.76	1.00377	0.00062623	29114392	HCD	MS2	19.3827	28.84	3.95852	55.4197	14334	180216_521_GP_p_elu.raw	1956-06-01	35.39	30	23	0.00291959	5550116750	54.9799	0	0.0005659	31649	Use	Unique	1.09382e+06	957277	902841	838575
FALSE	High	Mascot (A4)	Unambiguous	LDDLVSK	[K].lDDLVSk.[S]	N-Term(TMT6plex); K7(TMT6plex)	1	1	O15498	O15498	Synaptobrevin homolog YKT6 OS=Homo sapiens GN=YKT6 PE=1 SV=1	0	2	0.7059	0	1	1	624.385	1247.76	1.68859	0.00105348	64390416	HCD	MS2	14.4309	32.88	1.95627	54.8906	14142	180216_521_GP_p_elu.raw	1956-06-01	33.73	30	23	0.00427879	5550116750	54.9799	0	0.0005175	31469	Use	Unique	2.41061e+06	2.33701e+06	2.2067e+06	1.77147e+06
FALSE	High	Mascot (A4)	Unambiguous	LDDLVSKSEVLGTQSK	[K].lDDLVskSEVLGTQSk.[A]	N-Term(TMT6plex); S6(Phospho); K7(TMT6plex); K16(TMT6plex)	1	1	O15498	O15498	Synaptobrevin homolog YKT6 OS=Homo sapiens GN=YKT6 PE=1 SV=1	1	3	0.1481	0	1	1	829.463	2486.37	0.846406	0.000701493	69076528	HCD	MS2	0	143.98	2.72744	67.2001	18862	180216_521_GP_p_elu.raw	14/164	27.28	33	26	0.0432128	5015584000	67.1719	0	1.765e-05	35894	Use	Unique	9.26587e+06	9.99026e+06	7.16503e+06	6.50723e+06
FALSE	High	Mascot (A4)	Unambiguous	LDDLVSKSEVLGTQSK	[K].lDDLVskSEVLGTQSk.[A]	N-Term(TMT6plex); S6(Phospho); K7(TMT6plex); K16(TMT6plex)	1	1	O15498	O15498	Synaptobrevin homolog YKT6 OS=Homo sapiens GN=YKT6 PE=1 SV=1	1	3	0.0385	0	1	1	829.463	2486.38	1.43556	0.00118977	26579582	HCD	MS2	12.7419	151.51	9.36247	66.6824	18671	180216_521_GP_p_elu.raw	14/164	25.64	33	26	0.0615384	5015584000	67.1719	0	5.361e-05	35715	Use	Unique	3.05226e+06	3.21645e+06	2.31918e+06	2.26088e+06
FALSE	High	Mascot (A4)	Unambiguous	NDSLAGVVIADNEYPSR	[R].nDSLAGVVIADNEYPSR.[V]	N-Term(TMT6plex)	1	1	O15498	O15498	Synaptobrevin homolog YKT6 OS=Homo sapiens GN=YKT6 PE=1 SV=1	0	4	1	0	1	1	513.018	2049.05	1.81209	0.000928265	1.20491e+06	HCD	MS2	12.7624	60.51	286.711	56.3039	14666	180216_521_GP_p_elu.raw	19/188	56.47	33	26	5.02695e-05			0	8.497e-07	31961	Use	Unique	36727.4	35566.5	28868.5	33994.7
FALSE	High	Mascot (A4)	Unambiguous	NDSLAGVVIADNEYPSR	[R].nDSLAGVVIADNEYPSR.[V]	N-Term(TMT6plex)	1	1	O15498	O15498	Synaptobrevin homolog YKT6 OS=Homo sapiens GN=YKT6 PE=1 SV=1	0	3	1	0	1	1	683.688	2049.05	1.43142	0.000977683	49075776	HCD	MS2	1.99095	3.69	1.85336	56.094	14590	180216_521_GP_p_elu.raw	17/188	59.11	33	26	2.74333e-05	30728724768	56.5652	0	2.592e-07	31889	Use	Unique	256273	281165	220670	301591
FALSE	High	Mascot (A4)	Unambiguous	NDSLAGVVIADNEYPSR	[R].nDSLAGVVIADNEYPSR.[V]	N-Term(TMT6plex)	1	1	O15498	O15498	Synaptobrevin homolog YKT6 OS=Homo sapiens GN=YKT6 PE=1 SV=1	0	2	1	0	1	1	1025.03	2049.05	1.88479	0.00193101	6697519	HCD	MS2	0	163.56	22.3628	55.8078	14483	180216_521_GP_p_elu.raw	14/188	77.92	33	26	3.60809e-07			0	3.681e-11	31789	Use	Unique	1.6238e+06	1.60911e+06	1.38453e+06	1.53952e+06
FALSE	High	Mascot (A4)	Unambiguous	NDSLAGVVIADNEYPSR	[R].nDSLAGVVIADNEYPSR.[V]	N-Term(TMT6plex)	1	1	O15498	O15498	Synaptobrevin homolog YKT6 OS=Homo sapiens GN=YKT6 PE=1 SV=1	0	3	1	0	1	1	683.687	2049.05	0.627171	0.000428367	24467104	HCD	MS2	3.39589	2.95	2.33205	55.5786	14398	180216_521_GP_p_elu.raw	15/188	72	33	26	1.3818e-06			0	9.403e-06	31709	Use	Unique	200820	177481	147221	159638
FALSE	High	Mascot (A4)	Unambiguous	NDSLAGVVIADNEYPSR	[R].nDSLAGVVIADNEYPSR.[V]	N-Term(TMT6plex)	1	1	O15498	O15498	Synaptobrevin homolog YKT6 OS=Homo sapiens GN=YKT6 PE=1 SV=1	0	2	1	0	1	1	1025.03	2049.04	-0.0215838	-2.21131e-05	56321884	HCD	MS2	0	134.69	4.38629	56.3149	14670	180216_521_GP_p_elu.raw	13/188	80.2	33	26	2.10576e-07	8781140752	56.5113	0	9.6e-12	31964	Use	Unique	6.84451e+06	6.19257e+06	5.56552e+06	6.4661e+06
FALSE	High	Mascot (A4)	Unambiguous	NDSLAGVVIADNEYPSR	[R].nDSLAGVVIADNEYPSR.[V]	N-Term(TMT6plex)	1	1	O15498	O15498	Synaptobrevin homolog YKT6 OS=Homo sapiens GN=YKT6 PE=1 SV=1	0	2	1	0	1	1	1025.03	2049.05	1.88479	0.00193101	6931183	HCD	MS2	6.51679	157.62	26.9948	55.2529	14275	180216_521_GP_p_elu.raw	15/188	84.27	33	26	8.36137e-08			0	6.983e-13	31594	Use	Unique	1.26832e+06	1.17514e+06	986811	1.19913e+06
FALSE	High	Mascot (A4)	Unambiguous	NDSLAGVVIADNEYPSR	[R].nDSLAGVVIADNEYPSR.[V]	N-Term(TMT6plex)	1	1	O15498	O15498	Synaptobrevin homolog YKT6 OS=Homo sapiens GN=YKT6 PE=1 SV=1	0	3	1	0	1	1	683.687	2049.05	1.07398	0.000733543	19719678	HCD	MS2	3.68773	6.82	4.47713	55.0584	14206	180216_521_GP_p_elu.raw	14/188	57.18	33	26	4.26879e-05			0	1.252e-07	31529	Use	Unique	259626	213769	159585	176030
FALSE	High	Mascot (A4)	Unambiguous	NDSLAGVVIADNEYPSR	[R].nDSLAGVVIADNEYPSR.[V]	N-Term(TMT6plex)	1	1	O15498	O15498	Synaptobrevin homolog YKT6 OS=Homo sapiens GN=YKT6 PE=1 SV=1	0	3	1	0	1	1	683.687	2049.05	0.984616	0.000672508	261308944	HCD	MS2	0.546813	2.34	0.466625	56.611	14782	180216_521_GP_p_elu.raw	14/188	64.3	33	26	8.26666e-06	30728724768	56.5652	0	9.084e-06	32069	Use	Unique	711019	610452	866760	514593
FALSE	High	Mascot (A4)	Unambiguous	NDSLAGVVIADNEYPSR	[R].nDSLAGVVIADNEYPSR.[V]	N-Term(TMT6plex)	1	1	O15498	O15498	Synaptobrevin homolog YKT6 OS=Homo sapiens GN=YKT6 PE=1 SV=1	0	3	1	0	1	1	683.682	2049.03	-6.70046	-0.00457652	45807444	HCD	MS2	2.79777	3.21	1.67105	57.6708	15198	180216_521_GP_p_elu.raw	13/188	62.37	33	26	1.27185e-05			0	6.241e-06	32459	Use	Unique	248184	310782	174570	293149
FALSE	High	Mascot (A4)	Unambiguous	NDSLAGVVIADNEYPSR	[R].nDSLAGVVIADNEYPSR.[V]	N-Term(TMT6plex)	1	1	O15498	O15498	Synaptobrevin homolog YKT6 OS=Homo sapiens GN=YKT6 PE=1 SV=1	0	2	1	0	1	1	1025.02	2049.04	-3.71519	-0.00380629	15204322	HCD	MS2	0	153.94	12.1277	57.3884	15088	180216_521_GP_p_elu.raw	15/188	75	33	26	6.71984e-07			0	3.954e-11	32356	Use	Unique	2.78722e+06	2.60266e+06	2.35583e+06	2.63256e+06
FALSE	High	Mascot (A4)	Unambiguous	NDSLAGVVIADNEYPSR	[R].nDSLAGVVIADNEYPSR.[V]	N-Term(TMT6plex)	1	1	O15498	O15498	Synaptobrevin homolog YKT6 OS=Homo sapiens GN=YKT6 PE=1 SV=1	0	3	1	0	1	1	683.687	2049.05	0.269725	0.000184226	95743560	HCD	MS2	2.6483	3.22	1.07006	57.1369	14990	180216_521_GP_p_elu.raw	14/188	66.71	33	26	4.62871e-06	30728724768	56.5652	0	9.892e-08	32264	Use	Unique	400651	468687	273219	431739
FALSE	High	Mascot (A4)	Unambiguous	NDSLAGVVIADNEYPSR	[R].nDSLAGVVIADNEYPSR.[V]	N-Term(TMT6plex)	1	1	O15498	O15498	Synaptobrevin homolog YKT6 OS=Homo sapiens GN=YKT6 PE=1 SV=1	0	2	1	0	1	1	1025.03	2049.05	0.216713	0.000222028	64399760	HCD	MS2	2.99778	117.01	3.65566	56.861	14878	180216_521_GP_p_elu.raw	14/188	96.95	33	26	4.40004e-09	8781140752	56.5113	0	1.142e-11	32159	Use	Unique	7.10104e+06	5.93754e+06	5.90207e+06	5.93526e+06
FALSE	High	Mascot (A4)	Unambiguous	NDSLAGVVIADNEYPSR	[R].nDSLAGVVIADNEYPSR.[V]	N-Term(TMT6plex)	1	1	O15498	O15498	Synaptobrevin homolog YKT6 OS=Homo sapiens GN=YKT6 PE=1 SV=1	0	2	1	0	1	1	1025.03	2049.05	1.4082	0.00144273	5214795	HCD	MS2	22.1546	146.02	24.2145	54.6864	14062	180216_521_GP_p_elu.raw	13/188	80.68	33	26	1.91962e-07			0	6.119e-11	31394	Use	Unique	1.36461e+06	1.19639e+06	1.12616e+06	1.31835e+06
FALSE	High	Mascot (A4)	Unambiguous	NDSLAGVVIADNEYPSR	[R].nDSLAGVVIADNEYPSR.[V]	N-Term(TMT6plex)	1	1	O15498	O15498	Synaptobrevin homolog YKT6 OS=Homo sapiens GN=YKT6 PE=1 SV=1	0	3	1	0	1	1	683.686	2049.04	-0.266443	-0.000181985	12842199	HCD	MS2	3.2372	6.75	8.06131	48.6228	11903	180216_521_GP_p_elu.raw	16/188	57.82	33	26	3.73343e-05	1229105208	48.5668	0	5.913e-06	29370	Use	Unique	109972	141291	77668.4	125849
FALSE	High	Mascot (A4)	Unambiguous	NDSLAGVVIADNEYPSR	[R].nDSLAGVVIADNEYPSR.[V]	N-Term(TMT6plex)	1	1	O15498	O15498	Synaptobrevin homolog YKT6 OS=Homo sapiens GN=YKT6 PE=1 SV=1	0	3	1	0	1	1	683.687	2049.05	0.984616	0.000672508	3640801	HCD	MS2	0	25.25	22.7953	49.1815	12080	180216_521_GP_p_elu.raw	16/188	41.84	33	26	0.00145657	1229105208	48.5668	0	2.93e-05	29536	Use	Unique	152274	147111	122030	176891
FALSE	High	Mascot (A4)	Unambiguous	NDSLAGVVIADNEYPSR	[R].nDSLAGVVIADNEYPSR.[V]	N-Term(TMT6plex)	1	1	O15498	O15498	Synaptobrevin homolog YKT6 OS=Homo sapiens GN=YKT6 PE=1 SV=1	0	3	1	0	1	1	683.688	2049.05	1.96759	0.00134389	17547456	HCD	MS2	3.47013	9.45	6.57719	54.5492	14014	180216_521_GP_p_elu.raw	14/188	60.88	33	26	1.82914e-05			0	1.981e-07	31349	Use	Unique	183417	211917	204941	209843
FALSE	High	Mascot (A4)	Unambiguous	NDSLAGVVIADNEYPSR	[R].nDSLAGVVIADNEYPSR.[V]	N-Term(TMT6plex)	1	1	O15498	O15498	Synaptobrevin homolog YKT6 OS=Homo sapiens GN=YKT6 PE=1 SV=1	0	3	1	0	1	1	683.687	2049.05	0.359086	0.000245261	3.11644e+06	HCD	MS2	0	34.77	31.308	49.781	12273	180216_521_GP_p_elu.raw	8/188	38.1	33	26	0.00337642			0	0.0002919	29717	Use	Unique	159534	167637	125219	149505
FALSE	High	Mascot (A4)	Unambiguous	NDSLAGVVIADNEYPSR	[R].nDSLAGVVIADNEYPSR.[V]	N-Term(TMT6plex)	1	1	O15498	O15498	Synaptobrevin homolog YKT6 OS=Homo sapiens GN=YKT6 PE=1 SV=1	0	3	1	0	1	1	683.685	2049.04	-1.60686	-0.00109751	2.00093e+06	HCD	MS2	0	114.11	132.182	52.9542	13444	180216_521_GP_p_elu.raw	13/188	40.98	33	26	0.00174362	831167520	53.5321	0	2.538e-06	30815	Use	Unique	163763	157958	129929	156645
FALSE	High	Mascot (A4)	Unambiguous	NDSLAGVVIADNEYPSR	[R].nDSLAGVVIADNEYPSR.[V]	N-Term(TMT6plex)	1	1	O15498	O15498	Synaptobrevin homolog YKT6 OS=Homo sapiens GN=YKT6 PE=1 SV=1	0	2	1	0	1	1	1025.03	2049.05	0.0975647	9.99572e-05	1.8837e+06	HCD	MS2	0	309.35	166.073	53.1009	13490	180216_521_GP_p_elu.raw	12/188	81.75	33	26	1.47036e-07	207818648	53.5617	0	6.602e-10	30858	Use	Unique	550391	465881	402245	553767
FALSE	High	Mascot (A4)	Unambiguous	NDSLAGVVIADNEYPSR	[R].nDSLAGVVIADNEYPSR.[V]	N-Term(TMT6plex)	1	1	O15498	O15498	Synaptobrevin homolog YKT6 OS=Homo sapiens GN=YKT6 PE=1 SV=1	0	2	1	0	1	1	1025.03	2049.05	2.95713	0.00302964	4.09376e+06	HCD	MS2	0	146.35	45.6967	54.1445	13870	180216_521_GP_p_elu.raw	14/188	94.85	33	26	6.97236e-09			0	2.52e-11	31214	Use	Unique	724811	616366	570962	678247
FALSE	High	Mascot (A4)	Unambiguous	NDSLAGVVIADNEYPSR	[R].nDSLAGVVIADNEYPSR.[V]	N-Term(TMT6plex)	1	1	O15498	O15498	Synaptobrevin homolog YKT6 OS=Homo sapiens GN=YKT6 PE=1 SV=1	0	3	1	0	1	1	683.688	2049.05	1.61015	0.00109975	17177212	HCD	MS2	0.789163	5.53	5.33187	54.0072	13822	180216_521_GP_p_elu.raw	14/188	60.1	33	26	2.20856e-05	610865536	53.8745	0	3.85e-08	31169	Use	Unique	150457	138433	158939	133861
FALSE	High	Mascot (A4)	Unambiguous	NDSLAGVVIADNEYPSR	[R].nDSLAGVVIADNEYPSR.[V]	N-Term(TMT6plex)	1	1	O15498	O15498	Synaptobrevin homolog YKT6 OS=Homo sapiens GN=YKT6 PE=1 SV=1	0	2	1	0	1	1	1025.03	2049.05	0.812456	0.000832379	4966754	HCD	MS2	0	164.38	51.8754	53.6239	13680	180216_521_GP_p_elu.raw	14/188	95	33	26	7.02026e-09	207818648	53.5617	0	5.717e-12	31036	Use	Unique	734862	628167	582991	734468
FALSE	High	Mascot (A4)	Unambiguous	NDSLAGVVIADNEYPSR	[R].nDSLAGVVIADNEYPSR.[V]	N-Term(TMT6plex)	1	1	O15498	O15498	Synaptobrevin homolog YKT6 OS=Homo sapiens GN=YKT6 PE=1 SV=1	0	3	1	0	1	1	683.687	2049.05	1.34206	0.000916648	16374456	HCD	MS2	0.894771	8.14	7.82789	53.4903	13630	180216_521_GP_p_elu.raw	14/188	65.67	33	26	5.97597e-06	831167520	53.5321	0	4.399e-07	30989	Use	Unique	145680	176749	121324	113500
FALSE	High	Mascot (A4)	Unambiguous	NDSLAGVVIADNEYPSR	[R].nDsLAGVVIADNEYPSR.[V]	N-Term(TMT6plex); S3(Phospho)	1	1	O15498	O15498	Synaptobrevin homolog YKT6 OS=Homo sapiens GN=YKT6 PE=1 SV=1	0	3	1	0	1	1	710.342	2129.01	-0.152286	-0.000108073	4505646	HCD	MS2	18.1571	81.28	48.9412	61.6889	16799	180216_521_GP_p_elu.raw	15/188	33.2	32	25	0.00902218			0	5.578e-06	33960	Use	Unique	294904	288634	200327	285404
FALSE	High	Mascot (A4)	Unambiguous	NDSLAGVVIADNEYPSR	[R].nDsLAGVVIADNEYPSR.[V]	N-Term(TMT6plex); S3(Phospho)	1	1	O15498	O15498	Synaptobrevin homolog YKT6 OS=Homo sapiens GN=YKT6 PE=1 SV=1	0	2	1	0	1	1	1065.01	2129.01	-1.17803	-0.00125402	1282774	HCD	MS2	0	238.02	158.718	61.182	16596	180216_521_GP_p_elu.raw	13/188	61.76	32	25	1.23359e-05			0	7.684e-05	33770	Use	Unique	615671	557526	460721	618367
FALSE	High	Mascot (A4)	Unambiguous	NDSLAGVVIADNEYPSR	[R].nDsLAGVVIADNEYPSR.[V]	N-Term(TMT6plex); S3(Phospho)	1	1	O15498	O15498	Synaptobrevin homolog YKT6 OS=Homo sapiens GN=YKT6 PE=1 SV=1	0	2	0.9855	0	1	1	1065.01	2129.02	2.72086	0.00289637	2.62722e+06	HCD	MS2	0	199.75	119.511	60.6272	16372	180216_521_GP_p_elu.raw	12/188	69.27	32	25	2.35425e-06			0	4.401e-08	33560	Use	Unique	737672	670838	531681	744993
FALSE	High	Mascot (A4)	Unambiguous	NDSLAGVVIADNEYPSR	[R].nDsLAGVVIADNEYPSR.[V]	N-Term(TMT6plex); S3(Phospho)	1	1	O15498	O15498	Synaptobrevin homolog YKT6 OS=Homo sapiens GN=YKT6 PE=1 SV=1	0	2	0.961	0	1	1	1065.01	2129.01	-0.83401	-0.000887808	2239036	HCD	MS2	0	246.88	99.9446	60.0301	16130	180216_521_GP_p_elu.raw	14/188	76.54	32	25	4.11475e-07			0	8.295e-09	33333	Use	Unique	873573	818117	695043	934903
FALSE	High	Mascot (A4)	Unambiguous	NDSLAGVVIADNEYPSR	[R].nDsLAGVVIADNEYPSR.[V]	N-Term(TMT6plex); S3(Phospho)	1	1	O15498	O15498	Synaptobrevin homolog YKT6 OS=Homo sapiens GN=YKT6 PE=1 SV=1	0	3	1	0	1	1	710.341	2129.01	-0.754321	-0.000535319	9987703	HCD	MS2	11.5894	25.32	10.7761	59.6089	15967	180216_521_GP_p_elu.raw	17/188	39.1	32	25	0.00228215	3.27363e+09	58.7914	0	1.489e-06	33180	Use	Unique	391735	390923	227774	352849
FALSE	High	Mascot (A4)	Unambiguous	NDSLAGVVIADNEYPSR	[R].nDsLAGVVIADNEYPSR.[V]	N-Term(TMT6plex); S3(Phospho)	1	1	O15498	O15498	Synaptobrevin homolog YKT6 OS=Homo sapiens GN=YKT6 PE=1 SV=1	0	2	0.9633	0	1	1	1065.01	2129.02	3.17955	0.00338465	1.27975e+06	HCD	MS2	27.1554	256.2	222.785	56.204	14630	180216_521_GP_p_elu.raw	14/188	108.62	32	25	2.73434e-10			0	7.181e-08	31927	Use	Unique	449182	377658	320470	470089
FALSE	High	Mascot (A4)	Unambiguous	NDSLAGVVIADNEYPSR	[R].nDsLAGVVIADNEYPSR.[V]	N-Term(TMT6plex); S3(Phospho)	1	1	O15498	O15498	Synaptobrevin homolog YKT6 OS=Homo sapiens GN=YKT6 PE=1 SV=1	0	2	0.8904	0	1	1	1065.01	2129.01	-1.7514	-0.00186437	3322847	HCD	MS2	0	154.47	40.6471	59.4955	15922	180216_521_GP_p_elu.raw	13/188	72.69	32	25	9.82342e-07	1115964920	58.8612	0	2.33e-05	33138	Use	Unique	1.1864e+06	1.04471e+06	846838	1.06159e+06
FALSE	High	Mascot (A4)	Unambiguous	NDSLAGVVIADNEYPSR	[R].nDsLAGVVIADNEYPSR.[V]	N-Term(TMT6plex); S3(Phospho)	1	1	O15498	O15498	Synaptobrevin homolog YKT6 OS=Homo sapiens GN=YKT6 PE=1 SV=1	0	3	1	0	1	1	710.342	2129.01	0.0197234	1.39971e-05	20353076	HCD	MS2	7.21659	15.79	7.78203	59.0933	15759	180216_521_GP_p_elu.raw	20/188	58.06	32	25	2.96216e-05	3.27363e+09	58.7914	0	2.332e-09	32985	Use	Unique	312111	312464	200648	309552
FALSE	High	Mascot (A4)	Unambiguous	NDSLAGVVIADNEYPSR	[R].nDsLAGVVIADNEYPSR.[V]	N-Term(TMT6plex); S3(Phospho)	1	1	O15498	O15498	Synaptobrevin homolog YKT6 OS=Homo sapiens GN=YKT6 PE=1 SV=1	0	2	0.879	0	1	1	1065.01	2129.01	0.771415	0.000821176	9650999	HCD	MS2	8.24061	94.93	21.9174	58.9783	15713	180216_521_GP_p_elu.raw	15/188	123.9	32	25	7.71986e-12	1115964920	58.8612	0	2.445e-13	32942	Use	Unique	1.29503e+06	1.12534e+06	868249	1.1601e+06
FALSE	High	Mascot (A4)	Unambiguous	NDSLAGVVIADNEYPSR	[R].nDsLAGVVIADNEYPSR.[V]	N-Term(TMT6plex); S3(Phospho)	1	1	O15498	O15498	Synaptobrevin homolog YKT6 OS=Homo sapiens GN=YKT6 PE=1 SV=1	0	3	1	0	1	1	710.342	2129.01	0.535753	0.000380208	22577380	HCD	MS2	6.58926	17.08	8.5297	58.575	15551	180216_521_GP_p_elu.raw	9/188	58.79	32	25	2.50386e-05	3.27363e+09	58.7914	0	8.396e-08	32790	Use	Unique	309985	256665	219755	317913
FALSE	High	Mascot (A4)	Unambiguous	NDSLAGVVIADNEYPSR	[R].nDsLAGVVIADNEYPSR.[V]	N-Term(TMT6plex); S3(Phospho)	1	1	O15498	O15498	Synaptobrevin homolog YKT6 OS=Homo sapiens GN=YKT6 PE=1 SV=1	0	2	0.9032	0	1	1	1065.01	2129.01	-1.17803	-0.00125402	4838151	HCD	MS2	0	170.1	48.3621	58.4549	15505	180216_521_GP_p_elu.raw	14/188	61.58	32	25	1.28579e-05	1115964920	58.8612	0	1.141e-07	32747	Use	Unique	1.02971e+06	892342	679527	965061
FALSE	High	Mascot (A4)	Unambiguous	NDSLAGVVIADNEYPSR	[R].nDsLAGVVIADNEYPSR.[V]	N-Term(TMT6plex); S3(Phospho)	1	1	O15498	O15498	Synaptobrevin homolog YKT6 OS=Homo sapiens GN=YKT6 PE=1 SV=1	0	2	0.8406	0	1	1	1065.02	2129.02	5.35834	0.00570399	2.18686e+06	HCD	MS2	0	317.43	130.304	57.9253	15298	180216_521_GP_p_elu.raw	13/188	69.36	32	25	2.12056e-06	1115964920	58.8612	0	7.329e-06	32553	Use	Unique	880621	788921	625166	870378
FALSE	High	Mascot (A4)	Unambiguous	NDSLAGVVIADNEYPSR	[R].nDsLAGVVIADNEYPSR.[V]	N-Term(TMT6plex); S3(Phospho)	1	1	O15498	O15498	Synaptobrevin homolog YKT6 OS=Homo sapiens GN=YKT6 PE=1 SV=1	0	2	0.8406	0	1	1	1065.01	2129.02	2.72086	0.00289637	1.73203e+06	HCD	MS2	0	340.75	185.274	57.3961	15091	180216_521_GP_p_elu.raw	13/188	68.58	32	25	2.75964e-06	7.46604e+07	57.1979	0	5.498e-06	32359	Use	Unique	670441	593424	467134	668313
FALSE	High	Mascot (A4)	Unambiguous	NDSLAGVVIADNEYPSR	[R].nDsLAGVVIADNEYPSR.[V]	N-Term(TMT6plex); S3(Phospho)	1	1	O15498	O15498	Synaptobrevin homolog YKT6 OS=Homo sapiens GN=YKT6 PE=1 SV=1	0	3	1	0	1	1	710.343	2129.01	1.48181	0.00105159	3306844	HCD	MS2	19.3052	120.83	55.4425	56.9885	14929	180216_521_GP_p_elu.raw	8/188	40.73	32	25	0.00163561	1.534e+08	57.2948	0	7.789e-08	32207	Use	Unique	370676	359152	328209	480962
FALSE	High	Mascot (A4)	Unambiguous	NDSLAGVVIADNEYPSR	[R].nDsLAGVVIADNEYPSR.[V]	N-Term(TMT6plex); S3(Phospho)	1	1	O15498	O15498	Synaptobrevin homolog YKT6 OS=Homo sapiens GN=YKT6 PE=1 SV=1	0	2	0.9667	0	1	1	1065.01	2129.01	0.198049	0.000210824	1.36837e+06	HCD	MS2	0	279.34	162.833	56.8706	14882	180216_521_GP_p_elu.raw	14/188	59.73	32	25	1.98463e-05			0	8.314e-08	32163	Use	Unique	547538	495092	385552	553076
FALSE	High	Mascot (A4)	Unambiguous	NDSLAGVVIADNEYPSR	[R].nDsLAGVVIADNEYPSR.[V]	N-Term(TMT6plex); S3(Phospho)	1	1	O15498	O15498	Synaptobrevin homolog YKT6 OS=Homo sapiens GN=YKT6 PE=1 SV=1	0	3	1	0	1	1	710.342	2129.01	0.621758	0.000441243	6.78922e+06	HCD	MS2	24.7559	28.3	15.355	57.5195	15137	180216_521_GP_p_elu.raw	8/188	42.88	32	25	0.000986663	31039897	57.6055	0	0.0005382	32402	Use	Unique	281363	250393	228958	336969
FALSE	High	Mascot (A4)	Unambiguous	QVDRIDWPVGSPATIHYPALDGHLSR	[K].qVDRIDWPVGsPATIHYPALDGHLSR.[Y]	N-Term(TMT6plex); S11(Phospho)	1	1	O15498	O15498	Synaptobrevin homolog YKT6 OS=Homo sapiens GN=YKT6 PE=1 SV=1	1	4	0.2188	0	1	1	803.161	3209.62	3.97267	0.00318768	1.97666e+06	HCD	MS2	12.9777	146.56	142.442	63.5143	17512	180216_521_GP_p_elu.raw	17/294	31.96	35	28	0.0203138			0	1.293e-07	34629	Use	Unique	262659	249042	180646	252186
FALSE	High	Mascot (A4)	Unambiguous	QVDRIDWPVGSPATIHYPALDGHLSR	[K].qVDRIDWPVGsPATIHYPALDGHLSR.[Y]	N-Term(TMT6plex); S11(Phospho)	1	1	O15498	O15498	Synaptobrevin homolog YKT6 OS=Homo sapiens GN=YKT6 PE=1 SV=1	1	5	0.0645	0	1	1	642.727	3209.61	-0.604801	-0.000388235	0	HCD	MS2		30.72	57.4165	63.0524	17340	180216_521_GP_p_elu.raw	18/294	31.09	34	27	0.0241969			0	6.862e-05	34468	Use	Unique	80122	82807.3	75593.8	79728.2
FALSE	High	Mascot (A4)	Unambiguous	QVDRIDWPVGSPATIHYPALDGHLSR	[K].qVDRIDWPVGsPATIHYPALDGHLSR.[Y]	N-Term(TMT6plex); S11(Phospho)	1	1	O15498	O15498	Synaptobrevin homolog YKT6 OS=Homo sapiens GN=YKT6 PE=1 SV=1	1	4	0.1389	0	1	1	803.16	3209.62	2.90775	0.00233319	3.62047e+06	HCD	MS2	0	69.91	40.7743	62.9412	17294	180216_521_GP_p_elu.raw	29/294	36.33	35	28	0.00736841	907148338	62.7415	0	5.321e-08	34424	Use	Unique	345117	358752	269738	328152
FALSE	High	Mascot (A4)	Unambiguous	SEVLGTQSK	[K].sEVLGTQSk.[A]	N-Term(TMT6plex); K9(TMT6plex)	1	1	O15498	O15498	Synaptobrevin homolog YKT6 OS=Homo sapiens GN=YKT6 PE=1 SV=1	0	2	0.8936	0	1	1	703.917	1406.83	0.674074	0.000474152	5.91277e+06	HCD	MS2	11.7235	76.49	24.1312	36.3322	8240	180216_521_GP_p_elu.raw	14/82	47.09	30	23	0.000223772	528870575	36.1228	0	2.026e-06	25937	Use	Unique	517627	440674	371654	390178
FALSE	High	Mascot (A4)	Unambiguous	SEVLGTQSK	[K].sEVLGTQSk.[A]	N-Term(TMT6plex); K9(TMT6plex)	1	1	O15498	O15498	Synaptobrevin homolog YKT6 OS=Homo sapiens GN=YKT6 PE=1 SV=1	0	2	0.9231	0	1	1	703.916	1406.82	-1.06133	-0.000746551	1.39086e+06	HCD	MS2	28.318	258.51	196.016	36.8695	8390	180216_521_GP_p_elu.raw	1982-08-01	38.68	30	23	0.00162623	528870575	36.1228	0	0.0001097	26078	Use	Unique	228939	209970	162111	214882
FALSE	High	Mascot (A4)	Unambiguous	SEVLGTQSK	[K].sEVLGtQSk.[A]	N-Term(TMT6plex); T6(Phospho); K9(TMT6plex)	1	1	O15498	O15498	Synaptobrevin homolog YKT6 OS=Homo sapiens GN=YKT6 PE=1 SV=1	0	3	0.4118	0	1	1	496.269	1486.79	0.0595087	2.94924e-05	13671505	HCD	MS2	17.1227	9.96	8.36699	39.5877	9169	180216_521_GP_p_elu.raw	1982-06-01	34.35	31	24	0.00556433	935711360	39.4167	0	0.002411	26808	Use	Unique	150618	164386	110071	111273
FALSE	High	Mascot (A4)	Unambiguous	SEVLGTQSK	[K].sEVLGtQSk.[A]	N-Term(TMT6plex); T6(Phospho); K9(TMT6plex)	1	1	O15498	O15498	Synaptobrevin homolog YKT6 OS=Homo sapiens GN=YKT6 PE=1 SV=1	0	2	0.2941	0	1	1	743.899	1486.79	-0.116179	-8.63673e-05	7.01921e+06	HCD	MS2	19.3173	61.51	22.7379	36.33	8239	180216_521_GP_p_elu.raw	1982-08-01	33.75	31	24	0.00640979	9.22458e+08	36.0145	0	0.0005143	25936	Use	Unique	444552	449094	287132	354386
FALSE	High	Mascot (A4)	Unambiguous	SEVLGTQSK	[K].sEVLGtQSk.[A]	N-Term(TMT6plex); T6(Phospho); K9(TMT6plex)	1	1	O15498	O15498	Synaptobrevin homolog YKT6 OS=Homo sapiens GN=YKT6 PE=1 SV=1	0	2	0.5758	0	1	1	743.9	1486.79	0.951162	0.00070709	5.02754e+06	HCD	MS2	18.3668	97.87	39.6387	35.7706	8081	180216_521_GP_p_elu.raw	1982-07-01	32.54	31	24	0.00866424	9.22458e+08	36.0145	0.0007308	0.00627	25788	Use	Unique	426242	388215	267814	293937
FALSE	High	Mascot (A4)	Unambiguous	SSVQEFMTFTSQLIVER	[R].sSVQEFMTFTSQLIVER.[S]	N-Term(TMT6plex)	1	1	O15498	O15498	Synaptobrevin homolog YKT6 OS=Homo sapiens GN=YKT6 PE=1 SV=1	0	2	1	0	1	1	1116.08	2231.16	1.67346	0.00186688	13805840	HCD	MS2	0.905761	586.07	38.2512	74.7844	21583	180216_521_GP_p_elu.raw	16/184	80.94	33	26	1.86848e-07	356084095	74.5009	0	1.827e-10	38445	Use	Unique	7.99518e+06	4.36936e+06	4.50569e+06	4.61389e+06
FALSE	High	Mascot (A4)	Unambiguous	SSVQEFMTFTSQLIVER	[R].sSVQEFMTFTSQLIVER.[S]	N-Term(TMT6plex)	1	1	O15498	O15498	Synaptobrevin homolog YKT6 OS=Homo sapiens GN=YKT6 PE=1 SV=1	0	3	1	0	1	1	744.392	2231.16	1.61272	0.00119941	8518315	HCD	MS2	0.999188	17.58	18.1211	74.6473	21550	180216_521_GP_p_elu.raw	11/184	74.51	33	26	8.23044e-07			0	4.125e-11	38414	Use	Unique	239921	125191	129325	144345
FALSE	High	Mascot (A4)	Unambiguous	SSVQEFMTFTSQLIVER	[R].sSVQEFMTFTSQLIVER.[S]	N-Term(TMT6plex)	1	1	O15498	O15498	Synaptobrevin homolog YKT6 OS=Homo sapiens GN=YKT6 PE=1 SV=1	0	2	1	0	1	1	1116.08	2231.16	1.78288	0.00198895	7233435	HCD	MS2	2.39992	184.29	28.4271	74.2319	21438	180216_521_GP_p_elu.raw	16/184	82.37	33	26	1.34427e-07	3162349244	73.8516	0	2.372e-10	38309	Use	Unique	2.29341e+06	1.25785e+06	1.3746e+06	1.27701e+06
FALSE	High	Mascot (A4)	Unambiguous	SSVQEFMTFTSQLIVER	[R].sSVQEFMTFTSQLIVER.[S]	N-Term(TMT6plex)	1	1	O15498	O15498	Synaptobrevin homolog YKT6 OS=Homo sapiens GN=YKT6 PE=1 SV=1	0	3	1	0	1	1	744.392	2231.16	1.03825	0.000772166	83304168	HCD	MS2	0	18.28	3.1434	74.1103	21406	180216_521_GP_p_elu.raw	18/184	72.81	33	26	1.21999e-06	13065492548	73.8438	0	8.209e-08	38279	Use	Unique	1.44608e+06	967035	795356	759854
FALSE	High	Mascot (A4)	Unambiguous	SSVQEFMTFTSQLIVER	[R].sSVQEFMTFTSQLIVER.[S]	N-Term(TMT6plex)	1	1	O15498	O15498	Synaptobrevin homolog YKT6 OS=Homo sapiens GN=YKT6 PE=1 SV=1	0	2	1	0	1	1	1116.08	2231.16	1.34519	0.00150067	6926213	HCD	MS2	0	270.17	29.7316	73.6701	21264	180216_521_GP_p_elu.raw	16/184	83.3	33	26	1.08748e-07	3162349244	73.8516	0	8.212e-12	38146	Use	Unique	3.60806e+06	1.91186e+06	2.01095e+06	2.11387e+06
FALSE	High	Mascot (A4)	Unambiguous	SSVQEFMTFTSQLIVER	[R].sSVQEFmTFTSQLIVER.[S]	N-Term(TMT6plex); M7(Oxidation)	1	1	O15498	O15498	Synaptobrevin homolog YKT6 OS=Homo sapiens GN=YKT6 PE=1 SV=1	0	3	1	0	1	1	749.724	2247.16	2.53321	0.0018975	2335779	HCD	MS2	0	72.05	52.1037	72.5204	20886	180216_521_GP_p_elu.raw	14/184	52.39	33	26	0.000128042	1459681472	71.5192	0	4.573e-07	37792	Use	Unique	262212	247722	211113	215680
FALSE	High	Mascot (A4)	Unambiguous	SSVQEFMTFTSQLIVER	[R].sSVQEFmTFTSQLIVER.[S]	N-Term(TMT6plex); M7(Oxidation)	1	1	O15498	O15498	Synaptobrevin homolog YKT6 OS=Homo sapiens GN=YKT6 PE=1 SV=1	0	3	1	0	1	1	749.724	2247.16	1.63689	0.00122612	11251056	HCD	MS2	1.60307	34.31	15.2576	71.6489	20574	180216_521_GP_p_elu.raw	11/184	63.86	33	26	9.35366e-06	1459681472	71.5192	0	1.577e-08	37499	Use	Unique	451327	393938	338452	328655
FALSE	High	Mascot (A4)	Unambiguous	SSVQEFMTFTSQLIVER	[R].sSVQEFmTFTSQLIVER.[S]	N-Term(TMT6plex); M7(Oxidation)	1	1	O15498	O15498	Synaptobrevin homolog YKT6 OS=Homo sapiens GN=YKT6 PE=1 SV=1	0	3	1	0	1	1	749.725	2247.16	3.34804	0.00250786	608567	HCD	MS2	0	71.12	67.3832	73.3188	21146	180216_521_GP_p_elu.raw	14/184	53.97	33	26	9.09967e-05			0	3.823e-09	38036	Use	Unique	199152	164755	161337	169877
FALSE	High	Mascot (A4)	Unambiguous	SSVQEFMTFTSQLIVER	[R].sSVQEFmTFTSQLIVER.[S]	N-Term(TMT6plex); M7(Oxidation)	1	1	O15498	O15498	Synaptobrevin homolog YKT6 OS=Homo sapiens GN=YKT6 PE=1 SV=1	0	3	1	0	1	1	749.727	2247.17	5.87403	0.00439995	1.62066e+06	HCD	MS2	13.455	69.75	42.3327	71.0921	20370	180216_521_GP_p_elu.raw	13/184	44.79	33	26	0.000730168	1459681472	71.5192	0	6.038e-08	37308	Use	Unique	290395	253481	240566	266133
FALSE	High	Mascot (A4)	Unambiguous	SSVQEFMTFTSQLIVERSSKGTR	[R].sSVQEFMTFTSQLIVERSSkGTR.[A]	N-Term(TMT6plex); K20(TMT6plex)	1	1	O15498	O15498	Synaptobrevin homolog YKT6 OS=Homo sapiens GN=YKT6 PE=1 SV=1	2	4	1	0	1	1	769.919	3076.65	1.00086	0.000769822	3.57433e+06	HCD	MS2	2.53281	54.97	21.0345	71.7837	20624	180216_521_GP_p_elu.raw	18/256	25.06	33	26	0.0711107	1802332289	71.9126	0	5.039e-07	37546	Use	Unique	627492	323351	461173	374021
FALSE	High	Mascot (A4)	Unambiguous	VAFTLLEK	[R].vAFTLLEk.[V]	N-Term(TMT6plex); K8(TMT6plex)	1	1	O15498	O15498	Synaptobrevin homolog YKT6 OS=Homo sapiens GN=YKT6 PE=1 SV=1	0	2	0.7727	0	1	1	689.939	1378.87	0.450078	0.0003103	52610412	HCD	MS2	21.9666	54.99	2.69206	69.8533	19886	180216_521_GP_p_elu.raw	1962-07-01	44.07	28	21	0.000301641	2841145588	69.9219	0	4.131e-05	36854	Use	Unique	2.96452e+06	3.4512e+06	2.48588e+06	2.58915e+06
FALSE	High	Mascot (A4)	Unambiguous	VLDEFSK	[K].vLDEFSk.[Q]	N-Term(TMT6plex); K7(TMT6plex)	1	1	O15498	O15498	Synaptobrevin homolog YKT6 OS=Homo sapiens GN=YKT6 PE=1 SV=1	0	2	1	0	1	1	648.385	1295.76	0.966583	0.00062623	79363344	HCD	MS2	6.97636	43.46	1.73054	55.3821	14318	180216_521_GP_p_elu.raw	1954-05-01	31.77	30	23	0.00685231			0	0.0007568	31634	Use	Unique	3.71698e+06	3.7548e+06	2.98293e+06	2.6319e+06
FALSE	High	Mascot (A4)	Unambiguous	VLDEFSK	[K].vLDEFSk.[Q]	N-Term(TMT6plex); K7(TMT6plex)	1	1	O15498	O15498	Synaptobrevin homolog YKT6 OS=Homo sapiens GN=YKT6 PE=1 SV=1	0	2	1	0	1	1	648.386	1295.76	2.28549	0.00148072	73800504	HCD	MS2	6.08988	32.22	1.80693	54.8518	14126	180216_521_GP_p_elu.raw	1954-06-01	34.04	29	22	0.0038854			0	0.0003236	31454	Use	Unique	2.54679e+06	2.71946e+06	2.15393e+06	1.83698e+06
FALSE	High	Mascot (A4)	Unambiguous	VLDEFSK	[K].vLDEFSk.[Q]	N-Term(TMT6plex); K7(TMT6plex)	1	1	O15498	O15498	Synaptobrevin homolog YKT6 OS=Homo sapiens GN=YKT6 PE=1 SV=1	0	2	1	0	1	1	648.384	1295.76	0.118716	7.69138e-05	273113312	HCD	MS2	5.21188	23.96	0.465958	56.455	14718	180216_521_GP_p_elu.raw	1954-06-01	34.39	30	23	0.00380291	23379051931	56.5732	0	0.0004763	32009	Use	Unique	6.72087e+06	8.16595e+06	5.67744e+06	5.81481e+06
FALSE	High	Mascot (A4)	Unambiguous	VLDEFSK	[K].vLDEFSk.[Q]	N-Term(TMT6plex); K7(TMT6plex)	1	1	O15498	O15498	Synaptobrevin homolog YKT6 OS=Homo sapiens GN=YKT6 PE=1 SV=1	0	2	1	0	1	1	648.384	1295.76	0.0245085	1.58786e-05	10502252	HCD	MS2	22.0902	76.16	15.296	58.0559	15345	180216_521_GP_p_elu.raw	1954-06-01	29.73	30	23	0.0111203			0	0.0007734	32597	Use	Unique	694862	726891	642682	595042
FALSE	High	Mascot (A4)	Unambiguous	VLDEFSK	[K].vLDEFSk.[Q]	N-Term(TMT6plex); K7(TMT6plex)	1	1	O15498	O15498	Synaptobrevin homolog YKT6 OS=Homo sapiens GN=YKT6 PE=1 SV=1	0	2	1	0	1	1	648.385	1295.76	0.966583	0.00062623	163205872	HCD	MS2	5.18677	31.76	0.827468	56.9819	14926	180216_521_GP_p_elu.raw	1954-06-01	34.36	30	23	0.00377431	23379051931	56.5732	0	0.000341	32204	Use	Unique	5.2059e+06	5.76419e+06	4.47303e+06	4.36497e+06
FALSE	High	Mascot (A4)	Unambiguous	VLDEFSK	[K].vLDEFSk.[Q]	N-Term(TMT6plex); K7(TMT6plex)	1	1	O15498	O15498	Synaptobrevin homolog YKT6 OS=Homo sapiens GN=YKT6 PE=1 SV=1	0	2	1	0	1	1	648.385	1295.76	1.81445	0.00117555	76085768	HCD	MS2	4.67087	36.93	1.67148	54.332	13934	180216_521_GP_p_elu.raw	1954-06-01	32.43	30	23	0.0061434			0	0.0004588	31274	Use	Unique	3.0427e+06	3.53863e+06	2.61109e+06	2.13159e+06
FALSE	High	Mascot (A4)	Unambiguous	VLDEFSK	[K].vLDEFSk.[Q]	N-Term(TMT6plex); K7(TMT6plex)	1	1	O15498	O15498	Synaptobrevin homolog YKT6 OS=Homo sapiens GN=YKT6 PE=1 SV=1	0	2	1	0	1	1	648.386	1295.76	2.28549	0.00148072	78869088	HCD	MS2	5.80407	37.51	2.1059	53.7955	13742	180216_521_GP_p_elu.raw	1954-06-01	33.89	29	22	0.00402195			0.0007308	0.00404	31094	Use	Unique	2.48114e+06	2.61019e+06	2.09494e+06	1.93463e+06
FALSE	High	Mascot (A4)	Unambiguous	VQAELDETK	[K].vQAELDETk.[I]	N-Term(TMT6plex); K9(TMT6plex)	1	1	O15498	O15498	Synaptobrevin homolog YKT6 OS=Homo sapiens GN=YKT6 PE=1 SV=1	0	2	1	0	1	1	745.928	1490.85	1.4474	0.00107893	107622720	HCD	MS2	6.21374	25.69	1.15927	43.424	10319	180216_521_GP_p_elu.raw	1986-08-01	47.22	31	24	0.000268384	20597227704	43.0056	0	2.88e-06	27886	Use	Unique	3.57112e+06	3.60626e+06	2.50923e+06	2.42671e+06
FALSE	High	Mascot (A4)	Unambiguous	VQAELDETK	[K].vQAELDETk.[I]	N-Term(TMT6plex); K9(TMT6plex)	1	1	O15498	O15498	Synaptobrevin homolog YKT6 OS=Homo sapiens GN=YKT6 PE=1 SV=1	0	2	1	0	1	1	745.927	1490.85	-0.272077	-0.000202813	297087872	HCD	MS2	5.32774	31.35	0.496318	42.8991	10159	180216_521_GP_p_elu.raw	14/86	46.37	31	24	0.000311411	20597227704	43.0056	0	0.0002651	27736	Use	Unique	9.7545e+06	1.1153e+07	6.19339e+06	6.92538e+06
FALSE	High	Mascot (A4)	Unambiguous	VQAELDETK	[K].vQAELDETk.[I]	N-Term(TMT6plex); K9(TMT6plex)	1	1	O15498	O15498	Synaptobrevin homolog YKT6 OS=Homo sapiens GN=YKT6 PE=1 SV=1	0	3	1	0	1	1	497.621	1490.85	0.230653	0.000114623	21971418	HCD	MS2	2.69676	11.71	4.64885	42.7121	10095	180216_521_GP_p_elu.raw	1986-10-01	38.95	31	24	0.00171923	6457541863	42.9998	0	0.0003066	27676	Use	Unique	310005	388875	243749	262320
FALSE	High	Mascot (A4)	Unambiguous	VQAELDETK	[K].vQAELDETk.[I]	N-Term(TMT6plex); K9(TMT6plex)	1	1	O15498	O15498	Synaptobrevin homolog YKT6 OS=Homo sapiens GN=YKT6 PE=1 SV=1	0	2	1	0	1	1	745.929	1490.85	3.085	0.00229963	3080154	HCD	MS2	17.1992	191.2	56.3958	42.3661	9988	180216_521_GP_p_elu.raw	1986-08-01	60.44	32	25	1.45488e-05	20597227704	43.0056	0	7.559e-08	27576	Use	Unique	574676	545718	382885	473655
FALSE	High	Mascot (A4)	Unambiguous	VQAELDETK	[K].vQAELDETk.[I]	N-Term(TMT6plex); K9(TMT6plex)	1	1	O15498	O15498	Synaptobrevin homolog YKT6 OS=Homo sapiens GN=YKT6 PE=1 SV=1	0	3	0.9	0	1	1	497.622	1490.85	3.36256	0.00167102	1.1768e+06	HCD	MS2	28.9509	106.48	250.271	42.1955	9940	180216_521_GP_p_elu.raw	1986-10-01	40.08	31	24	0.00155116			0	0.0001905	27531	Use	Unique	62464.8	69504.1	52985.6	56998.8
FALSE	High	Mascot (A4)	Unambiguous	VQAELDETK	[K].vQAELDETk.[I]	N-Term(TMT6plex); K9(TMT6plex)	1	1	O15498	O15498	Synaptobrevin homolog YKT6 OS=Homo sapiens GN=YKT6 PE=1 SV=1	0	3	0.8857	0	1	1	497.62	1490.85	-0.506266	-0.000251588	340913	HCD	MS2	0	107.35	300	41.4976	9740	180216_521_GP_p_elu.raw	1986-11-01	35.13	31	24	0.00415852			0	5.957e-05	27344	Use	Unique	54721.1	55826.3	47911.9	52506.3
FALSE	High	Mascot (A4)	Unambiguous	VQAELDETK	[K].vQAELDETk.[I]	N-Term(TMT6plex); K9(TMT6plex)	1	1	O15498	O15498	Synaptobrevin homolog YKT6 OS=Homo sapiens GN=YKT6 PE=1 SV=1	0	3	0.973	0	1	1	497.621	1490.85	2.13436	0.00106067	9837686	HCD	MS2	5.74758	14.28	11.7658	43.8062	10431	180216_521_GP_p_elu.raw	1986-09-01	37.06	31	24	0.00293215	6457541863	42.9998	0	0.00165	27991	Use	Unique	168556	152975	123689	134388
FALSE	High	Mascot (A4)	Unambiguous	VQAELDETK	[K].vQAELDETk.[I]	N-Term(TMT6plex); K9(TMT6plex)	1	1	O15498	O15498	Synaptobrevin homolog YKT6 OS=Homo sapiens GN=YKT6 PE=1 SV=1	0	2	0.9556	0	1	1	745.929	1490.85	2.6756	0.00199445	18092342	HCD	MS2	7.8885	56.83	7.88911	43.9624	10479	180216_521_GP_p_elu.raw	14/86	44.68	32	25	0.000542951			0	2.656e-05	28036	Use	Unique	1.06589e+06	1.19371e+06	853596	893955
FALSE	High	Mascot (A4)	Unambiguous	VQAELDETK	[K].vQAELDETk.[I]	N-Term(TMT6plex); K9(TMT6plex)	1	1	O15498	O15498	Synaptobrevin homolog YKT6 OS=Homo sapiens GN=YKT6 PE=1 SV=1	0	2	1	0	1	1	745.928	1490.85	1.20176	0.00089582	890890	HCD	MS2	0	476.57	300	47.3612	11508	180216_521_GP_p_elu.raw	1986-07-01	42.23	31	24	0.000852737			0	5.712e-05	29001	Use	Unique	347789	313166	267396	345623
FALSE	High	Mascot (A4)	Unambiguous	VQAELDETK	[K].vQAELDETk.[I]	N-Term(TMT6plex); K9(TMT6plex)	1	1	O15498	O15498	Synaptobrevin homolog YKT6 OS=Homo sapiens GN=YKT6 PE=1 SV=1	0	2	1	0	1	1	745.931	1490.85	5.21387	0.00388654	1.23342e+06	HCD	MS2	13.6957	306.93	139.983	46.6656	11298	180216_521_GP_p_elu.raw	1986-08-01	36.81	32	25	0.00356448			0	9.874e-05	28804	Use	Unique	411183	387778	316055	403282
FALSE	High	Mascot (A4)	Unambiguous	VQAELDETK	[K].vQAELDETk.[I]	N-Term(TMT6plex); K9(TMT6plex)	1	1	O15498	O15498	Synaptobrevin homolog YKT6 OS=Homo sapiens GN=YKT6 PE=1 SV=1	0	2	0.9821	0	1	1	745.932	1490.86	6.19643	0.00461896	1.44951e+06	HCD	MS2	0	242.87	98.7233	46.0712	11120	180216_521_GP_p_elu.raw	1986-08-01	55.8	32	25	4.72133e-05			0	2.113e-07	28637	Use	Unique	407946	415402	299135	400256
FALSE	High	Mascot (A4)	Unambiguous	VQAELDETK	[K].vQAELDETk.[I]	N-Term(TMT6plex); K9(TMT6plex)	1	1	O15498	O15498	Synaptobrevin homolog YKT6 OS=Homo sapiens GN=YKT6 PE=1 SV=1	0	2	0.9464	0	1	1	745.927	1490.85	-0.435837	-0.000324883	2942077	HCD	MS2	0	157.45	51.1253	45.5368	10959	180216_521_GP_p_elu.raw	1986-08-01	55.77	31	24	3.57548e-05			0	1.19e-05	28486	Use	Unique	513008	498539	389635	481951
FALSE	High	Mascot (A4)	Unambiguous	VQAELDETK	[K].vQAELDETk.[I]	N-Term(TMT6plex); K9(TMT6plex)	1	1	O15498	O15498	Synaptobrevin homolog YKT6 OS=Homo sapiens GN=YKT6 PE=1 SV=1	0	2	0.9821	0	1	1	745.93	1490.85	3.65816	0.00272687	3.96772e+06	HCD	MS2	16.533	124.71	36.1245	45.0138	10799	180216_521_GP_p_elu.raw	1986-08-01	56.06	31	24	3.88955e-05			0	2.327e-07	28336	Use	Unique	577162	518654	456052	501821
FALSE	High	Mascot (A4)	Unambiguous	VQAELDETK	[K].vQAELDETk.[I]	N-Term(TMT6plex); K9(TMT6plex)	1	1	O15498	O15498	Synaptobrevin homolog YKT6 OS=Homo sapiens GN=YKT6 PE=1 SV=1	0	2	0.9545	0	1	1	745.928	1490.85	1.93868	0.00144514	7.74032e+06	HCD	MS2	13.3732	97.58	19.3829	44.4912	10639	180216_521_GP_p_elu.raw	14/86	44.32	31	24	0.000551044			0	2.086e-05	28186	Use	Unique	763999	779890	671932	693184
FALSE	High	Mascot (A4)	Unambiguous	VQAELDETK	[K].vQAELDETk.[I]	N-Term(TMT6plex); K9(TMT6plex)	1	1	O15498	O15498	Synaptobrevin homolog YKT6 OS=Homo sapiens GN=YKT6 PE=1 SV=1	0	3	1	0	1	1	497.621	1490.85	0.353473	0.000175658	4554148	HCD	MS2	19.1831	23.06	31.5495	44.3309	10592	180216_521_GP_p_elu.raw	1986-10-01	37.96	31	24	0.00233535			0	0.0002418	28142	Use	Unique	92909.2	115655	77056.9	82662.2
FALSE	High	Mascot (A4)	Unambiguous	VQAELDETK	[K].vQAELDETk.[I]	N-Term(TMT6plex); K9(TMT6plex)	1	1	O15498	O15498	Synaptobrevin homolog YKT6 OS=Homo sapiens GN=YKT6 PE=1 SV=1	0	3	1	0	1	1	497.62	1490.85	0.107833	5.35875e-05	2193018	HCD	MS2	22.2395	69.55	91.6236	40.4408	9428	180216_521_GP_p_elu.raw	1986-09-01	36.33	31	24	0.003108	899047958	40.1257	0	0.0003968	27051	Use	Unique	111983	109590	87703.8	95049.9
FALSE	High	Mascot (A4)	Unambiguous	VQAELDETK	[K].vQAELDETk.[I]	N-Term(TMT6plex); K9(TMT6plex)	1	1	O15498	O15498	Synaptobrevin homolog YKT6 OS=Homo sapiens GN=YKT6 PE=1 SV=1	0	2	0.8387	0	1	1	745.928	1490.85	0.956121	0.000712715	1.51609e+06	HCD	MS2	23.1198	478.5	274.096	47.929	11682	180216_521_GP_p_elu.raw	1986-07-01	30.81	31	24	0.0117839	2.94891e+07	47.927	0	4.516e-05	29164	Use	Unique	407028	376245	316609	397183
FALSE	High	Mascot (A4)	Unambiguous	VQAELDETK	[K].vQAELDETk.[I]	N-Term(TMT6plex); K9(TMT6plex)	1	1	O15498	O15498	Synaptobrevin homolog YKT6 OS=Homo sapiens GN=YKT6 PE=1 SV=1	0	3	1	0	1	1	497.621	1490.85	0.414883	0.000206175	56176860	HCD	MS2	4.09471	6.55	1.67235	43.2623	10271	180216_521_GP_p_elu.raw	1986-09-01	32.7	31	24	0.00784066	6457541863	42.9998	0.002132	0.01524	27841	Use	Unique	503096	515350	423842	426897
FALSE	High	Mascot (A4)	Unambiguous	VQAELDETKIILHNTMESLLER	[K].vQAELDETkIILHNTMESLLER.[G]	N-Term(TMT6plex); K9(TMT6plex)	1	1	O15498	O15498	Synaptobrevin homolog YKT6 OS=Homo sapiens GN=YKT6 PE=1 SV=1	1	4	1	0	1	1	760.924	3040.67	-0.835861	-0.000635395	1213416	HCD	MS2	17.3675	148.02	111.929	73.7999	21305	180216_521_GP_p_elu.raw	18/242	28.73	32	26	0.0267265	223798577	73.8378	0	2.659e-07	38185	Use	Unique	456843	252038	203485	274737
FALSE	High	Mascot (A4)	Unambiguous	LASPSGSTSSGLEVVAPEGTSAPGGGPGTLDDSATICR	[R].lASPSGSTSsGLEVVAPEGTSAPGGGPGTLDDSATIcR.[V]	N-Term(TMT6plex); S10(Phospho); C37(Carbamidomethyl)	1	1	Q13263	Q13263	Transcription intermediary factor 1-beta OS=Homo sapiens GN=TRIM28 PE=1 SV=5	0	3	0.28	0	1	1	1289.95	3867.85	8.76499	0.0113005	0	HCD	MS2		80.35	206.258	63.0814	17352	180216_521_GP_p_elu.raw	16/360	50.25	36	29	0.000383289			0	5.487e-09	34479	DoNotUse	Redundant	144963	109819	94797.9	147607
FALSE	High	Mascot (A4)	Unambiguous	LASPSGSTSSGLEVVAPEGTSAPGGGPGTLDDSATICR	[R].lASPsGSTSSGLEVVAPEGTSAPGGGPGTLDDSATIcR.[V]	N-Term(TMT6plex); S5(Phospho); C37(Carbamidomethyl)	1	1	Q13263	Q13263	Transcription intermediary factor 1-beta OS=Homo sapiens GN=TRIM28 PE=1 SV=5	0	3	0.0274	0	1	1	1289.95	3867.83	3.09273	0.00398737	0	HCD	MS2		81.05	242.824	62.2805	17033	180216_521_GP_p_elu.raw	19/360	73.32	35	28	1.82044e-06	205750548	62.5552	0	3.306e-12	34180	DoNotUse	Unknown	133196	103214	83665.3	138348
FALSE	High	Mascot (A4)	Unambiguous	FPSGNQGGAGPSQGSGGGTGGSVYTEDNDDDLYG	[R].fPSGNQGGAGPSQGSGGGTGGSVYTEDNDDDLYG.[-]	N-Term(TMT6plex)	1	1	P55072	P55072	Transitional endoplasmic reticulum ATPase OS=Homo sapiens GN=VCP PE=1 SV=4	0	4	1	0	1	1	863.13	3449.5	3.91245	0.00337398	0	HCD	MS2		202.88	202.889	55.7307	14457	180216_521_GP_p_elu.raw	10/366	28.48	33	26	0.0312193			0	5.152e-06	31765	Use	Unique	240419	207912	191392	278123
FALSE	High	Mascot (A4)	Unambiguous	LGAGEGGEASVSPEKTSTTSK	[K].lGAGEGGEASVsPEkTSTTSk.[G]	N-Term(TMT6plex); S12(Phospho); K15(TMT6plex); K21(TMT6plex)	1	1	Q13428	Q13428	Treacle protein OS=Homo sapiens GN=TCOF1 PE=1 SV=3	1	4	0.0278	0	1	1	690.865	2760.44	4.51023	0.00311254	715472	HCD	MS2	25.3495	144.06	152.562	41.5269	9749	180216_521_GP_p_elu.raw	14/202	36.33	34	27	0.00668162	8.71266e+07	41.6924	0	2.522e-07	27352	Use	Unique	172528	160919	140112	167792
FALSE	High	Mascot (A4)	Unambiguous	KQSLGELIGTLNAAK	[R].kQsLGELIGTLNAAk.[V]	N-Term(TMT6plex); K1(TMT6plex); S3(Phospho); K15(TMT6plex)	1	1	P60174	P60174	Triosephosphate isomerase OS=Homo sapiens GN=TPI1 PE=1 SV=3	1	3	0.6818	0	1	1	770.786	2310.34	0.982943	0.000756978	3223195	HCD	MS2	13.4887	188.44	42.2988	69.8227	19874	180216_521_GP_p_elu.raw	12/154	88.44	31	24	1.84752e-08	694632030	70.0067	0	2.278e-11	36843	Use	Unique	944771	798212	638538	869891
FALSE	High	Mascot (A4)	Unambiguous	AVFVDLEPTVIDEVR	[R].aVFVDLEPTVIDEVR.[T]	N-Term(TMT6plex)	2	3	P68363; Q9BQE3	Q71U36; P68363; Q9BQE3	Tubulin alpha-1A chain OS=Homo sapiens GN=TUBA1A PE=1 SV=1; Tubulin alpha-1B chain OS=Homo sapiens GN=TUBA1B PE=1 SV=1; Tubulin alpha-1C chain OS=Homo sapiens GN=TUBA1C PE=1 SV=1	0	3	1	0	1	1	644.363	1931.07	2.45982	0.00158336	2453982	HCD	MS2	9.5568	24.14	42.469	71.0531	20357	180216_521_GP_p_elu.raw	13/128	52.62	31	24	8.42405e-05	250754780	71.2113	0	2.163e-06	37296	Use	NotUnique	89715.4	83050.7	64082.4	84171.6
FALSE	High	Mascot (A4)	Unambiguous	DYEEVGADSADGEDEGEEY	[K].dYEEVGADSADGEDEGEEY.[-]	N-Term(TMT6plex)	1	1	Q9BQE3	Q9BQE3	Tubulin alpha-1C chain OS=Homo sapiens GN=TUBA1C PE=1 SV=1	0	3	1	0	1	1	769.978	2307.92	3.80967	0.00293079	541254	HCD	MS2	15.856	188.45	164.494	47.44	11531	180216_521_GP_p_elu.raw	11/180	34.05	28	21	0.00251872	36325445	47.3888	0	7.856e-06	29023	Use	Unique	234660	189180	154041	247054
FALSE	High	Mascot (A4)	Unambiguous	AFVHWYVGEGMEEGEFSEAR	[R].aFVHWYVGEGMEEGEFSEAR.[E]	N-Term(TMT6plex)	2	6	P68363; Q9BQE3	Q13748; Q71U36; Q9NY65; P68363; Q9BQE3; P68366	Tubulin alpha-3C/D chain OS=Homo sapiens GN=TUBA3C PE=1 SV=3; Tubulin alpha-1A chain OS=Homo sapiens GN=TUBA1A PE=1 SV=1; Tubulin alpha-8 chain OS=Homo sapiens GN=TUBA8 PE=1 SV=1; Tubulin alpha-1B chain OS=Homo sapiens GN=TUBA1B PE=1 SV=1; Tubulin alpha-1C chain OS=Homo sapiens GN=TUBA1C PE=1 SV=1; Tubulin alpha-4A chain OS=Homo sapiens GN=TUBA4A PE=1 SV=1	0	3	1	0	1	1	853.73	2559.18	-2.40996	-0.00205584	3.1138e+06	HCD	MS2	23.0121	83.7	33.3171	68.8407	19488	180216_521_GP_p_elu.raw	9/170	35.93	33	26	0.00584569	314082241	68.7741	0	2.95e-07	36481	Use	NotUnique	525650	452311	372096	509019
FALSE	High	Mascot (A4)	Unambiguous	TIGGGDDSFNTFFSETGAGK	[K].tIGGGDDSFNTFFSETGAGk.[H]	N-Term(TMT6plex); K20(TMT6plex)	2	5	P68363; Q9BQE3	Q13748; Q6PEY2; Q71U36; P68363; Q9BQE3	Tubulin alpha-3C/D chain OS=Homo sapiens GN=TUBA3C PE=1 SV=3; Tubulin alpha-3E chain OS=Homo sapiens GN=TUBA3E PE=1 SV=2; Tubulin alpha-1A chain OS=Homo sapiens GN=TUBA1A PE=1 SV=1; Tubulin alpha-1B chain OS=Homo sapiens GN=TUBA1B PE=1 SV=1; Tubulin alpha-1C chain OS=Homo sapiens GN=TUBA1C PE=1 SV=1	0	3	0.9683	0	1	1	822.743	2466.21	-1.83058	-0.00150487	2.60487e+06	HCD	MS2	10.1748	135.69	56.5566	69.2868	19670	180216_521_GP_p_elu.raw	19/202	62.62	34	27	1.55079e-05	151293744	69.2377	0	1.233e-08	36652	Use	NotUnique	508409	436395	370264	506902
FALSE	High	Mascot (A4)	Unambiguous	GHYTEGAELVDSVLDVVR	[K].gHYTEGAELVDSVLDVVR.[K]	N-Term(TMT6plex)	1	5	P68371	Q13885; Q13509; P07437; P68371; Q9BVA1	Tubulin beta-2A chain OS=Homo sapiens GN=TUBB2A PE=1 SV=1; Tubulin beta-3 chain OS=Homo sapiens GN=TUBB3 PE=1 SV=2; Tubulin beta chain OS=Homo sapiens GN=TUBB PE=1 SV=2; Tubulin beta-4B chain OS=Homo sapiens GN=TUBB4B PE=1 SV=1; Tubulin beta-2B chain OS=Homo sapiens GN=TUBB2B PE=1 SV=1	0	3	1	0	1	1	730.056	2188.15	3.5241	0.00257042	2392697	HCD	MS2	13.3588	60.58	48.1892	71.5594	20545	180216_521_GP_p_elu.raw	19/158	70.24	33	26	2.21893e-06	2.68829e+08	71.6089	0	4.153e-09	37472	Use	NotUnique	244955	231089	182774	222280
FALSE	High	Mascot (A4)	Unambiguous	EMEENFAVEAANYQDTIGR	[R].eMEENFAVEAANYQDTIGR.[L]	N-Term(TMT6plex)	1	1	P08670	P08670	Vimentin OS=Homo sapiens GN=VIM PE=1 SV=4	0	3	1	0	1	1	806.05	2416.13	2.42462	0.00195273	1.72408e+06	HCD	MS2	0	111.14	56.6339	62.7568	17223	180216_521_GP_p_elu.raw	21/202	41.01	33	26	0.00178313	116220938	63.0009	0	1.735e-07	34358	Use	Unique	322404	277086	381935	432785
FALSE	High	Mascot (A4)	Unambiguous	ETNLDSLPLVDTHSK	[R].eTNLDsLPLVDTHSk.[R]	N-Term(TMT6plex); S6(Phospho); K15(TMT6plex)	1	1	P08670	P08670	Vimentin OS=Homo sapiens GN=VIM PE=1 SV=4	0	3	0.5769	0	1	1	736.384	2207.14	0.240349	0.000176827	1.35462e+06	HCD	MS2	16.2251	217.75	139.455	59.8323	16053	180216_521_GP_p_elu.raw	12/162	25.95	34	27	0.0639055	63280205	59.7431	0.0007308	0.004005	33261	Use	Unique	259635	252524	336964	346724
FALSE	High	Mascot (A4)	Unambiguous	GGEIQPVSVK	[K].gGEIQPVSVk.[V]	N-Term(TMT6plex); K10(TMT6plex)	1	1	P61604	P61604	10 kDa heat shock protein, mitochondrial OS=Homo sapiens GN=HSPE1 PE=1 SV=2	0	2	1	0	1	1	736.449	1471.89	1.42715	0.0010503	30713706	HCD	MS2	4.92373	90.26	4.31481	26.5626	9214	180216_521_GP_p_FT.raw	1992-09-01	38.22	30	23	0.00155934	2795841330	26.6604	0	8.892e-06	34462	Use	Unique	4.168e+06	2.80248e+06	1.80725e+06	2.79641e+06
FALSE	High	Mascot (A4)	Unambiguous	VLLPEYGGTK	[K].vLLPEYGGTk.[V]	N-Term(TMT6plex); K10(TMT6plex)	1	1	P61604	P61604	10 kDa heat shock protein, mitochondrial OS=Homo sapiens GN=HSPE1 PE=1 SV=2	0	2	1	0	1	1	767.967	1534.93	1.34222	0.0010301	42151468	HCD	MS2	9.64983	52.11	2.80248	37.9741	14259	180216_521_GP_p_FT.raw	1980-09-01	37.53	30	23	0.00189849	3441107184	38.0793	0	0.002517	39068	Use	Unique	4.02608e+06	2.32841e+06	1.91799e+06	2.4991e+06
FALSE	High	Mascot (A4)	Unambiguous	VVLDDKDYFLFR	[K].vVLDDkDYFLFR.[D]	N-Term(TMT6plex); K6(TMT6plex)	1	1	P61604	P61604	10 kDa heat shock protein, mitochondrial OS=Homo sapiens GN=HSPE1 PE=1 SV=2	1	2	1	0	1	1	994.566	1988.12	-0.460948	-0.000458211	4.50486e+06	HCD	MS2	0	396.47	46.5352	56.0571	22326	180216_521_GP_p_FT.raw	11/106	34.24	32	25	0.00668649	55930954	56.0647	0	4.626e-06	46520	Use	Unique	2.47956e+06	1.98416e+06	1.43899e+06	2.14706e+06
FALSE	High	Mascot (A4)	Unambiguous	VISSIEQK	[R].vISSIEQk.[ST]	N-Term(TMT6plex); K8(TMT6plex)	2	4	P61981; P27348	P31946; Q04917; P61981; P27348	14-3-3 protein beta/alpha OS=Homo sapiens GN=YWHAB PE=1 SV=3; 14-3-3 protein eta OS=Homo sapiens GN=YWHAH PE=1 SV=4; 14-3-3 protein gamma OS=Homo sapiens GN=YWHAG PE=1 SV=2; 14-3-3 protein theta OS=Homo sapiens GN=YWHAQ PE=1 SV=1	0	2	0.6222	0	1	1	681.423	1361.84	-1.29714	-0.000883247	19430674	HCD	MS2	0	64.99	5.74076	31.784	11556	180216_521_GP_p_FT.raw	14/64	44.97	30	23	0.000358222	1051872624	31.8885	0	0.0004052	36649	Use	NotUnique	1.71358e+06	1.45074e+06	1.21512e+06	1.47334e+06
FALSE	High	Mascot (A4)	Unambiguous	VISSIEQK	[R].vISSIEQk.[ST]	N-Term(TMT6plex); K8(TMT6plex)	2	4	P61981; P27348	P31946; Q04917; P61981; P27348	14-3-3 protein beta/alpha OS=Homo sapiens GN=YWHAB PE=1 SV=3; 14-3-3 protein eta OS=Homo sapiens GN=YWHAH PE=1 SV=4; 14-3-3 protein gamma OS=Homo sapiens GN=YWHAG PE=1 SV=2; 14-3-3 protein theta OS=Homo sapiens GN=YWHAQ PE=1 SV=1	0	2	0.7308	0	1	1	681.422	1361.84	-3.44841	-0.00234809	9604709	HCD	MS2		159.09	11.0502	31.6569	11499	180216_521_GP_p_FT.raw	1964-07-01	25.62	30	23	0.0287865	1051872624	31.8885	0.001337	0.005488	36596	Use	NotUnique	2.26588e+06	1.93352e+06	1.5454e+06	2.12142e+06
FALSE	High	Mascot (A4)	Unambiguous	EAAENSLVAYK	[K].eAAENSLVAYk.[A]	N-Term(TMT6plex); K11(TMT6plex)	1	1	P62258	P62258	14-3-3 protein epsilon OS=Homo sapiens GN=YWHAE PE=1 SV=1	0	2	1	0	1	1	826.967	1652.93	0.882213	0.000729116	12809238	HCD	MS2	13.8634	531.1	25.9487	32.215	11749	180216_521_GP_p_FT.raw	18/102	66.95	32	25	3.37067e-06	868401256	32.306	0	5.528e-06	36830	Use	Unique	5.13191e+06	4.07009e+06	3.2535e+06	4.73684e+06
FALSE	High	Mascot (A4)	Unambiguous	LICCDILDVLDK	[K].lIccDILDVLDk.[H]	N-Term(TMT6plex); C3(Carbamidomethyl); C4(Carbamidomethyl); K12(TMT6plex)	1	1	P62258	P62258	14-3-3 protein epsilon OS=Homo sapiens GN=YWHAE PE=1 SV=1	0	2	1	0	1	1	968.04	1935.07	1.81808	0.00175906	9500235	HCD	MS2	0	434.72	43.7667	70.2458	28687	180216_521_GP_p_FT.raw	9/100	44.31	32	25	0.000700587	685258320	70.4423	0	9.01e-08	52479	Use	Unique	2.49278e+06	2.83383e+06	2.03516e+06	2.45577e+06
FALSE	High	Mascot (A4)	Unambiguous	SICTTVLELLDK	[R].sIcTTVLELLDk.[Y]	N-Term(TMT6plex); C3(Carbamidomethyl); K12(TMT6plex)	1	1	P27348	P27348	14-3-3 protein theta OS=Homo sapiens GN=YWHAQ PE=1 SV=1	0	2	0.9048	0	1	1	925.542	1850.08	3.39912	0.0031443	8646153	HCD	MS2	19.2799	211.24	41.2799	70.7274	28903	180216_521_GP_p_FT.raw	10/108	62.77	31	24	7.39823e-06	2.05297e+08	70.6487	0	1.603e-08	52682	Use	Unique	1.01598e+06	886596	758668	968879
FALSE	High	Mascot (A4)	Unambiguous	DICNDVLSLLEK	[R].dIcNDVLSLLEk.[F]	N-Term(TMT6plex); C3(Carbamidomethyl); K12(TMT6plex)	1	1	P63104	P63104	14-3-3 protein zeta/delta OS=Homo sapiens GN=YWHAZ PE=1 SV=1	0	2	1	0	1	1	939.024	1877.04	-2.51668	-0.00236196	6.89681e+06	HCD	MS2	0	345.5	53.3316	69.7644	28472	180216_521_GP_p_FT.raw	11/124	80.78	32	25	1.54169e-07	394906196	69.7621	0	7.015e-07	52278	Use	Unique	1.48899e+06	1.30068e+06	1.08655e+06	1.42895e+06
FALSE	High	Mascot (A4)	Unambiguous	FLIPNASQAESK	[K].fLIPNASQAESk.[V]	N-Term(TMT6plex); K12(TMT6plex)	1	1	P63104	P63104	14-3-3 protein zeta/delta OS=Homo sapiens GN=YWHAZ PE=1 SV=1	0	2	1	0	1	1	882.011	1763.02	2.73877	0.00241424	12498937	HCD	MS2	0	262.96	12.2718	40.5	15375	180216_521_GP_p_FT.raw	11/110	56.27	31	24	3.57612e-05	415322522	40.5195	0	4.336e-05	40066	Use	Unique	4.2725e+06	3.74642e+06	3.68743e+06	4.57219e+06
FALSE	High	Mascot (A4)	Unambiguous	VVSSIEQK	[R].vVSSIEQk.[T]	N-Term(TMT6plex); K8(TMT6plex)	1	1	P63104	P63104	14-3-3 protein zeta/delta OS=Homo sapiens GN=YWHAZ PE=1 SV=1	0	2	1	0	1	1	674.417	1347.83	1.51559	0.00102137	4058568	HCD	MS2	0	200.37	55.8783	27.9571	9840	180216_521_GP_p_FT.raw	1964-07-01	32.19	29	22	0.00573751			0	0.001314	35048	Use	Unique	683317	523923	398564	512911
FALSE	High	Mascot (A4)	Unambiguous	ACSLAK	[K].acSLAk.[T]	N-Term(TMT6plex); C2(Carbamidomethyl); K6(TMT6plex)	1	2	P63104	P63104; P31946	14-3-3 protein zeta/delta OS=Homo sapiens GN=YWHAZ PE=1 SV=1; 14-3-3 protein beta/alpha OS=Homo sapiens GN=YWHAB PE=1 SV=3	0	2	0.7308	0	1	1	554.334	1107.66	0.402008	0.000222644	23153700	HCD	MS2	12.5836	53.34	4.19097	17.471	5141	180216_521_GP_p_FT.raw	1940-10-01	26.16	29	22	0.0225156	344553168	17.4998	0.005066	0.07962	30661	Use	NotUnique	1.90898e+06	1.31514e+06	1.33435e+06	1.55465e+06
FALSE	High	Mascot (A4)	Unambiguous	NLLSVAYK	[R].nLLSVAYk.[N]	N-Term(TMT6plex); K8(TMT6plex)	4	7	P63104; P61981; P27348; P62258	P63104; P31947; P31946; Q04917; P61981; P27348; P62258	14-3-3 protein zeta/delta OS=Homo sapiens GN=YWHAZ PE=1 SV=1; 14-3-3 protein sigma OS=Homo sapiens GN=SFN PE=1 SV=1; 14-3-3 protein beta/alpha OS=Homo sapiens GN=YWHAB PE=1 SV=3; 14-3-3 protein eta OS=Homo sapiens GN=YWHAH PE=1 SV=4; 14-3-3 protein gamma OS=Homo sapiens GN=YWHAG PE=1 SV=2; 14-3-3 protein theta OS=Homo sapiens GN=YWHAQ PE=1 SV=1; 14-3-3 protein epsilon OS=Homo sapiens GN=YWHAE PE=…	0	3	0.68	0	1	1	455.956	1365.85	1.12606	0.000512676	10759778	HCD	MS2	19.0078	29.84	9.45492	40.5065	15378	180216_521_GP_p_FT.raw	1970-08-01	25.38	28	21	0.0224544	211942900	40.5201	0.001796	0.02261	40069	Use	NotUnique	438423	382926	259041	342501
FALSE	High	Mascot (A4)	Unambiguous	EALQLMATYLPK	[K].eALQLMATYLPk.[D]	N-Term(TMT6plex); K12(TMT6plex)	1	1	Q99460	Q99460	26S proteasome non-ATPase regulatory subunit 1 OS=Homo sapiens GN=PSMD1 PE=1 SV=2	0	3	1	0	1	1	612.696	1836.07	1.87055	0.00114482	3143883	HCD	MS2	0	139.05	61.9838	65.9762	26775	180216_521_GP_p_FT.raw	13/118	30.27	31	24	0.0127333	204443188	65.8585	0	3.484e-05	50688	Use	Unique	379383	343066	262878	336860
FALSE	High	Mascot (A4)	Unambiguous	EQSILELGSLLAK	[K].eQSILELGSLLAk.[T]	N-Term(TMT6plex); K13(TMT6plex)	1	1	O00231	O00231	26S proteasome non-ATPase regulatory subunit 11 OS=Homo sapiens GN=PSMD11 PE=1 SV=3	0	3	1	0	1	1	620.378	1859.12	-3.80029	-0.00235507	5.63348e+06	HCD	MS2	16.9475	75.52	19.2985	68.3357	27834	180216_521_GP_p_FT.raw	14/134	34.49	31	24	0.00478324	201888034	68.3687	0	1.328e-06	51681	Use	Unique	617349	574790	415819	512782
FALSE	High	Mascot (A4)	Unambiguous	ILVAVVK	[R].iLVAVVk.[M]	N-Term(TMT6plex); K7(TMT6plex)	1	1	O00232	O00232	26S proteasome non-ATPase regulatory subunit 12 OS=Homo sapiens GN=PSMD12 PE=1 SV=3	0	2	0.6944	0	1	1	600.429	1199.85	1.84563	0.00110724	16946322	HCD	MS2	17.594	158.29	11.733	42.7805	16398	180216_521_GP_p_FT.raw	1950-12-01	36.15	22	15	0.000388258	358236842	42.817	0.001337	0.007226	41025	Use	Unique	2.25649e+06	1.72928e+06	1.56025e+06	2.01094e+06
FALSE	High	Mascot (A4)	Unambiguous	LQEVIETLLSLEK	[R].lQEVIETLLSLEk.[Q]	N-Term(TMT6plex); K13(TMT6plex)	1	1	O00232	O00232	26S proteasome non-ATPase regulatory subunit 12 OS=Homo sapiens GN=PSMD12 PE=1 SV=3	0	2	1	0	1	1	987.103	1973.2	2.32143	0.00229032	4843392	HCD	MS2	9.12678	448.95	77.2567	73.927	30334	180216_521_GP_p_FT.raw	10/136	61.88	29	22	5.48096e-06	6.55579e+07	73.9386	0	4.428e-07	54023	Use	Unique	1.8349e+06	1.427e+06	1.19386e+06	1.60474e+06
FALSE	High	Mascot (A4)	Unambiguous	ITVNEVELLVMK	[K].iTVNEVELLVMk.[A]	N-Term(TMT6plex); K12(TMT6plex)	1	1	Q9UNM6	Q9UNM6	26S proteasome non-ATPase regulatory subunit 13 OS=Homo sapiens GN=PSMD13 PE=1 SV=2	0	2	1	0	1	1	923.559	1846.11	-0.741302	-0.000684264	8039116	HCD	MS2	27.2412	129.13	11.1951	68.5895	27948	180216_521_GP_p_FT.raw	20/114	67.59	29	22	1.58504e-06	105285448	68.5505	0	1.346e-08	51788	Use	Unique	2.0979e+06	1.75795e+06	1.67965e+06	2.13467e+06
FALSE	High	Mascot (A4)	Unambiguous	VLDLQQIK	[R].vLDLQQIk.[G]	N-Term(TMT6plex); K8(TMT6plex)	1	1	Q9UNM6	Q9UNM6	26S proteasome non-ATPase regulatory subunit 13 OS=Homo sapiens GN=PSMD13 PE=1 SV=2	0	2	1	0	1	1	707.954	1414.9	-1.38311	-0.000978482	8956746	HCD	MS2	26.0203	119.9	9.01249	43.5286	16734	180216_521_GP_p_FT.raw	1962-07-01	35.53	27	20	0.00169338	534763788	43.5934	0.0009796	0.003181	41340	Use	Unique	2.51376e+06	2.00611e+06	1.51134e+06	2.00238e+06
FALSE	High	Mascot (A4)	Unambiguous	AVAVVVDPIQSVK	[R].aVAVVVDPIQSVk.[G]	N-Term(TMT6plex); K13(TMT6plex)	1	1	O00487	O00487	26S proteasome non-ATPase regulatory subunit 14 OS=Homo sapiens GN=PSMD14 PE=1 SV=1	0	2	1	0	1	1	892.059	1783.11	0.798483	0.000711891	7.13671e+06	HCD	MS2	0	113.89	47.2819	46.0698	17869	180216_521_GP_p_FT.raw	15/110	47.31	27	20	0.00010125	80138272	46.0834	0	1.541e-05	42399	Use	Unique	474624	402517	322029	437852
FALSE	High	Mascot (A4)	Unambiguous	EMLELAK	[K].eMLELAk.[N]	N-Term(TMT6plex); K7(TMT6plex)	1	1	O00487	O00487	26S proteasome non-ATPase regulatory subunit 14 OS=Homo sapiens GN=PSMD14 PE=1 SV=1	0	2	0.4483	0	1	1	646.392	1291.78	6.04666	0.00390544	7227562	HCD	MS2	0	147.37	9.71889	37.464	14030	180216_521_GP_p_FT.raw	1954-06-01	29.15	29	22	0.0119794			0.003407	0.04131	38854	Use	Unique	2.5454e+06	2.15379e+06	1.67404e+06	2.08584e+06
FALSE	High	Mascot (A4)	Unambiguous	AELATEEFLPVTPILEGFVILR	[R].aELATEEFLPVTPILEGFVILR.[K]	N-Term(TMT6plex)	1	1	Q13200	Q13200	26S proteasome non-ATPase regulatory subunit 2 OS=Homo sapiens GN=PSMD2 PE=1 SV=3	0	2	1	0	1	1	1343.77	2686.53	2.88194	0.00387121	0	HCD	MS2		382.05	134.184	73.8141	30284	180216_521_GP_p_FT.raw	25/196	31.07	31	24	0.0100048	38621518	73.8014	0	3.928e-09	53976	Use	Unique	1.1243e+06	1.29958e+06	778100	997725
FALSE	High	Mascot (A4)	Unambiguous	AELATEEFLPVTPILEGFVILR	[R].aELATEEFLPVTPILEGFVILR.[K]	N-Term(TMT6plex)	1	1	Q13200	Q13200	26S proteasome non-ATPase regulatory subunit 2 OS=Homo sapiens GN=PSMD2 PE=1 SV=3	0	3	1	0	1	1	896.181	2686.53	0.756661	0.000677597	2.56398e+06	HCD	MS2	0	120.34	71.1978	73.7643	30262	180216_521_GP_p_FT.raw	16/196	60.52	31	24	1.19322e-05	105829207	73.7681	0	7.335e-10	53956	Use	Unique	503361	398487	307128	364084
FALSE	High	Mascot (A4)	Unambiguous	AVPLALALISVSNPR	[R].aVPLALALISVSNPR.[L]	N-Term(TMT6plex)	1	1	Q13200	Q13200	26S proteasome non-ATPase regulatory subunit 2 OS=Homo sapiens GN=PSMD2 PE=1 SV=3	0	2	1	0	1	1	875.542	1750.08	-0.788818	-0.000690247	6.06779e+06	HCD	MS2	15.3071	439.4	51.6843	68.3691	27849	180216_521_GP_p_FT.raw	11/120	32.7	29	22	0.00515551	428158720	68.4418	0	1.029e-08	51695	Use	Unique	2.65627e+06	2.1764e+06	1.86534e+06	2.40464e+06
FALSE	High	Mascot (A4)	Unambiguous	VGQAVDVVGQAGKPK	[R].vGQAVDVVGQAGkPk.[T]	N-Term(TMT6plex); K13(TMT6plex); K15(TMT6plex)	1	1	Q13200	Q13200	26S proteasome non-ATPase regulatory subunit 2 OS=Homo sapiens GN=PSMD2 PE=1 SV=3	0	3	1	0	1	1	714.108	2140.31	1.19739	0.00085426	5.21045e+06	HCD	MS2	21.7516	337.13	30.5003	32.2681	11773	180216_521_GP_p_FT.raw	20/136	29.37	27	20	0.00687887	257756755	32.2245	0	2.108e-10	36853	Use	Unique	2.35561e+06	1.95726e+06	1.53157e+06	2.08744e+06
FALSE	High	Mascot (A4)	Unambiguous	LVLLELNFLPTTGTK	[K].lVLLELNFLPTTGTk.[L]	N-Term(TMT6plex); K15(TMT6plex)	1	1	P48556	P48556	26S proteasome non-ATPase regulatory subunit 8 OS=Homo sapiens GN=PSMD8 PE=1 SV=2	0	2	1	0	1	1	1059.15	2117.3	0.246113	0.000260547	5.30539e+06	HCD	MS2	0	337.29	61.7448	71.6927	29334	180216_521_GP_p_FT.raw	11/146	72.45	28	21	3.78287e-07	70339155	71.6789	0	1.807e-08	53086	Use	Unique	1.69337e+06	1.38348e+06	1.3378e+06	1.68442e+06
FALSE	High	Mascot (A4)	Unambiguous	ALQSVGQIVGEVLK	[K].aLQSVGQIVGEVLk.[Q]	N-Term(TMT6plex); K14(TMT6plex)	1	1	P62333	P62333	26S proteasome regulatory subunit 10B OS=Homo sapiens GN=PSMC6 PE=1 SV=1	0	2	1	0	1	1	950.087	1899.17	-0.20586	-0.000195481	4279399	HCD	MS2	0	281.93	51.8662	68.8767	28076	180216_521_GP_p_FT.raw	20/140	68.89	29	22	1.07817e-06	104108316	68.7711	0	4.043e-09	51908	Use	Unique	1.34957e+06	1.14488e+06	869973	1.26829e+06
FALSE	High	Mascot (A4)	Unambiguous	GCLLYGPPGTGK	[K].gcLLYGPPGTGk.[T]	N-Term(TMT6plex); C2(Carbamidomethyl); K12(TMT6plex)	1	1	P62333	P62333	26S proteasome regulatory subunit 10B OS=Homo sapiens GN=PSMC6 PE=1 SV=1	0	2	1	0	1	1	839.479	1677.95	6.78549	0.00569282	7.69643e+06	HCD	MS2	0	557.39	34.8006	35.8352	13298	180216_521_GP_p_FT.raw	1988-08-01	34.06	31	24	0.00561482	559201873	35.9409	0	2.752e-05	38167	Use	Unique	3.88837e+06	3.77931e+06	2.80449e+06	3.29981e+06
FALSE	High	Mascot (A4)	Unambiguous	GVILYGPPGTGK	[RK].gVILYGPPGTGk.[T]	N-Term(TMT6plex); K12(TMT6plex)	1	1		P62191	26S proteasome regulatory subunit 4 OS=Homo sapiens GN=PSMC1 PE=1 SV=1	0	2	1	0	1	1	808.995	1616.98	2.93644	0.00237408	11274907	HCD	MS2	0	319.54	23.7533	38.0475	14292	180216_521_GP_p_FT.raw	1988-10-01	56.2	30	23	2.93857e-05	327680876	38.0886	0	1.714e-05	39099	DoNotUse	Redundant	2.69505e+06	2.41337e+06	2.192e+06	2.60442e+06
FALSE	High	Mascot (A4)	Unambiguous	APSIIFIDELDAIGTK	[K].aPSIIFIDELDAIGTk.[R]	N-Term(TMT6plex); K16(TMT6plex)	1	1	P17980	P17980	26S proteasome regulatory subunit 6A OS=Homo sapiens GN=PSMC3 PE=1 SV=3	0	3	1	0	1	1	721.089	2161.25	0.256878	0.00018506	12846475	HCD	MS2	28.1913	115.34	12.172	70.8343	28951	180216_521_GP_p_FT.raw	8/144	33.58	30	23	0.00541585	180455816	70.8159	0	7.789e-06	52727	Use	Unique	1.81467e+06	1.66277e+06	1.11626e+06	1.33408e+06
FALSE	High	Mascot (A4)	Unambiguous	GVLMYGPPGTGK	[K].gVLMYGPPGTGk.[T]	N-Term(TMT6plex); K12(TMT6plex)	1	1	P17980	P17980	26S proteasome regulatory subunit 6A OS=Homo sapiens GN=PSMC3 PE=1 SV=3	0	2	1	0	1	1	817.974	1634.94	4.24829	0.00347284	10864152	HCD	MS2	0	474.87	28.3597	37.4262	14013	180216_521_GP_p_FT.raw	1988-10-01	51.34	31	24	0.000109075	383404440	37.3542	0	5.074e-06	38838	Use	Unique	3.90912e+06	3.53595e+06	2.73843e+06	3.70869e+06
FALSE	High	Mascot (A4)	Unambiguous	VVGSEFVQK	[R].vVGSEFVQk.[Y]	N-Term(TMT6plex); K9(TMT6plex)	1	1	P43686	P43686	26S proteasome regulatory subunit 6B OS=Homo sapiens GN=PSMC4 PE=1 SV=2	0	2	1	0	1	1	725.933	1450.86	-5.38145	-0.00390389	4.60555e+06	HCD	MS2	0	252.4	57.831	34.1088	12529	180216_521_GP_p_FT.raw	1968-08-01	29.63	30	23	0.0120327	173012068	34.193	0	0.0009727	37461	Use	Unique	933538	739741	519735	700406
FALSE	High	Mascot (A4)	Unambiguous	ALDEGDIALLK	[R].aLDEGDIALLk.[T]	N-Term(TMT6plex); K11(TMT6plex)	1	1	P35998	P35998	26S proteasome regulatory subunit 7 OS=Homo sapiens GN=PSMC2 PE=1 SV=3	0	2	1	0	1	1	808.489	1615.97	2.64052	0.0021335	3.71128e+06	HCD	MS2	0	292.85	68.3775	50.0644	19644	180216_521_GP_p_FT.raw	1986-10-01	52.29	29	22	5.72495e-05	73493696	50.0508	0	5.646e-06	44025	Use	Unique	822742	727546	545773	749866
FALSE	High	Mascot (A4)	Unambiguous	LVLDPYLLK	[R].lVLDPYLLk.[Y]	N-Term(TMT6plex); K9(TMT6plex)	1	1	Q9Y2R5	Q9Y2R5	28S ribosomal protein S17, mitochondrial OS=Homo sapiens GN=MRPS17 PE=1 SV=1	0	2	1	0	1	1	766.497	1531.99	0.639174	0.000489603	8051616	HCD	MS2	0	275.39	40.5162	60.5515	24340	180216_521_GP_p_FT.raw	14/64	42.15	28	21	0.000454105	116178744	60.5557	0	0.0001448	48406	Use	Unique	1.41993e+06	1.23416e+06	737834	1.1213e+06
FALSE	High	Mascot (A4)	Unambiguous	ILSGVVTK	[R].iLSGVVTk.[M]	N-Term(TMT6plex); K8(TMT6plex)	1	1	P62280	P62280	40S ribosomal protein S11 OS=Homo sapiens GN=RPS11 PE=1 SV=3	0	2	0.5714	0	1	1	637.928	1274.85	2.47378	0.00157684	20490738	HCD	MS2	22.526	57.17	3.48944	37.5889	14086	180216_521_GP_p_FT.raw	1964-12-01	42.31	26	19	0.000273183	997593613	37.6735	0	0.0007946	38906	Use	Unique	2.34508e+06	2.0235e+06	1.63265e+06	2.09537e+06
FALSE	High	Mascot (A4)	Unambiguous	VVGCSCVVVK	[K].vVGcScVVVk.[D]	N-Term(TMT6plex); C4(Carbamidomethyl); C6(Carbamidomethyl); K10(TMT6plex)	1	1	P25398	P25398	40S ribosomal protein S12 OS=Homo sapiens GN=RPS12 PE=1 SV=3	0	2	0.9375	0	1	1	782.951	1564.89	-1.15164	-0.000901097	7.85649e+06	HCD	MS2	23.6964	354.14	34.1626	30.3749	10923	180216_521_GP_p_FT.raw	1972-09-01	31.64	31	24	0.00867143	597085928	30.5105	0	1.248e-05	36056	Use	Unique	2.27953e+06	2.11293e+06	1.77217e+06	2.05863e+06
FALSE	High	Mascot (A4)	Unambiguous	GLAPDLPEDLYHLIK	[K].gLAPDLPEDLYHLIk.[K]	N-Term(TMT6plex); K15(TMT6plex)	1	1	P62277	P62277	40S ribosomal protein S13 OS=Homo sapiens GN=RPS13 PE=1 SV=2	0	2	0.9818	0	1	1	1076.62	2152.24	-0.824409	-0.000887163	7446162	HCD	MS2	0	495.36	49.0136	67.449	27436	180216_521_GP_p_FT.raw	22/120	55.12	31	24	4.13735e-05			0	3.077e-07	51308	Use	Unique	2.90023e+06	3.28102e+06	2.42902e+06	2.66178e+06
FALSE	Medium	Mascot (A4)	Unambiguous	LILIESR	[R].lILIESR.[I]	N-Term(TMT6plex)	1	1	P62277	P62277	40S ribosomal protein S13 OS=Homo sapiens GN=RPS13 PE=1 SV=2	0	2	0.8108	0	1	1	536.85	1072.69	0.374285	0.000200747	20621780	HCD	MS2	12.4656	22.42	4.03612	37.9806	14262	180216_521_GP_p_FT.raw	1950-05-01	37.24	23	16	0.000434238	554789824	38.0348	0.03936	0.3821	39071	Use	Unique	790879	599032	589758	655885
FALSE	High	Mascot (A4)	Unambiguous	ELGITALHIK	[K].eLGITALHIk.[L]	N-Term(TMT6plex); K10(TMT6plex)	1	1	P62263	P62263	40S ribosomal protein S14 OS=Homo sapiens GN=RPS14 PE=1 SV=3	0	3	0.5806	0	1	1	518.332	1552.98	-0.736744	-0.000381383	14104593	HCD	MS2	23.7388	31.36	7.7342	39.6293	14985	180216_521_GP_p_FT.raw	1980-07-01	30.7	27	20	0.00510683	328798924	39.5201	0	0.001361	39700	Use	Unique	563773	477092	425811	532926
FALSE	High	Mascot (A4)	Unambiguous	ELGITALHIK	[K].eLGITALHIk.[L]	N-Term(TMT6plex); K10(TMT6plex)	1	1	P62263	P62263	40S ribosomal protein S14 OS=Homo sapiens GN=RPS14 PE=1 SV=3	0	3	0.8	0	1	1	518.332	1552.98	-0.265121	-0.000137243	3980055	HCD	MS2	0	82.37	34.0159	39.1068	14755	180216_521_GP_p_FT.raw	1980-07-01	40.5	26	19	0.000387694			0	4.565e-05	39499	Use	Unique	371736	312498	266736	308438
FALSE	High	Mascot (A4)	Unambiguous	TPGPGAQSALR	[K].tPGPGAQSALR.[A]	N-Term(TMT6plex)	1	1	P62263	P62263	40S ribosomal protein S14 OS=Homo sapiens GN=RPS14 PE=1 SV=3	0	2	1	0	1	1	642.368	1283.73	1.4742	0.000946237	34727820	HCD	MS2	8.49043	35.49	4.22554	16.8591	4866	180216_521_GP_p_FT.raw	14/102	29.56	32	25	0.0197532	704620448	16.8903	0.001337	0.01592	30403	Use	Unique	1.24469e+06	1.02906e+06	893460	1.1247e+06
FALSE	High	Mascot (A4)	Unambiguous	ALVAYYQK	[K].aLVAYYQk.[Y]	N-Term(TMT6plex); K8(TMT6plex)	1	1	P62249	P62249	40S ribosomal protein S16 OS=Homo sapiens GN=RPS16 PE=1 SV=2	0	2	1	0	1	1	707.429	1413.85	0.277121	0.000195904	0	HCD	MS2		86.48	24.7305	34.179	12560	180216_521_GP_p_FT.raw	1960-11-01	26	31	24	0.0369247	299455622	34.3486	0	0.001999	37488	Use	Unique	560038	474011	478827	481752
FALSE	High	Mascot (A4)	Unambiguous	LLEPVLLLGK	[K].lLEPVLLLGk.[E]	N-Term(TMT6plex); K10(TMT6plex)	1	1	P62249	P62249	40S ribosomal protein S16 OS=Homo sapiens GN=RPS16 PE=1 SV=2	0	3	1	0	1	1	518.352	1553.04	-1.09956	-0.000569223	8.16293e+06	HCD	MS2	26.8904	13.16	12.9333	68.4339	27878	180216_521_GP_p_FT.raw	1972-10-01	37.71	19	13	0.000144019	181348488	68.4294	0	0.002551	51722	Use	Unique	114365	115939	102626	151909
FALSE	High	Mascot (A4)	Unambiguous	LLDFGSLSNLQVTQPTVGMNFK	[K].lLDFGSLSNLQVTQPTVGMNFk.[T]	N-Term(TMT6plex); K22(TMT6plex)	1	1	P08708	P08708	40S ribosomal protein S17 OS=Homo sapiens GN=RPS17 PE=1 SV=2	0	2	1	0	1	1	1434.29	2867.58	0.561402	0.000804931	1.92026e+06	HCD	MS2	0	672.48	84.2917	70.6605	28873	180216_521_GP_p_FT.raw	26/220	102.57	33	26	1.20354e-09	43332148	70.6468	0	1.298e-11	52654	Use	Unique	3.39563e+06	3.64451e+06	3.34235e+06	4.32332e+06
FALSE	High	Mascot (A4)	Unambiguous	LLDFGSLSNLQVTQPTVGMNFK	[K].lLDFGSLSNLQVTQPTVGMNFk.[T]	N-Term(TMT6plex); K22(TMT6plex)	1	1	P08708	P08708	40S ribosomal protein S17 OS=Homo sapiens GN=RPS17 PE=1 SV=2	0	3	1	0	1	1	956.532	2867.58	2.28077	0.00218009	18143216	HCD	MS2	0	106.27	9.16483	70.6364	28862	180216_521_GP_p_FT.raw	23/220	96.31	33	26	4.79462e-09	412621220	70.6302	0	5.881e-11	52643	Use	Unique	2.18879e+06	2.16882e+06	2.05859e+06	2.41478e+06
FALSE	High	Mascot (A4)	Unambiguous	VCEEIAIIPSKK	[R].vcEEIAIIPSkk.[L]	N-Term(TMT6plex); C2(Carbamidomethyl); K11(TMT6plex); K12(TMT6plex)	1	1	P08708	P08708	40S ribosomal protein S17 OS=Homo sapiens GN=RPS17 PE=1 SV=2	1	3	1	0	1	1	692.088	2074.25	-2.26202	-0.001564	11884375	HCD	MS2	0	77.87	13.85	39.7871	15056	180216_521_GP_p_FT.raw	8/104	38.16	28	21	0.00114567	593836000	39.8873	0	2.367e-05	39767	Use	Unique	937887	839357	567000	798625
FALSE	High	Mascot (A4)	Unambiguous	GGAGVGSMTK	[R].gGAGVGSMTk.[I]	N-Term(TMT6plex); K10(TMT6plex)	1	1	P39019	P39019	40S ribosomal protein S19 OS=Homo sapiens GN=RPS19 PE=1 SV=2	0	2	1	0	1	1	661.879	1322.75	0.406767	0.000269025	21607322	HCD	MS2	3.56245	76.48	10.4788	19.0293	5841	180216_521_GP_p_FT.raw	1976-08-01	43.19	31	24	0.000710006	900116424	19.1038	0	9.732e-06	31317	Use	Unique	1.2456e+06	1.02369e+06	858169	955059
FALSE	High	Mascot (A4)	Unambiguous	VLQALEGLK	[R].vLQALEGLk.[M]	N-Term(TMT6plex); K9(TMT6plex)	1	1	P39019	P39019	40S ribosomal protein S19 OS=Homo sapiens GN=RPS19 PE=1 SV=2	0	2	0.8704	0	1	1	714.964	1428.92	1.17577	0.000840043	16599297	HCD	MS2	0	40.94	6.66905	57.2201	22847	180216_521_GP_p_FT.raw	1976-08-01	54.33	27	20	2.23231e-05	1157608064	57.077	0	9.488e-05	47006	Use	Unique	950077	762793	772727	807205
FALSE	High	Mascot (A4)	Unambiguous	VLQALEGLK	[R].vLQALEGLk.[M]	N-Term(TMT6plex); K9(TMT6plex)	1	1	P39019	P39019	40S ribosomal protein S19 OS=Homo sapiens GN=RPS19 PE=1 SV=2	0	2	0.8431	0	1	1	714.964	1428.92	0.492346	0.000351762	5164070	HCD	MS2	0	284.29	57.4346	56.6897	22610	180216_521_GP_p_FT.raw	1976-08-01	51.3	27	20	4.2996e-05	1157608064	57.077	0	5.795e-05	46786	Use	Unique	886936	843405	782617	866938
FALSE	High	Mascot (A4)	Unambiguous	ATFDAISK	[K].aTFDAISk.[T]	N-Term(TMT6plex); K8(TMT6plex)	1	1	P15880	P15880	40S ribosomal protein S2 OS=Homo sapiens GN=RPS2 PE=1 SV=2	0	2	1	0	1	1	655.89	1310.77	-0.0954287	-6.25427e-05	34424460	HCD	MS2	8.85438	62.86	3.68478	31.6372	11490	180216_521_GP_p_FT.raw	1966-11-01	30.12	29	22	0.00953292	882144040	31.6469	0	0.0008755	36587	Use	Unique	2.82014e+06	2.22307e+06	1.4933e+06	2.15545e+06
FALSE	High	Mascot (A4)	Unambiguous	ATFDAISK	[K].aTFDAISk.[T]	N-Term(TMT6plex); K8(TMT6plex)	1	1	P15880	P15880	40S ribosomal protein S2 OS=Homo sapiens GN=RPS2 PE=1 SV=2	0	2	1	0	1	1	655.889	1310.77	-0.561072	-0.000367718	8808423	HCD	MS2	0	374.57	33.0977	32.1838	11735	180216_521_GP_p_FT.raw	1966-07-01	39.69	29	22	0.000869931			0.0009796	0.003143	36817	Use	Unique	1.93269e+06	1.80516e+06	1.49258e+06	1.87079e+06
FALSE	High	Mascot (A4)	Unambiguous	GTGIVSAPVPK	[R].gTGIVSAPVPk.[K]	N-Term(TMT6plex); K11(TMT6plex)	1	1	P15880	P15880	40S ribosomal protein S2 OS=Homo sapiens GN=RPS2 PE=1 SV=2	0	2	1	0	1	1	742.466	1483.92	-0.235433	-0.000174682	35667152	HCD	MS2	8.65145	109.12	5.2952	29.9656	10739	180216_521_GP_p_FT.raw	1988-09-01	52.33	30	23	6.34497e-05	1325080870	30.0248	0	3.299e-05	35883	Use	Unique	3.42977e+06	2.85379e+06	2.38974e+06	2.95541e+06
FALSE	High	Mascot (A4)	Unambiguous	AQVIYTR	[R].aQVIYTR.[N]	N-Term(TMT6plex)	1	1	P62851	P62851	40S ribosomal protein S25 OS=Homo sapiens GN=RPS25 PE=1 SV=1	0	2	1	0	1	1	540.324	1079.64	0.432515	0.00023348	26623524	HCD	MS2	17.6912	42.05	3.91002	17.8562	5314	180216_521_GP_p_FT.raw	1958-05-01	30.87	27	20	0.00491079	2067505466	17.9854	0.001337	0.003946	30823	Use	Unique	1.58884e+06	1.31644e+06	992526	1.16546e+06
FALSE	High	Mascot (A4)	Unambiguous	LNNLVLFDK	[K].lNNLVLFDk.[A]	N-Term(TMT6plex); K9(TMT6plex)	1	1	P62851	P62851	40S ribosomal protein S25 OS=Homo sapiens GN=RPS25 PE=1 SV=1	0	2	1	0	1	1	767.471	1533.94	-3.50686	-0.00268965	7181330	HCD	MS2	24.7424	199.27	46.2935	55.2084	21945	180216_521_GP_p_FT.raw	1978-07-01	47.19	29	22	0.000174752			0	0.0001001	46163	Use	Unique	836318	725301	570036	706468
FALSE	High	Mascot (A4)	Unambiguous	NIVEAAAVR	[R].nIVEAAAVR.[D]	N-Term(TMT6plex)	1	2	P62854	P62854; Q5JNZ5	40S ribosomal protein S26 OS=Homo sapiens GN=RPS26 PE=1 SV=3; Putative 40S ribosomal protein S26-like 1 OS=Homo sapiens GN=RPS26P11 PE=5 SV=1	0	2	0.9762	0	1	1	586.353	1171.7	-0.00427611	-2.50516e-06	16057249	HCD	MS2	0	65.88	9.27317	24.7614	8405	180216_521_GP_p_FT.raw	1980-07-01	41.75	29	22	0.000644952	594736444	24.8273	0	0.001617	33704	Use	NotUnique	1.03998e+06	887168	857389	940937
FALSE	High	Mascot (A4)	Unambiguous	FVADGIFK	[K].fVADGIFk.[A]	N-Term(TMT6plex); K8(TMT6plex)	1	1	P23396	P23396	40S ribosomal protein S3 OS=Homo sapiens GN=RPS3 PE=1 SV=2	0	2	0.95	0	1	1	677.91	1354.81	-0.87889	-0.000595366	10760869	HCD	MS2	8.60821	63.54	6.33063	47.0402	18293	180216_521_GP_p_FT.raw	1956-07-01	39.96	30	23	0.00111018	1236825696	47.1785	0	0.001822	42770	Use	Unique	1.52136e+06	1.32137e+06	1.15205e+06	1.30529e+06
FALSE	High	Mascot (A4)	Unambiguous	LITEDVQGK	[K].lITEDVQGk.[N]	N-Term(TMT6plex); K9(TMT6plex)	1	1	P61247	P61247	40S ribosomal protein S3a OS=Homo sapiens GN=RPS3A PE=1 SV=2	0	2	0.9048	0	1	1	730.941	1460.87	0.931913	0.000680703	12091577	HCD	MS2	0	157.03	12.1854	31.5479	11450	180216_521_GP_p_FT.raw	14/72	42.18	31	24	0.000904985	420340216	31.6047	0	5.844e-05	36550	Use	Unique	2.20912e+06	1.8754e+06	1.74379e+06	1.95071e+06
FALSE	High	Mascot (A4)	Unambiguous	LSNIFVIGK	[R].lSNIFVIGk.[G]	N-Term(TMT6plex); K9(TMT6plex)	1	1	P62701	P62701	40S ribosomal protein S4, X isoform OS=Homo sapiens GN=RPS4X PE=1 SV=2	0	2	1	0	1	1	724.966	1448.93	0.935472	0.000677714	9146213	HCD	MS2	15.0881	206.26	15.7386	54.3149	21545	180216_521_GP_p_FT.raw	1976-09-01	35.38	29	22	0.00256415	714144816	54.426	0	0.0001352	45788	Use	Unique	2.40101e+06	2.09658e+06	1.77773e+06	2.12171e+06
FALSE	High	Mascot (A4)	Unambiguous	TIAECLADELINAAK	[K].tIAEcLADELINAAk.[G]	N-Term(TMT6plex); C5(Carbamidomethyl); K15(TMT6plex)	1	1	P46782	P46782	40S ribosomal protein S5 OS=Homo sapiens GN=RPS5 PE=1 SV=4	0	2	1	0	1	1	1045.58	2090.15	-5.24489	-0.00548132	7.61946e+06	HCD	MS2	0	687.57	46.0998	70.9056	28983	180216_521_GP_p_FT.raw	14/134	86.92	33	26	4.31876e-08	701829444	70.9907	0	3.989e-09	52757	Use	Unique	4.89088e+06	4.43331e+06	3.80407e+06	4.77622e+06
FALSE	High	Mascot (A4)	Unambiguous	DIPGLTDTTVPR	[K].dIPGLTDTTVPR.[R]	N-Term(TMT6plex)	1	1	P62753	P62753	40S ribosomal protein S6 OS=Homo sapiens GN=RPS6 PE=1 SV=1	0	2	1	0	1	1	757.425	1513.84	0.0768873	5.81977e-05	6675387	HCD	MS2	0	260.02	47.8539	39.4071	14886	180216_521_GP_p_FT.raw	16/104	31.37	31	24	0.0110513			0	2.968e-07	39609	Use	Unique	1.06726e+06	1.00425e+06	866336	953761
FALSE	High	Mascot (A4)	Unambiguous	LNISFPATGCQK	[K].lNISFPATGcQk.[L]	N-Term(TMT6plex); C10(Carbamidomethyl); K12(TMT6plex)	1	1	P62753	P62753	40S ribosomal protein S6 OS=Homo sapiens GN=RPS6 PE=1 SV=1	0	2	1	0	1	1	897.502	1794	-0.448762	-0.000402539	6.34632e+06	HCD	MS2	0	558.51	38.0184	43.2771	16621	180216_521_GP_p_FT.raw	7/116	25.05	32	25	0.0564257	952819328	43.4381	0	8.625e-07	41234	Use	Unique	4.42668e+06	4.15203e+06	2.999e+06	3.67265e+06
FALSE	High	Mascot (A4)	Unambiguous	AIIIFVPVPQLK	[K].aIIIFVPVPQLk.[S]	N-Term(TMT6plex); K12(TMT6plex)	1	1	P62081	P62081	40S ribosomal protein S7 OS=Homo sapiens GN=RPS7 PE=1 SV=1	0	3	1	0	1	1	599.399	1796.18	1.28302	0.000768179	13065102	HCD	MS2	15.9313	24.24	6.77614	68.6585	27979	180216_521_GP_p_FT.raw	1994-10-01	31.67	21	14	0.00102115	194536054	68.6319	0	0.0003699	51817	Use	Unique	474037	600123	346030	395981
FALSE	High	Mascot (A4)	Unambiguous	AIIIFVPVPQLK	[K].aIIIFVPVPQLk.[S]	N-Term(TMT6plex); K12(TMT6plex)	1	1	P62081	P62081	40S ribosomal protein S7 OS=Homo sapiens GN=RPS7 PE=1 SV=1	0	2	1	0	1	1	898.594	1796.18	0.16915	0.000151912	30695776	HCD	MS2	20.0006	139.04	4.40902	68.6366	27969	180216_521_GP_p_FT.raw	1994-08-01	40.49	21	14	0.000125063	390718280	68.6376	0	0.0001142	51807	Use	Unique	5.70125e+06	6.39135e+06	4.19292e+06	5.04561e+06
FALSE	High	Mascot (A4)	Unambiguous	AIIIFVPVPQLK	[K].aIIIFVPVPQLk.[S]	N-Term(TMT6plex); K12(TMT6plex)	1	1	P62081	P62081	40S ribosomal protein S7 OS=Homo sapiens GN=RPS7 PE=1 SV=1	0	2	0.9302	0	1	1	898.595	1796.18	0.712838	0.000640193	23973916	HCD	MS2	21.3757	174.06	9.49011	69.0891	28171	180216_521_GP_p_FT.raw	15/94	43.25	21	14	7.09727e-05	902949760	69.0269	0	4.961e-05	51997	Use	Unique	3.81052e+06	3.85542e+06	2.22211e+06	2.67588e+06
FALSE	High	Mascot (A4)	Unambiguous	TLTAVHDAILEDLVFPSEIVGK	[R].tLTAVHDAILEDLVFPSEIVGk.[R]	N-Term(TMT6plex); K22(TMT6plex)	1	1	P62081	P62081	40S ribosomal protein S7 OS=Homo sapiens GN=RPS7 PE=1 SV=1	0	3	1	0	1	1	942.547	2825.63	7.32696	0.00690103	12116512	HCD	MS2	0	71.62	6.75773	70.8212	28945	180216_521_GP_p_FT.raw	16/202	59.11	30	23	1.34405e-05	444467956	70.8247	0	4.481e-10	52721	Use	Unique	2.29367e+06	2.07589e+06	1.60836e+06	1.93831e+06
FALSE	High	Mascot (A4)	Unambiguous	ADGYVLEGK	[R].aDGYVLEGk.[E]	N-Term(TMT6plex); K9(TMT6plex)	1	1	P62241	P62241	40S ribosomal protein S8 OS=Homo sapiens GN=RPS8 PE=1 SV=2	0	2	1	0	1	1	705.406	1409.8	0.484804	0.000341739	48410164	HCD	MS2	10.7479	90.86	2.58751	30.9962	11202	180216_521_GP_p_FT.raw	1974-08-01	35.55	31	24	0.00395629	1220613070	30.9969	0	1.09e-05	36317	Use	Unique	5.17128e+06	4.80343e+06	4.57017e+06	4.78036e+06
FALSE	High	Mascot (A4)	Unambiguous	LFEGNALLR	[R].lFEGNALLR.[R]	N-Term(TMT6plex)	1	1	P46781	P46781	40S ribosomal protein S9 OS=Homo sapiens GN=RPS9 PE=1 SV=3	0	2	0.8889	0	1	1	631.374	1261.74	-4.51392	-0.00284771	8828392	HCD	MS2	23.7193	48.99	4.34293	44.254	17059	180216_521_GP_p_FT.raw	1972-07-01	26.71	31	24	0.032209	370853648	44.2929	0.002025	0.02401	41645	Use	Unique	1.56401e+06	1.48154e+06	1.21712e+06	1.5069e+06
FALSE	High	Mascot (A4)	Unambiguous	FTPGTFTNQIQAAFR	[R].fTPGTFTNQIQAAFR.[E]	N-Term(TMT6plex)	1	1	P08865	P08865	40S ribosomal protein SA OS=Homo sapiens GN=RPSA PE=1 SV=4	0	2	1	0	1	1	964.517	1928.03	1.7678	0.00170418	5005995	HCD	MS2	0	260.47	53.9639	62.1641	25063	180216_521_GP_p_FT.raw	14/136	31.22	33	26	0.0172161	495848308	62.2953	0	3.428e-08	49083	Use	Unique	1.19314e+06	1.03661e+06	933119	1.09959e+06
FALSE	High	Mascot (A4)	Unambiguous	ALMLQGVDLLADAVAVTMGPK	[R].aLMLQGVDLLADAVAVTMGPk.[G]	N-Term(TMT6plex); K21(TMT6plex)	1	1	P10809	P10809	60 kDa heat shock protein, mitochondrial OS=Homo sapiens GN=HSPD1 PE=1 SV=2	0	2	1	0	1	1	1286.24	2571.47	1.4074	0.00180953	7.15757e+06	HCD	MS2	0	879.09	68.7498	74.3203	30510	180216_521_GP_p_FT.raw	28/210	131.65	31	24	1.00193e-12	6.13465e+08	74.3665	0	5.419e-14	54188	Use	Unique	7.97924e+06	6.75657e+06	4.3573e+06	6.98419e+06
FALSE	High	Mascot (A4)	Unambiguous	ALMLQGVDLLADAVAVTMGPK	[R].aLMLQGVDLLADAVAVTMGPk.[G]	N-Term(TMT6plex); K21(TMT6plex)	1	1	P10809	P10809	60 kDa heat shock protein, mitochondrial OS=Homo sapiens GN=HSPD1 PE=1 SV=2	0	3	1	0	1	1	857.828	2571.47	2.13797	0.00183257	2.42615e+06	HCD	MS2	0	416.32	68.5443	74.3044	30503	180216_521_GP_p_FT.raw	22/210	73.29	31	24	6.56339e-07	1798924821	74.3669	0	5.298e-12	54182	Use	Unique	2.29148e+06	2.08003e+06	1.32918e+06	1.87449e+06
FALSE	High	Mascot (A4)	Unambiguous	ALMLQGVDLLADAVAVTMGPK	[R].aLmLQGVDLLADAVAVTMGPk.[G]	N-Term(TMT6plex); M3(Oxidation); K21(TMT6plex)	1	1	P10809	P10809	60 kDa heat shock protein, mitochondrial OS=Homo sapiens GN=HSPD1 PE=1 SV=2	0	3	0.2222	0	1	1	863.16	2587.47	2.29725	0.00198135	18205606	HCD	MS2	11.7546	80.76	8.72346	72.9918	29917	180216_521_GP_p_FT.raw	18/210	45.35	31	24	0.000409898	454020376	73.0021	0	2.33e-10	53632	Use	Unique	2.18194e+06	1.95702e+06	1.25071e+06	1.9413e+06
FALSE	High	Mascot (A4)	Unambiguous	DDAMLLK	[K].dDAMLLk.[G]	N-Term(TMT6plex); K7(TMT6plex)	1	1	P10809	P10809	60 kDa heat shock protein, mitochondrial OS=Homo sapiens GN=HSPD1 PE=1 SV=2	0	2	1	0	1	1	632.371	1263.73	-2.85945	-0.0018068	5.15124e+06	HCD	MS2	26.9848	100.44	21.5116	34.2058	12572	180216_521_GP_p_FT.raw	1950-06-01	28.78	31	24	0.0175475	750313928	34.4886	0.001337	0.008632	37499	Use	Unique	792740	645761	448292	594615
FALSE	High	Mascot (A4)	Unambiguous	GVMLAVDAVIAELK	[R].gVMLAVDAVIAELk.[K]	N-Term(TMT6plex); K14(TMT6plex)	1	1	P10809	P10809	60 kDa heat shock protein, mitochondrial OS=Homo sapiens GN=HSPD1 PE=1 SV=2	0	2	1	0	1	1	944.072	1887.14	-0.950948	-0.000897285	15822743	HCD	MS2	0	104.69	6.95505	73.2456	30031	180216_521_GP_p_FT.raw	13/114	83.89	30	23	4.08319e-08	255321808	73.2464	0	5.64e-09	53739	Use	Unique	3.38494e+06	2.60278e+06	1.60409e+06	2.34461e+06
FALSE	High	Mascot (A4)	Unambiguous	GVMLAVDAVIAELKK	[R].gVMLAVDAVIAELkk.[Q]	N-Term(TMT6plex); K14(TMT6plex); K15(TMT6plex)	1	1	P10809	P10809	60 kDa heat shock protein, mitochondrial OS=Homo sapiens GN=HSPD1 PE=1 SV=2	1	2	1	0	1	1	1122.71	2244.41	3.78674	0.00424947	6393553	HCD	MS2	0	437.73	51.969	72.0533	29496	180216_521_GP_p_FT.raw	14/124	79.96	25	18	3.83516e-08	170521183	72.0519	0	5.436e-09	53238	Use	Unique	3.12618e+06	2.54285e+06	1.79087e+06	2.37325e+06
FALSE	High	Mascot (A4)	Unambiguous	GVMLAVDAVIAELKK	[R].gVMLAVDAVIAELkk.[Q]	N-Term(TMT6plex); K14(TMT6plex); K15(TMT6plex)	1	1	P10809	P10809	60 kDa heat shock protein, mitochondrial OS=Homo sapiens GN=HSPD1 PE=1 SV=2	1	4	1	0	1	1	561.855	2244.4	0.457033	0.000256441	7.56337e+06	HCD	MS2	18.2508	55.42	14.0248	72.0002	29472	180216_521_GP_p_FT.raw	7/124	25.08	26	19	0.0124182	261535925	72.0486	0	1.507e-06	53215	Use	Unique	680585	551898	333172	460125
FALSE	High	Mascot (A4)	Unambiguous	GVMLAVDAVIAELKK	[R].gVMLAVDAVIAELkk.[Q]	N-Term(TMT6plex); K14(TMT6plex); K15(TMT6plex)	1	1	P10809	P10809	60 kDa heat shock protein, mitochondrial OS=Homo sapiens GN=HSPD1 PE=1 SV=2	1	3	1	0	1	1	748.804	2244.4	0.870941	0.000651579	32432320	HCD	MS2	7.43556	123.22	4.3741	71.9581	29453	180216_521_GP_p_FT.raw	17/124	60.69	25	18	3.36975e-06	6155176528	72.0453	0	6.69e-11	53197	Use	Unique	6.29161e+06	4.40348e+06	2.38383e+06	3.9501e+06
FALSE	High	Mascot (A4)	Unambiguous	GYISPYFINTSK	[R].gYISPYFINTSk.[G]	N-Term(TMT6plex); K12(TMT6plex)	1	1	P10809	P10809	60 kDa heat shock protein, mitochondrial OS=Homo sapiens GN=HSPD1 PE=1 SV=2	0	2	1	0	1	1	924.519	1848.03	-0.500081	-0.000462083	65136864	HCD	MS2	4.2355	68.15	2.34607	45.3363	17545	180216_521_GP_p_FT.raw	16/108	38.56	32	25	0.00250768	3182644016	45.3384	0	0.0005424	42100	Use	Unique	6.35524e+06	4.50524e+06	3.21228e+06	4.15924e+06
FALSE	High	Mascot (A4)	Unambiguous	ISSIQSIVPALEIANAHR	[K].iSSIQSIVPALEIANAHR.[K]	N-Term(TMT6plex)	1	1	P10809	P10809	60 kDa heat shock protein, mitochondrial OS=Homo sapiens GN=HSPD1 PE=1 SV=2	0	3	1	0	1	1	716.75	2148.24	0.92887	0.000665144	8.07997e+06	HCD	MS2	17.6899	79.87	12.9013	58.5522	23444	180216_521_GP_p_FT.raw	19/182	41.77	31	24	0.000918077	1562331416	58.6925	0	1.043e-07	47566	Use	Unique	1.07232e+06	1.00094e+06	838748	896096
FALSE	High	Mascot (A4)	Unambiguous	KPLVIIAEDVDGEALSTLVLNR	[R].kPLVIIAEDVDGEALSTLVLNR.[L]	N-Term(TMT6plex); K1(TMT6plex)	1	1	P10809	P10809	60 kDa heat shock protein, mitochondrial OS=Homo sapiens GN=HSPD1 PE=1 SV=2	0	3	1	0	1	1	941.89	2823.66	-0.989155	-0.000931012	3.91134e+06	HCD	MS2	0	100.82	20.0164	70.9237	28991	180216_521_GP_p_FT.raw	16/228	72.18	29	22	5.0546e-07	653870893	71.0473	0	1.473e-12	52764	Use	Unique	1.0906e+06	973875	857766	1.13625e+06
FALSE	High	Mascot (A4)	Unambiguous	TLNDELEIIEGMK	[K].tLNDELEIIEGMk.[F]	N-Term(TMT6plex); K13(TMT6plex)	1	1	P10809	P10809	60 kDa heat shock protein, mitochondrial OS=Homo sapiens GN=HSPD1 PE=1 SV=2	0	2	1	0	1	1	982.044	1963.08	-0.559184	-0.000548862	9712703	HCD	MS2	0	550.19	37.3449	66.9279	27202	180216_521_GP_p_FT.raw	11/134	68.32	32	25	2.59863e-06	856789740	67.0387	0	2.189e-09	51088	Use	Unique	4.34687e+06	3.52712e+06	2.51683e+06	3.55172e+06
FALSE	High	Mascot (A4)	Unambiguous	TLNDELEIIEGMK	[K].tLNDELEIIEGMk.[F]	N-Term(TMT6plex); K13(TMT6plex)	1	1	P10809	P10809	60 kDa heat shock protein, mitochondrial OS=Homo sapiens GN=HSPD1 PE=1 SV=2	0	3	1	0	1	1	655.032	1963.08	-0.876948	-0.000573841	14302529	HCD	MS2	6.11346	37.31	9.46263	66.9257	27201	180216_521_GP_p_FT.raw	14/134	37.71	32	25	0.00301592	978662352	67.0287	0	4.448e-05	51087	Use	Unique	674372	577776	369811	426003
FALSE	High	Mascot (A4)	Unambiguous	VGEVIVTK	[K].vGEVIVTk.[D]	N-Term(TMT6plex); K8(TMT6plex)	1	1	P10809	P10809	60 kDa heat shock protein, mitochondrial OS=Homo sapiens GN=HSPD1 PE=1 SV=2	0	2	0.6471	0	1	1	651.924	1302.84	0.421118	0.000274325	39151348	HCD	MS2	3.90143	47.22	2.55801	32.1329	11712	180216_521_GP_p_FT.raw	1964-06-01	34.07	29	22	0.00366279	2125870528	31.9521	0	0.00153	36795	Use	Unique	2.99599e+06	2.26343e+06	1.9546e+06	2.17675e+06
FALSE	High	Mascot (A4)	Unambiguous	VGEVIVTK	[K].vGEVIVTk.[D]	N-Term(TMT6plex); K8(TMT6plex)	1	1	P10809	P10809	60 kDa heat shock protein, mitochondrial OS=Homo sapiens GN=HSPD1 PE=1 SV=2	0	2	0.6471	0	1	1	651.923	1302.84	-1.2654	-0.000824308	36801728	HCD	MS2	6.66175	72.95	3.83951	31.6016	11474	180216_521_GP_p_FT.raw	1964-07-01	34.16	30	23	0.00425915	2125870528	31.9521	0	0.0005741	36572	Use	Unique	3.28107e+06	2.5254e+06	1.73751e+06	2.15079e+06
FALSE	High	Mascot (A4)	Unambiguous	VGLQVVAVK	[K].vGLQVVAVk.[A]	N-Term(TMT6plex); K9(TMT6plex)	1	1	P10809	P10809	60 kDa heat shock protein, mitochondrial OS=Homo sapiens GN=HSPD1 PE=1 SV=2	0	2	0.9149	0	1	1	685.96	1370.91	-1.18878	-0.000814858	13353266	HCD	MS2	28.5999	329.17	14.2408	37.6421	14110	180216_521_GP_p_FT.raw	14/76	47.43	25	18	6.23475e-05	4242104264	37.8144	0	7.918e-05	38929	Use	Unique	4.59097e+06	3.56875e+06	2.73678e+06	3.7864e+06
FALSE	High	Mascot (A4)	Unambiguous	VTDALNATR	[R].vTDALNATR.[A]	N-Term(TMT6plex)	1	1	P10809	P10809	60 kDa heat shock protein, mitochondrial OS=Homo sapiens GN=HSPD1 PE=1 SV=2	0	2	1	0	1	1	595.343	1189.68	4.35915	0.00259298	11818887	HCD	MS2	0	65.33	11.9403	24.4612	8270	180216_521_GP_p_FT.raw	1982-06-01	31.77	29	22	0.00558829	1589078720	24.6552	0.001337	0.004886	33577	Use	Unique	842923	672303	625922	706996
FALSE	High	Mascot (A4)	Unambiguous	AFLADPSAFVAAAPVAAATTAAPAAAAAPAK	[K].aFLADPSAFVAAAPVAAATTAAPAAAAAPAk.[V]	N-Term(TMT6plex); K31(TMT6plex)	1	1	P05388	P05388	60S acidic ribosomal protein P0 OS=Homo sapiens GN=RPLP0 PE=1 SV=1	0	3	1	0	1	1	1070.94	3210.8	1.86072	0.00199146	10364992	HCD	MS2	0	199.42	32.9578	67.6475	27525	180216_521_GP_p_FT.raw	31/270	97.6	31	24	2.58063e-09	903451952	67.6892	0	4.429e-15	51391	Use	Unique	2.21302e+06	2.09403e+06	1.62727e+06	2.22206e+06
FALSE	High	Mascot (A4)	Unambiguous	GNVGFVFTK	[R].gNVGFVFTk.[E]	N-Term(TMT6plex); K9(TMT6plex)	1	1	P05388	P05388	60S acidic ribosomal protein P0 OS=Homo sapiens GN=RPLP0 PE=1 SV=1	0	2	1	0	1	1	713.928	1426.85	2.49216	0.00177796	14821769	HCD	MS2	17.2498	166.51	10.0788	40.6112	15425	180216_521_GP_p_FT.raw	1978-08-01	38.43	29	22	0.00116275	255707734	40.6907	0	2.518e-05	40113	Use	Unique	2.52823e+06	2.23555e+06	2.31168e+06	2.50138e+06
FALSE	High	Mascot (A4)	Unambiguous	GNVGFVFTK	[R].gNVGFVFTk.[E]	N-Term(TMT6plex); K9(TMT6plex)	1	1	P05388	P05388	60S acidic ribosomal protein P0 OS=Homo sapiens GN=RPLP0 PE=1 SV=1	0	2	1	0	1	1	713.927	1426.85	0.524448	0.000374153	21907668	HCD	MS2	5.48104	79.56	4.92377	41.1278	15657	180216_521_GP_p_FT.raw	1978-08-01	50.8	29	22	6.82046e-05	1031242652	41.3799	0	0.0004145	40330	Use	Unique	2.10895e+06	2.05586e+06	2.12387e+06	2.36451e+06
FALSE	High	Mascot (A4)	Unambiguous	AGAIAPCEVTVPAQNTGLGPEK	[R].aGAIAPcEVTVPAQNTGLGPEk.[T]	N-Term(TMT6plex); C7(Carbamidomethyl); K22(TMT6plex)	1	2	P05388	P05388; Q8NHW5	60S acidic ribosomal protein P0 OS=Homo sapiens GN=RPLP0 PE=1 SV=1; 60S acidic ribosomal protein P0-like OS=Homo sapiens GN=RPLP0P6 PE=5 SV=1	0	3	1	0	1	1	880.149	2638.43	1.59842	0.00140577	15771111	HCD	MS2	0	73.07	7.63144	42.4155	16234	180216_521_GP_p_FT.raw	23/210	63.04	33	26	1.12478e-05	850622216	42.3828	0	7.434e-09	40871	Use	NotUnique	1.98598e+06	1.81914e+06	1.24132e+06	1.67017e+06
FALSE	High	Mascot (A4)	Unambiguous	AAGVNVEPFWPGLFAK	[K].aAGVNVEPFWPGLFAk.[A]	N-Term(TMT6plex); K16(TMT6plex)	1	1	P05386	P05386	60S acidic ribosomal protein P1 OS=Homo sapiens GN=RPLP1 PE=1 SV=1	0	2	1	0	1	1	1081.12	2161.23	2.13598	0.00230816	8810829	HCD	MS2	0	439.23	45.2588	68.3182	27826	180216_521_GP_p_FT.raw	21/142	62.59	32	25	9.06079e-06	2916523760	68.4456	0	9.431e-08	51673	Use	Unique	3.36698e+06	2.86969e+06	2.18153e+06	2.73494e+06
FALSE	High	Mascot (A4)	Unambiguous	NIEDVIAQGIGK	[K].nIEDVIAQGIGk.[L]	N-Term(TMT6plex); K12(TMT6plex)	1	1	P05387	P05387	60S acidic ribosomal protein P2 OS=Homo sapiens GN=RPLP2 PE=1 SV=1	0	2	1	0	1	1	858.011	1715.01	2.67307	0.00229217	18959316	HCD	MS2	18.7923	83.01	4.1174	55.9081	22259	180216_521_GP_p_FT.raw	19/112	53.8	30	23	4.62725e-05	2700298448	56.0852	0	2.428e-06	46457	Use	Unique	3.7467e+06	3.18097e+06	2.43381e+06	3.03085e+06
FALSE	High	Mascot (A4)	Unambiguous	VISELNGK	[K].vISELNGk.[N]	N-Term(TMT6plex); K8(TMT6plex)	1	1	P05387	P05387	60S acidic ribosomal protein P2 OS=Homo sapiens GN=RPLP2 PE=1 SV=1	0	2	0.8077	0	1	1	659.411	1317.82	1.04486	0.000688468	21216194	HCD	MS2	18.8213	88.85	4.25971	31.2586	11320	180216_521_GP_p_FT.raw	1962-10-01	25.69	31	24	0.0395219	1499014824	31.3893	0.001337	0.009657	36428	Use	Unique	3.13603e+06	2.95024e+06	2.07325e+06	2.81953e+06
FALSE	High	Mascot (A4)	Unambiguous	LIPDGCGVK	[R].lIPDGcGVk.[Y]	N-Term(TMT6plex); C6(Carbamidomethyl); K9(TMT6plex)	1	1	P27635	P27635	60S ribosomal protein L10 OS=Homo sapiens GN=RPL10 PE=1 SV=4	0	2	0.96	0	1	1	708.917	1416.83	-1.08742	-0.000770342	12532751	HCD	MS2	0	44.8	9.17031	33.9586	12462	180216_521_GP_p_FT.raw	1964-07-01	25.06	30	23	0.0375826	587464576	33.8531	0.002942	0.03683	37400	Use	Unique	798058	614030	593222	612569
FALSE	High	Mascot (A4)	Unambiguous	KYDAFLASESLIK	[K].kYDAFLASESLIk.[Q]	N-Term(TMT6plex); K1(TMT6plex); K13(TMT6plex)	1	1	P62906	P62906	60S ribosomal protein L10a OS=Homo sapiens GN=RPL10A PE=1 SV=2	1	2	1	0	1	1	1086.65	2172.29	1.15158	0.00125079	4.56906e+06	HCD	MS2	0	270.02	54.6686	48.988	19166	180216_521_GP_p_FT.raw	7/134	36.65	29	22	0.00207621			0	1.47e-08	43589	Use	Unique	1.25479e+06	1.14129e+06	973859	1.09174e+06
FALSE	High	Mascot (A4)	Unambiguous	VLEQLTGQTPVFSK	[K].vLEQLTGQTPVFSk.[A]	N-Term(TMT6plex); K14(TMT6plex)	1	1	P62913	P62913	60S ribosomal protein L11 OS=Homo sapiens GN=RPL11 PE=1 SV=2	0	3	1	0	1	1	669.062	2005.17	-0.773087	-0.000516724	8194563	HCD	MS2	0	22.14	9.37724	55.9793	22291	180216_521_GP_p_FT.raw	13/144	59.68	31	24	1.48014e-05	349952606	56.0632	0	4.092e-06	46487	Use	Unique	362974	286710	266130	299466
FALSE	High	Mascot (A4)	Unambiguous	VLEQLTGQTPVFSK	[K].vLEQLTGQTPVFSk.[A]	N-Term(TMT6plex); K14(TMT6plex)	1	1	P62913	P62913	60S ribosomal protein L11 OS=Homo sapiens GN=RPL11 PE=1 SV=2	0	2	1	0	1	1	1003.09	2005.18	2.12531	0.00213081	6081377	HCD	MS2	15.0342	452.47	41.501	55.9612	22283	180216_521_GP_p_FT.raw	12/144	61.69	31	24	9.31757e-06	408737347	56.0587	0	6.799e-09	46480	Use	Unique	3.09428e+06	2.6457e+06	2.46091e+06	2.69379e+06
FALSE	High	Mascot (A4)	Unambiguous	YDGIILPGK	[K].yDGIILPGk.[-]	N-Term(TMT6plex); K9(TMT6plex)	1	1	P62913	P62913	60S ribosomal protein L11 OS=Homo sapiens GN=RPL11 PE=1 SV=2	0	2	0.875	0	1	1	717.442	1433.88	0.0390504	2.79967e-05	23313380	HCD	MS2	0	72.64	3.99912	43.1637	16570	180216_521_GP_p_FT.raw	13/64	32.12	29	22	0.0051556	1368639304	43.2877	0	0.001126	41186	Use	Unique	2.90055e+06	2.36012e+06	2.24492e+06	2.53176e+06
FALSE	High	Mascot (A4)	Unambiguous	EILGTAQSVGCNVDGR	[K].eILGTAQSVGcNVDGR.[H]	N-Term(TMT6plex); C11(Carbamidomethyl)	1	1	P30050	P30050	60S ribosomal protein L12 OS=Homo sapiens GN=RPL12 PE=1 SV=1	0	2	1	0	1	1	952.991	1904.97	2.13222	0.00203091	6.2687e+06	HCD	MS2	24.6563	222.76	47.2855	35.6078	13196	180216_521_GP_p_FT.raw	13/164	57.86	32	25	3.03629e-05	72186492	35.5834	0	2.623e-11	38072	Use	Unique	1.18242e+06	1.06568e+06	787169	846333
FALSE	High	Mascot (A4)	Unambiguous	LATQLTGPVMPVR	[K].lATQLTGPVMPVR.[N]	N-Term(TMT6plex)	1	1	P26373	P26373	60S ribosomal protein L13 OS=Homo sapiens GN=RPL13 PE=1 SV=4	0	2	1	0	1	1	806.476	1611.94	-0.229451	-0.000184931	26275534	HCD	MS2	3.23577	93.42	4.64539	42.9877	16491	180216_521_GP_p_FT.raw	8/120	45.27	30	23	0.000361057	1326294232	42.9881	0	1.472e-05	41112	Use	Unique	3.64812e+06	3.05309e+06	2.89786e+06	3.29946e+06
FALSE	High	Mascot (A4)	Unambiguous	STESLQANVQR	[K].sTESLQANVQR.[L]	N-Term(TMT6plex)	1	1	P26373	P26373	60S ribosomal protein L13 OS=Homo sapiens GN=RPL13 PE=1 SV=4	0	2	1	0	1	1	731.396	1461.78	-0.884324	-0.000646346	27349438	HCD	MS2	6.73689	92.84	6.36695	17.6179	5207	180216_521_GP_p_FT.raw	1996-09-01	60.49	31	24	1.33996e-05	501666840	17.6445	0	1.112e-05	30723	Use	Unique	2.67893e+06	2.13146e+06	1.99175e+06	1.95647e+06
FALSE	High	Mascot (A4)	Unambiguous	VATWFNQPAR	[R].vATWFNQPAR.[K]	N-Term(TMT6plex)	1	1	P26373	P26373	60S ribosomal protein L13 OS=Homo sapiens GN=RPL13 PE=1 SV=4	0	2	1	0	1	1	709.891	1418.77	0.0987831	7.00755e-05	14773202	HCD	MS2	9.47588	190.76	11.7896	37.533	14061	180216_521_GP_p_FT.raw	1980-06-01	35.79	31	24	0.00386223	687957224	37.589	0	0.0005999	38883	Use	Unique	2.64012e+06	2.29839e+06	2.28285e+06	2.5616e+06
FALSE	High	Mascot (A4)	Unambiguous	LAHEVGWK	[R].lAHEVGWk.[Y]	N-Term(TMT6plex); K8(TMT6plex)	1	1	P40429	P40429	60S ribosomal protein L13a OS=Homo sapiens GN=RPL13A PE=1 SV=2	0	2	0.7209	0	1	1	699.421	1397.83	2.75925	0.00192848	10076611	HCD	MS2	0	413.46	29.3246	29.0856	10344	180216_521_GP_p_FT.raw	14/56	43.05	28	21	0.000356724	380139633	29.1665	0	0.001803	35513	Use	Unique	2.76364e+06	2.48963e+06	2.12688e+06	2.50708e+06
FALSE	High	Mascot (A4)	Unambiguous	FFEVILIDPFHK	[K].fFEVILIDPFHk.[A]	N-Term(TMT6plex); K12(TMT6plex)	1	1	P61313	P61313	60S ribosomal protein L15 OS=Homo sapiens GN=RPL15 PE=1 SV=2	0	3	1	0	1	1	655.054	1963.15	0.900585	0.000589327	16843440	HCD	MS2	8.13537	52.6	6.4529	70.819	28944	180216_521_GP_p_FT.raw	14/98	43.54	30	23	0.000513403	959939516	70.857	0	1.591e-05	52720	Use	Unique	1.18286e+06	1.15572e+06	918151	1.24571e+06
FALSE	High	Mascot (A4)	Unambiguous	ILTFDQLALDSPK	[K].iLTFDQLALDSPk.[G]	N-Term(TMT6plex); K13(TMT6plex)	1	1	Q07020	Q07020	60S ribosomal protein L18 OS=Homo sapiens GN=RPL18 PE=1 SV=2	0	3	1	0	1	1	640.381	1919.13	1.3753	0.000879788	6591518	HCD	MS2	27.2601	30.27	10.1138	63.0104	25443	180216_521_GP_p_FT.raw	12/126	50.07	31	24	0.000125461	1079563184	63.1675	0	0.0002954	49439	Use	Unique	461192	410329	319206	411175
FALSE	High	Mascot (A4)	Unambiguous	IFAPNHVVAK	[R].iFAPNHVVAk.[S]	N-Term(TMT6plex); K10(TMT6plex)	1	1	Q02543	Q02543	60S ribosomal protein L18a OS=Homo sapiens GN=RPL18A PE=1 SV=2	0	3	0.9615	0	1	1	518.658	1553.96	0.914292	0.00047359	31180584	HCD	MS2	21.0216	28.12	3.79032	30.0347	10770	180216_521_GP_p_FT.raw	1984-08-01	25.84	28	21	0.0192855	1409831313	30.107	0.001337	0.007678	35912	Use	Unique	1.12273e+06	783595	744340	792846
FALSE	High	Mascot (A4)	Unambiguous	ITVTSEVPFSK	[K].iTVTSEVPFSk.[R]	N-Term(TMT6plex); K11(TMT6plex)	1	1	P35268	P35268	60S ribosomal protein L22 OS=Homo sapiens GN=RPL22 PE=1 SV=2	0	2	1	0	1	1	833.498	1665.99	3.49875	0.00291442	11879888	HCD	MS2	0	481.64	29.8008	43.9001	16900	180216_521_GP_p_FT.raw	1996-10-01	44.89	31	24	0.00043948	846197872	44.0001	0	1.33e-06	41496	Use	Unique	4.01906e+06	3.63509e+06	3.26015e+06	3.85494e+06
FALSE	High	Mascot (A4)	Unambiguous	LPAAGVGDMVMATVK	[R].lPAAGVGDMVMATVk.[K]	N-Term(TMT6plex); K15(TMT6plex)	1	1	P62829	P62829	60S ribosomal protein L23 OS=Homo sapiens GN=RPL23 PE=1 SV=1	0	3	1	0	1	1	640.036	1918.09	2.26636	0.00144903	5.50563e+06	HCD	MS2	29.4096	47.85	7.20282	59.1243	23701	180216_521_GP_p_FT.raw	11/122	30.76	32	25	0.0142288	688207868	59.213	0	1.24e-05	47807	Use	Unique	781739	902176	878484	989676
FALSE	High	Mascot (A4)	Unambiguous	FPLTTESAMK	[K].fPLTTESAMk.[K]	N-Term(TMT6plex); K10(TMT6plex)	1	1	P62750	P62750	60S ribosomal protein L23a OS=Homo sapiens GN=RPL23A PE=1 SV=1	0	2	1	0	1	1	791.95	1582.89	0.719793	0.000569677	12176956	HCD	MS2	17.7173	494.26	27.4711	40.4687	15361	180216_521_GP_p_FT.raw	1978-09-01	42.79	31	24	0.000825847	1284017928	40.5603	0	0.0001219	40053	Use	Unique	3.69098e+06	3.67435e+06	3.39332e+06	3.93157e+06
FALSE	High	Mascot (A4)	Unambiguous	LAPDYDALDVANK	[R].lAPDYDALDVANk.[I]	N-Term(TMT6plex); K13(TMT6plex)	1	1	P62750	P62750	60S ribosomal protein L23a OS=Homo sapiens GN=RPL23A PE=1 SV=1	0	2	1	0	1	1	932.016	1863.03	-0.51611	-0.000480763	5.61339e+06	HCD	MS2	0	225.21	58.9545	46.478	18045	180216_521_GP_p_FT.raw	9/108	44.2	32	25	0.000747072	31453451	46.4698	0	1.611e-06	42545	Use	Unique	874984	723414	676825	745830
FALSE	High	Mascot (A4)	Unambiguous	AITGASLADIMAK	[R].aITGASLADIMAk.[R]	N-Term(TMT6plex); K13(TMT6plex)	1	1	P83731	P83731	60S ribosomal protein L24 OS=Homo sapiens GN=RPL24 PE=1 SV=1	0	2	0.9103	0	1	1	860.509	1720.01	2.02738	0.00174356	9590326	HCD	MS2	7.6469	580.93	31.0684	53.9297	21372	180216_521_GP_p_FT.raw	12/108	78.08	30	23	1.82048e-07	1843181976	54.049	0	1.071e-08	45626	Use	Unique	4.98186e+06	4.68532e+06	3.76893e+06	4.69379e+06
FALSE	High	Mascot (A4)	Unambiguous	VELCSFSGYK	[K].vELcSFSGYk.[I]	N-Term(TMT6plex); C4(Carbamidomethyl); K10(TMT6plex)	1	1	P83731	P83731	60S ribosomal protein L24 OS=Homo sapiens GN=RPL24 PE=1 SV=1	0	2	1	0	1	1	824.441	1647.87	-4.22898	-0.00348443	19971812	HCD	MS2	20.4067	183.68	5.77775	42.6468	16338	180216_521_GP_p_FT.raw	1982-07-01	46.58	32	25	0.000357152	749807532	42.6967	0	5.133e-06	40969	Use	Unique	5.63796e+06	5.16968e+06	4.30091e+06	5.0245e+06
FALSE	High	Mascot (A4)	Unambiguous	VFQFLNAK	[K].vFQFLNAk.[C]	N-Term(TMT6plex); K8(TMT6plex)	1	1	P83731	P83731	60S ribosomal protein L24 OS=Homo sapiens GN=RPL24 PE=1 SV=1	0	2	0.8919	0	1	1	712.935	1424.86	-2.97578	-0.00212004	10331685	HCD	MS2	0	99.41	38.0566	51.3273	20204	180216_521_GP_p_FT.raw	1968-07-01	37.38	29	22	0.0017367			0	0.0005722	44531	Use	Unique	398534	382117	316343	363750
FALSE	High	Mascot (A4)	Unambiguous	IMSSPLSK	[K].iMSSPLSk.[E]	N-Term(TMT6plex); K8(TMT6plex)	1	2	P61254	P61254; Q9UNX3	60S ribosomal protein L26 OS=Homo sapiens GN=RPL26 PE=1 SV=1; 60S ribosomal protein L26-like 1 OS=Homo sapiens GN=RPL26L1 PE=1 SV=1	0	2	1	0	1	1	660.902	1320.8	0.508011	0.000335489	6.41839e+06	HCD	MS2	0	212.67	46.4505	34.4294	12672	180216_521_GP_p_FT.raw	1964-05-01	29.33	31	24	0.0155769			0	0.001953	37591	Use	NotUnique	773904	694547	595034	713081
FALSE	High	Mascot (A4)	Unambiguous	LWTLVSEQTR	[K].lWTLVSEQTR.[V]	N-Term(TMT6plex)	1	1	P46776	P46776	60S ribosomal protein L27a OS=Homo sapiens GN=RPL27A PE=1 SV=2	0	2	1	0	1	1	731.42	1461.83	3.95693	0.00289217	8533908	HCD	MS2	0	193.77	15.3115	49.0592	19198	180216_521_GP_p_FT.raw	1988-07-01	33.23	31	24	0.00686859	513722612	49.1417	0	0.0002177	43619	Use	Unique	2.12165e+06	2.05041e+06	1.74452e+06	1.89621e+06
FALSE	High	Mascot (A4)	Unambiguous	TGAAPIIDVVR	[K].tGAAPIIDVVR.[S]	N-Term(TMT6plex)	1	1	P46776	P46776	60S ribosomal protein L27a OS=Homo sapiens GN=RPL27A PE=1 SV=2	0	2	1	0	1	1	670.912	1340.82	4.51171	0.00302467	15824408	HCD	MS2	28.1827	67.57	5.4537	36.2735	13495	180216_521_GP_p_FT.raw	1994-09-01	30.03	27	20	0.00620698	1146287664	36.4093	0	4.096e-05	38352	Use	Unique	1.84478e+06	1.64971e+06	1.47002e+06	1.82159e+06
FALSE	High	Mascot (A4)	Unambiguous	GVVVVIK	[K].gVVVVIk.[R]	N-Term(TMT6plex); K7(TMT6plex)	1	1	P46779	P46779	60S ribosomal protein L28 OS=Homo sapiens GN=RPL28 PE=1 SV=3	0	2	0.8929	0	1	1	586.412	1171.82	-1.60929	-0.000942896	11575355	HCD	MS2	0	87.14	16.0085	35.4122	13108	180216_521_GP_p_FT.raw	1950-12-01	27.62	20	13	0.00181631			0.001337	0.01477	37989	Use	Unique	768999	738211	650793	641684
FALSE	High	Mascot (A4)	Unambiguous	GVVVVIK	[K].gVVVVIk.[R]	N-Term(TMT6plex); K7(TMT6plex)	1	1	P46779	P46779	60S ribosomal protein L28 OS=Homo sapiens GN=RPL28 PE=1 SV=3	0	2	0.6765	0	1	1	586.413	1171.82	1.41169	0.000827123	21239670	HCD	MS2	0	35.79	5.96878	34.3779	12649	180216_521_GP_p_FT.raw	1950-06-01	33.57	24	17	0.00127467	1440944320	34.6164	0.002025	0.02518	37570	Use	Unique	847732	822984	660875	658616
FALSE	High	Mascot (A4)	Unambiguous	GVVVVIK	[K].gVVVVIk.[R]	N-Term(TMT6plex); K7(TMT6plex)	1	1	P46779	P46779	60S ribosomal protein L28 OS=Homo sapiens GN=RPL28 PE=1 SV=3	0	2	0.6757	0	1	1	586.413	1171.82	0.890834	0.000521948	27515660	HCD	MS2	0	41.08	7.24597	34.8973	12878	180216_521_GP_p_FT.raw	1950-06-01	36.65	24	17	0.000627188	1440944320	34.6164	0.002942	0.03175	37776	Use	Unique	806920	655283	613730	621689
FALSE	High	Mascot (A4)	Unambiguous	LAYIAHPK	[R].lAYIAHPk.[L]	N-Term(TMT6plex); K8(TMT6plex)	1	1	P47914	P47914	60S ribosomal protein L29 OS=Homo sapiens GN=RPL29 PE=1 SV=2	0	2	1	0	1	1	685.932	1370.86	1.22982	0.000842952	22295496	HCD	MS2	8.3571	261.86	17.4854	26.7473	9297	180216_521_GP_p_FT.raw	1958-08-01	35.64	28	21	0.00199215	373559734	26.7296	0.001337	0.005069	34540	Use	Unique	2.72083e+06	2.43771e+06	2.12983e+06	2.28164e+06
FALSE	High	Mascot (A4)	Unambiguous	FIDTTSK	[K].fIDTTSk.[F]	N-Term(TMT6plex); K7(TMT6plex)	1	2	P39023	P39023; Q92901	60S ribosomal protein L3 OS=Homo sapiens GN=RPL3 PE=1 SV=2; 60S ribosomal protein L3-like OS=Homo sapiens GN=RPL3L PE=2 SV=3	0	2	1	0	1	1	635.377	1269.75	0.525435	0.000333584	29036198	HCD	MS2	15.9914	50.35	3.52241	29.4352	10501	180216_521_GP_p_FT.raw	1954-06-01	27.25	29	22	0.0156343	1041928096	29.4915	0.003842	0.04852	35660	Use	NotUnique	2.21316e+06	1.57987e+06	1.71227e+06	1.68054e+06
FALSE	High	Mascot (A4)	Unambiguous	LVILANNCPALR	[K].lVILANNcPALR.[K]	N-Term(TMT6plex); C8(Carbamidomethyl)	1	1	P62888	P62888	60S ribosomal protein L30 OS=Homo sapiens GN=RPL30 PE=1 SV=2	0	2	0.8387	0	1	1	791.968	1582.93	-0.583489	-0.000461811	18924682	HCD	MS2	0	274.79	9.16023	44.557	17195	180216_521_GP_p_FT.raw	9/102	31.03	31	24	0.0103735	800818320	44.4926	0	7.076e-07	41772	Use	Unique	3.49939e+06	3.27896e+06	7.47076e+06	6.79405e+06
FALSE	High	Mascot (A4)	Unambiguous	LYTLVTYVPVTTFK	[K].lYTLVTYVPVTTFk.[N]	N-Term(TMT6plex); K14(TMT6plex)	1	1	P62899	P62899	60S ribosomal protein L31 OS=Homo sapiens GN=RPL31 PE=1 SV=1	0	2	1	0	1	1	1052.13	2103.25	0.324408	0.000341156	25176424	HCD	MS2	4.32286	198.78	10.7722	68.641	27971	180216_521_GP_p_FT.raw	12/122	78.89	29	22	1.2202e-07	582794184	68.633	0	4.288e-08	51809	Use	Unique	4.24557e+06	3.92655e+06	4.03488e+06	3.91878e+06
FALSE	High	Mascot (A4)	Unambiguous	LYTLVTYVPVTTFK	[K].lYTLVTYVPVTTFk.[N]	N-Term(TMT6plex); K14(TMT6plex)	1	1	P62899	P62899	60S ribosomal protein L31 OS=Homo sapiens GN=RPL31 PE=1 SV=1	0	3	1	0	1	1	701.756	2103.25	1.3337	0.000935032	13080378	HCD	MS2	8.3374	40.57	5.80541	68.6679	27983	180216_521_GP_p_FT.raw	13/122	37.72	29	22	0.00167354	566705588	68.6272	0	0.0001383	51820	Use	Unique	1.07076e+06	1.03483e+06	866832	930649
FALSE	High	Mascot (A4)	Unambiguous	AFLIEEQK	[R].aFLIEEQk.[I]	N-Term(TMT6plex); K8(TMT6plex)	1	1	P49207	P49207	60S ribosomal protein L34 OS=Homo sapiens GN=RPL34 PE=1 SV=3	0	2	0.8235	0	1	1	718.432	1435.86	0.197541	0.00014182	31150990	HCD	MS2	13.8575	93.15	3.26242	37.5155	14053	180216_521_GP_p_FT.raw	1960-07-01	34.11	30	23	0.00399795	1520381944	37.5865	0	0.0001798	38875	Use	Unique	4.53684e+06	3.9893e+06	3.65545e+06	3.61211e+06
FALSE	High	Mascot (A4)	Unambiguous	IVYLYTK	[R].iVYLYTk.[K]	N-Term(TMT6plex); K7(TMT6plex)	1	1	P49207	P49207	60S ribosomal protein L34 OS=Homo sapiens GN=RPL34 PE=1 SV=3	0	2	1	0	1	1	679.43	1357.85	1.70041	0.00115445	28565568	HCD	MS2	25.2025	78.79	3.38666	42.7027	16363	180216_521_GP_p_FT.raw	1948-05-01	31.98	28	21	0.00475402	1741050620	42.8076	0.001337	0.01359	40992	Use	Unique	3.45192e+06	3.21322e+06	2.82934e+06	2.93702e+06
FALSE	High	Mascot (A4)	Unambiguous	LSYNTASNK	[R].lSYNTASNk.[T]	N-Term(TMT6plex); K9(TMT6plex)	1	1	P49207	P49207	60S ribosomal protein L34 OS=Homo sapiens GN=RPL34 PE=1 SV=3	0	2	0.8438	0	1	1	728.413	1455.82	-1.45153	-0.00105658	17249428	HCD	MS2	21.6607	119.68	9.30583	22.3376	7324	180216_521_GP_p_FT.raw	1984-08-01	31.99	31	24	0.00882215	344086316	22.362	0	9.844e-05	32705	Use	Unique	2.0458e+06	1.71889e+06	1.86152e+06	2.00858e+06
FALSE	High	Mascot (A4)	Unambiguous	VLTVINQTQK	[R].vLTVINQTQk.[E]	N-Term(TMT6plex); K10(TMT6plex)	1	1	P42766	P42766	60S ribosomal protein L35 OS=Homo sapiens GN=RPL35 PE=1 SV=2	0	2	0.9074	0	1	1	801.503	1602	-0.680735	-0.000545268	20919914	HCD	MS2		226.41	8.63276	37.3331	13971	180216_521_GP_p_FT.raw	1990-09-01	53.88	29	22	3.25362e-05	618014764	37.3126	0	3.868e-06	38798	Use	Unique	4.56314e+06	4.5275e+06	3.70778e+06	4.1337e+06
FALSE	High	Mascot (A4)	Unambiguous	AIFAGYK	[K].aIFAGYk.[R]	N-Term(TMT6plex); K7(TMT6plex)	1	1	P18077	P18077	60S ribosomal protein L35a OS=Homo sapiens GN=RPL35A PE=1 SV=2	0	2	1	0	1	1	614.38	1227.75	1.39518	0.000856467	40694820	HCD	MS2	11.4465	49.34	2.64712	35.9798	13363	180216_521_GP_p_FT.raw	1950-05-01	25.88	28	21	0.0202707	1930847040	36.051	0.001337	0.005671	38228	Use	Unique	2.73598e+06	2.42906e+06	1.97491e+06	2.02577e+06
FALSE	High	Mascot (A4)	Unambiguous	YTCSFCGK	[K].yTcSFcGk.[T]	N-Term(TMT6plex); C3(Carbamidomethyl); C6(Carbamidomethyl); K8(TMT6plex)	1	2	P61513	P61513; A6NKH3	60S ribosomal protein L37a OS=Homo sapiens GN=RPL37A PE=1 SV=2; Putative 60S ribosomal protein L37a-like protein OS=Homo sapiens GN=RPL37AP8 PE=5 SV=2	0	2	1	0	1	1	740.871	1480.73	0.630969	0.000467149	16653293	HCD	MS2	22.8989	497.16	21.8048	26.5714	9218	180216_521_GP_p_FT.raw	1960-06-01	25.92	30	23	0.0321103	431758688	26.5954	0	0.001928	34466	Use	NotUnique	5.10938e+06	4.55222e+06	4.2144e+06	4.19482e+06
FALSE	High	Mascot (A4)	Unambiguous	EAVLLLK	[K].eAVLLLk.[K]	N-Term(TMT6plex); K7(TMT6plex)	1	1	P36578	P36578	60S ribosomal protein L4 OS=Homo sapiens GN=RPL4 PE=1 SV=5	0	2	1	0	1	1	622.423	1243.84	0.535864	0.000333264	31309684	HCD	MS2	14.5144	37.66	4.08207	41.9816	16039	180216_521_GP_p_FT.raw	1948-06-01	30.99	23	16	0.00187097	1120565788	42.151	0.001337	0.003927	40688	Use	Unique	1.43599e+06	1.17648e+06	1.04234e+06	1.12876e+06
FALSE	High	Mascot (A4)	Unambiguous	NVTLPAVFK	[K].nVTLPAVFk.[A]	N-Term(TMT6plex); K9(TMT6plex)	1	1	P36578	P36578	60S ribosomal protein L4 OS=Homo sapiens GN=RPL4 PE=1 SV=5	0	2	1	0	1	1	723.957	1446.91	-0.648865	-0.000469424	13520537	HCD	MS2	22.1207	112.87	7.80352	45.169	17470	180216_521_GP_p_FT.raw	1980-07-01	36.91	28	21	0.00140556	1461429872	45.3525	0	0.001191	42030	Use	Unique	2.37039e+06	1.93506e+06	1.78361e+06	1.99054e+06
FALSE	High	Mascot (A4)	Unambiguous	SGQGAFGNMCR	[R].sGQGAFGNMcR.[G]	N-Term(TMT6plex); C10(Carbamidomethyl)	1	1	P36578	P36578	60S ribosomal protein L4 OS=Homo sapiens GN=RPL4 PE=1 SV=5	0	2	1	0	1	1	707.336	1413.67	6.09591	0.00430876	2.62497e+06	HCD	MS2	13.2042	156.16	75.4399	18.6594	5675	180216_521_GP_p_FT.raw	1996-09-01	34.03	28	21	0.00260942	258509736	18.7741	0	6.496e-06	31162	Use	Unique	376097	326860	276595	322602
FALSE	High	Mascot (A4)	Unambiguous	YAICSALAASALPALVMSK	[R].yAIcSALAASALPALVMSk.[G]	N-Term(TMT6plex); C4(Carbamidomethyl); K19(TMT6plex)	1	1	P36578	P36578	60S ribosomal protein L4 OS=Homo sapiens GN=RPL4 PE=1 SV=5	0	3	1	0	1	1	799.124	2395.36	2.95895	0.00236258	12087755	HCD	MS2	25.1591	78.74	8.71875	70.6786	28881	180216_521_GP_p_FT.raw	21/170	42.47	31	24	0.000855021	346867218	70.6601	0	1.518e-10	52661	Use	Unique	1.63977e+06	1.59968e+06	1.46143e+06	1.56753e+06
FALSE	High	Mascot (A4)	Unambiguous	DIICQIAYAR	[R].dIIcQIAYAR.[I]	N-Term(TMT6plex); C4(Carbamidomethyl)	1	1	P46777	P46777	60S ribosomal protein L5 OS=Homo sapiens GN=RPL5 PE=1 SV=3	0	2	1	0	1	1	726.397	1451.79	-0.611678	-0.000444013	16478124	HCD	MS2	24.8269	203.48	8.84251	42.6627	16345	180216_521_GP_p_FT.raw	1982-07-01	26.77	31	24	0.0295581	394572460	42.6577	0	0.0001152	40975	Use	Unique	4.2432e+06	3.46381e+06	2.87052e+06	3.55466e+06
FALSE	High	Mascot (A4)	Unambiguous	GAVDGGLSIPHSTK	[K].gAVDGGLSIPHSTk.[R]	N-Term(TMT6plex); K14(TMT6plex)	1	1	P46777	P46777	60S ribosomal protein L5 OS=Homo sapiens GN=RPL5 PE=1 SV=3	0	3	1	0	1	1	599.681	1797.03	0.104251	6.24473e-05	35258020	HCD	MS2	3.62358	25.66	3.69906	27.4151	9597	180216_521_GP_p_FT.raw	13/122	52.57	31	24	7.24889e-05	1367637956	27.3435	0	1.79e-05	34821	Use	Unique	995184	804439	683160	935598
FALSE	High	Mascot (A4)	Unambiguous	QFSQYIK	[K].qFSQYIk.[N]	N-Term(TMT6plex); K7(TMT6plex)	1	1	P46777	P46777	60S ribosomal protein L5 OS=Homo sapiens GN=RPL5 PE=1 SV=3	0	2	0.6897	0	1	1	686.405	1371.8	-0.104508	-7.16822e-05	7069172	HCD	MS2	0	249.78	45.3412	33.9361	12452	180216_521_GP_p_FT.raw	1960-12-01	29.4	30	23	0.0137204	409887304	34.0749	0.001337	0.01371	37391	Use	Unique	899224	784631	676099	869629
FALSE	High	Mascot (A4)	Unambiguous	VGLTNYAAAYCTGLLLAR	[K].vGLTNYAAAYcTGLLLAR.[R]	N-Term(TMT6plex); C11(Carbamidomethyl)	1	1	P46777	P46777	60S ribosomal protein L5 OS=Homo sapiens GN=RPL5 PE=1 SV=3	0	2	1	0	1	1	1078.59	2156.18	3.67237	0.00395913	3764178	HCD	MS2	0	316	57.2946	62.6607	25286	180216_521_GP_p_FT.raw	24/178	40.33	33	26	0.00194634			0	7.976e-10	49292	Use	Unique	1.54857e+06	1.37523e+06	1.23183e+06	1.59557e+06
FALSE	High	Mascot (A4)	Unambiguous	ASITPGTILIILTGR	[R].aSITPGTILIILTGR.[H]	N-Term(TMT6plex)	1	1	Q02878	Q02878	60S ribosomal protein L6 OS=Homo sapiens GN=RPL6 PE=1 SV=3	0	2	1	0	1	1	878.051	1755.09	0.085192	7.476e-05	53235388	HCD	MS2	20.8707	73.77	2.82388	71.8156	29389	180216_521_GP_p_FT.raw	13/134	47.27	26	19	8.99997e-05	1511579358	71.8527	0	7.838e-07	53137	Use	Unique	4.98738e+06	4.49925e+06	3.82085e+06	4.13904e+06
FALSE	High	Mascot (A4)	Unambiguous	AVDSQILPK	[K].aVDSQILPk.[I]	N-Term(TMT6plex); K9(TMT6plex)	1	1	Q02878	Q02878	60S ribosomal protein L6 OS=Homo sapiens GN=RPL6 PE=1 SV=3	0	2	1	0	1	1	714.944	1428.88	-0.953966	-0.000681553	13550177	HCD	MS2	10.4473	307.85	24.779	31.5857	11467	180216_521_GP_p_FT.raw	1974-06-01	43.53	29	22	0.000359323	1286900484	31.7977	0	0.0005372	36566	Use	Unique	2.50978e+06	2.06194e+06	1.94969e+06	2.11382e+06
FALSE	High	Mascot (A4)	Unambiguous	VLATVTKPVGGDK	[K].vLATVTkPVGGDk.[N]	N-Term(TMT6plex); K7(TMT6plex); K13(TMT6plex)	1	1	Q02878	Q02878	60S ribosomal protein L6 OS=Homo sapiens GN=RPL6 PE=1 SV=3	0	2	1	0	1	1	986.621	1972.24	-2.76449	-0.00272612	3.44178e+06	HCD	MS2	0	240.64	74.2719	33.9136	12442	180216_521_GP_p_FT.raw	9/124	46.3	27	20	0.000146514			0	2e-08	37382	Use	Unique	776697	684054	524766	596682
FALSE	High	Mascot (A4)	Unambiguous	EVPAVPETLK	[K].eVPAVPETLk.[K]	N-Term(TMT6plex); K10(TMT6plex)	1	1	P18124	P18124	60S ribosomal protein L7 OS=Homo sapiens GN=RPL7 PE=1 SV=1	0	2	1	0	1	1	770.971	1540.93	-0.211397	-0.000162874	20009454	HCD	MS2	9.98571	71.39	5.57952	36.9013	13777	180216_521_GP_p_FT.raw	1986-09-01	25.27	30	23	0.0334312	1426863480	37.0227	0	0.0004795	38616	Use	Unique	2.1527e+06	1.92238e+06	1.59592e+06	1.79319e+06
FALSE	High	Mascot (A4)	Unambiguous	IVEPYIAWGYPNLK	[R].iVEPYIAWGYPNLk.[S]	N-Term(TMT6plex); K14(TMT6plex)	1	1	P18124	P18124	60S ribosomal protein L7 OS=Homo sapiens GN=RPL7 PE=1 SV=1	0	3	0.6061	0	1	1	707.744	2121.22	1.15504	0.0008167	6.59811e+06	HCD	MS2	12.8697	59.04	11.4441	65.4039	26518	180216_521_GP_p_FT.raw	13/108	33.42	32	25	0.00721156	777405328	65.2424	0	0.0001055	50447	Use	Unique	815579	854960	690073	747948
FALSE	High	Mascot (A4)	Unambiguous	QIFNGTFVK	[R].qIFNGTFVk.[L]	N-Term(TMT6plex); K9(TMT6plex)	1	1	P18124	P18124	60S ribosomal protein L7 OS=Homo sapiens GN=RPL7 PE=1 SV=1	0	2	1	0	1	1	756.452	1511.9	-0.654881	-0.000495057	13110844	HCD	MS2	13.4607	377.59	30.1736	42.0994	16092	180216_521_GP_p_FT.raw	1980-07-01	35.34	30	23	0.00364057	361934618	42.1166	0	0.0005141	40738	Use	Unique	2.7893e+06	2.40328e+06	2.03366e+06	2.3351e+06
FALSE	High	Mascot (A4)	Unambiguous	AGVNTVTTLVENK	[R].aGVNTVTTLVENk.[K]	N-Term(TMT6plex); K13(TMT6plex)	1	1	P62424	P62424	60S ribosomal protein L7a OS=Homo sapiens GN=RPL7A PE=1 SV=2	0	2	1	0	1	1	902.533	1804.06	0.810174	0.0007308	7.52904e+06	HCD	MS2	0	464.39	40.465	43.533	16736	180216_521_GP_p_FT.raw	22/126	60.6	31	24	1.13225e-05	333869792	43.555	0	9.014e-09	41342	Use	Unique	3.14009e+06	2.43414e+06	2.15985e+06	2.73112e+06
FALSE	High	Mascot (A4)	Unambiguous	QTATQLLK	[R].qTATQLLk.[L]	N-Term(TMT6plex); K8(TMT6plex)	1	1	P62424	P62424	60S ribosomal protein L7a OS=Homo sapiens GN=RPL7A PE=1 SV=2	0	2	0.9	0	1	1	680.934	1360.86	2.83316	0.00192776	17389242	HCD	MS2	0	63.22	5.81041	27.5017	9636	180216_521_GP_p_FT.raw	1974-07-01	39.57	27	20	0.00056308	492841008	27.5059	0	0.001891	34858	Use	Unique	1.6405e+06	1.34384e+06	1.48053e+06	1.51881e+06
FALSE	High	Mascot (A4)	Unambiguous	VAPAPAVVK	[K].vAPAPAVVk.[K]	N-Term(TMT6plex); K9(TMT6plex)	1	1	P62424	P62424	60S ribosomal protein L7a OS=Homo sapiens GN=RPL7A PE=1 SV=2	0	2	1	0	1	1	655.435	1309.86	0.735341	0.000481597	54896796	HCD	MS2	16.2136	42.43	1.70522	26.5205	9195	180216_521_GP_p_FT.raw	1966-08-01	45.83	21	14	3.65703e-05	2945268128	26.3291	0	0.0003327	34444	Use	Unique	3.76682e+06	3.03287e+06	2.4902e+06	3.23713e+06
FALSE	High	Mascot (A4)	Unambiguous	VVNPLFEK	[K].vVNPLFEk.[R]	N-Term(TMT6plex); K8(TMT6plex)	1	1	P62424	P62424	60S ribosomal protein L7a OS=Homo sapiens GN=RPL7A PE=1 SV=2	0	2	1	0	1	1	702.436	1403.86	-1.56477	-0.00109836	16768142	HCD	MS2	8.08322	106.44	11.2034	42.204	16139	180216_521_GP_p_FT.raw	1966-06-01	25.77	30	23	0.0316496	3138686440	42.4519	0	0.002148	40782	Use	Unique	1.52606e+06	1.31562e+06	1.1893e+06	1.20753e+06
FALSE	High	Mascot (A4)	Unambiguous	AVVGVVAGGGR	[R].aVVGVVAGGGR.[I]	N-Term(TMT6plex)	1	1	P62917	P62917	60S ribosomal protein L8 OS=Homo sapiens GN=RPL8 PE=1 SV=2	0	2	1	0	1	1	585.861	1170.71	-1.04119	-0.000609466	37698468	HCD	MS2	5.20041	19.48	4.26623	23.3775	7784	180216_521_GP_p_FT.raw	1982-08-01	58.26	27	20	8.13573e-06	1148151452	23.2941	0	0.000247	33122	Use	Unique	672021	586767	526263	548344
FALSE	High	Mascot (A4)	Unambiguous	AVVGVVAGGGR	[R].aVVGVVAGGGR.[I]	N-Term(TMT6plex)	1	1	P62917	P62917	60S ribosomal protein L8 OS=Homo sapiens GN=RPL8 PE=1 SV=2	0	2	0.9744	0	1	1	585.861	1170.72	-0.311297	-0.00018222	5.80797e+06	HCD	MS2	0	96.28	55.853	22.8625	7559	180216_521_GP_p_FT.raw	1982-09-01	39.29	27	20	0.000612355	1.05973e+07	22.8474	0	3.791e-05	32924	Use	Unique	260927	239857	194424	220938
FALSE	High	Mascot (A4)	Unambiguous	FLDGIYVSEK	[K].fLDGIYVSEk.[G]	N-Term(TMT6plex); K10(TMT6plex)	1	1	P32969	P32969	60S ribosomal protein L9 OS=Homo sapiens GN=RPL9 PE=1 SV=1	0	2	1	0	1	1	814.969	1628.93	0.973537	0.000792912	4732636	HCD	MS2	0	304.07	62.7465	50.2009	19705	180216_521_GP_p_FT.raw	1984-08-01	44.74	32	25	0.000555646			0	4.276e-05	44081	Use	Unique	1.00058e+06	949100	811196	801477
FALSE	High	Mascot (A4)	Unambiguous	DAGTIAGLNVMR	[K].dAGTIAGLNVMR.[I]	N-Term(TMT6plex)	1	1	P11021	P11021	78 kDa glucose-regulated protein OS=Homo sapiens GN=HSPA5 PE=1 SV=2	0	2	1	0	1	1	723.9	1446.79	-0.358877	-0.000259611	0	HCD	MS2		90.44	22.5898	38.5339	14508	180216_521_GP_p_FT.raw	10/100	58.18	31	24	2.06034e-05	360621068	38.8323	0	9.047e-08	39297	Use	Unique	682770	599509	476133	536248
FALSE	High	Mascot (A4)	Unambiguous	DNHLLGTFDLTGIPPAPR	[K].dNHLLGTFDLTGIPPAPR.[G]	N-Term(TMT6plex)	1	1	P11021	P11021	78 kDa glucose-regulated protein OS=Homo sapiens GN=HSPA5 PE=1 SV=2	0	3	1	0	1	1	721.73	2163.17	-0.860726	-0.000620634	4.20575e+06	HCD	MS2	13.068	68.28	14.0566	53.0386	20972	180216_521_GP_p_FT.raw	13/188	38.37	33	26	0.00358771	347121908	53.1935	0	3.094e-08	45251	Use	Unique	864721	656330	527557	787751
FALSE	High	Mascot (A4)	Unambiguous	ETAEAYLGK	[K].eTAEAYLGk.[K]	N-Term(TMT6plex); K9(TMT6plex)	1	1	P11021	P11021	78 kDa glucose-regulated protein OS=Homo sapiens GN=HSPA5 PE=1 SV=2	0	2	0.2	0	1	1	720.411	1439.82	0.513216	0.000369468	17471904	HCD	MS2	16.8094	144.54	9.61119	31.2674	11324	180216_521_GP_p_FT.raw	1970-08-01	25.34	31	24	0.0432775	455630688	31.2459	0	0.0001236	36432	Use	Unique	2.38452e+06	2.18035e+06	1.80762e+06	2.04716e+06
FALSE	High	Mascot (A4)	Unambiguous	IINEPTAAAIAYGLDKR	[R].iINEPTAAAIAYGLDkR.[E]	N-Term(TMT6plex); K16(TMT6plex)	1	1	P11021	P11021	78 kDa glucose-regulated protein OS=Homo sapiens GN=HSPA5 PE=1 SV=2	1	3	1	0	1	1	758.779	2274.32	-0.380089	-0.000288148	6.1258e+06	HCD	MS2	0	345.23	45.8765	51.8807	20452	180216_521_GP_p_FT.raw	10/178	31.54	31	24	0.00929428	193705360	51.8477	0	1.062e-07	44764	Use	Unique	1.62372e+06	1.4441e+06	1.29717e+06	1.5782e+06
FALSE	High	Mascot (A4)	Unambiguous	ITPSYVAFTPEGER	[R].iTPSYVAFTPEGER.[L]	N-Term(TMT6plex)	1	1	P11021	P11021	78 kDa glucose-regulated protein OS=Homo sapiens GN=HSPA5 PE=1 SV=2	0	2	1	0	1	1	898.475	1795.94	0.348744	0.000313162	9990403	HCD	MS2	0	460.06	32.997	42.3909	16223	180216_521_GP_p_FT.raw	8/126	57.07	32	25	3.76965e-05	867548156	42.4902	0	3.476e-06	40861	Use	Unique	3.87636e+06	3.34099e+06	2.95184e+06	3.35867e+06
FALSE	High	Mascot (A4)	Unambiguous	KSDIDEIVLVGGSTR	[K].kSDIDEIVLVGGSTR.[I]	N-Term(TMT6plex); K1(TMT6plex)	1	1	P11021	P11021	78 kDa glucose-regulated protein OS=Homo sapiens GN=HSPA5 PE=1 SV=2	1	2	1	0	1	1	1024.1	2047.19	5.02789	0.0051465	2878443	HCD	MS2	0	311.16	54.5726	40.335	15301	180216_521_GP_p_FT.raw	12/164	42.02	31	24	0.000989192	74348261	40.3725	0	0.0001541	39997	Use	Unique	1.57103e+06	1.40662e+06	1.06073e+06	1.39543e+06
FALSE	High	Mascot (A4)	Unambiguous	NELESYAYSLK	[R].nELESYAYSLk.[N]	N-Term(TMT6plex); K11(TMT6plex)	1	1	P11021	P11021	78 kDa glucose-regulated protein OS=Homo sapiens GN=HSPA5 PE=1 SV=2	0	2	1	0	1	1	887.985	1774.96	0.526059	0.000466868	4.56497e+06	HCD	MS2	0	198.16	38.5335	46.8351	18201	180216_521_GP_p_FT.raw	9/114	50.07	32	25	0.000163838	159711092	46.9335	0	1.992e-05	42684	Use	Unique	947398	869450	709090	889400
FALSE	High	Mascot (A4)	Unambiguous	SQIFSTASDNQPTVTIK	[K].sQIFSTASDNQPTVTIk.[V]	N-Term(TMT6plex); K17(TMT6plex)	1	1	P11021	P11021	78 kDa glucose-regulated protein OS=Homo sapiens GN=HSPA5 PE=1 SV=2	0	2	1	0	1	1	1148.14	2295.27	2.83801	0.00325699	6.81239e+06	HCD	MS2	12.1984	574.51	38.4817	42.4265	16239	180216_521_GP_p_FT.raw	14/186	77.64	33	26	3.62453e-07	762215096	42.5207	0	1.762e-09	40876	Use	Unique	5.12504e+06	5.35174e+06	4.94023e+06	5.36327e+06
FALSE	High	Mascot (A4)	Unambiguous	SQIFSTASDNQPTVTIK	[K].sQIFSTASDNQPTVTIk.[V]	N-Term(TMT6plex); K17(TMT6plex)	1	1	P11021	P11021	78 kDa glucose-regulated protein OS=Homo sapiens GN=HSPA5 PE=1 SV=2	0	3	1	0	1	1	765.76	2295.26	2.06099	0.00157683	10199100	HCD	MS2	6.95825	87.3	6.97377	42.4221	16237	180216_521_GP_p_FT.raw	17/186	52.83	33	26	0.000112578	1634575768	42.5107	0	2.137e-07	40874	Use	Unique	2.32504e+06	1.96591e+06	1.65271e+06	2.01277e+06
FALSE	High	Mascot (A4)	Unambiguous	TFAPEEISAMVLTK	[K].tFAPEEISAMVLTk.[M]	N-Term(TMT6plex); K14(TMT6plex)	1	1	P11021	P11021	78 kDa glucose-regulated protein OS=Homo sapiens GN=HSPA5 PE=1 SV=2	0	3	1	0	1	1	665.716	1995.13	5.2721	0.00350617	6164808	HCD	MS2	9.84467	216.48	25.2725	65.3304	26485	180216_521_GP_p_FT.raw	12/128	47.92	32	25	0.00026314	2048632675	65.588	0	1.327e-06	50416	Use	Unique	1.43702e+06	1.66959e+06	1.10109e+06	1.27952e+06
FALSE	High	Mascot (A4)	Unambiguous	TFAPEEISAMVLTK	[K].tFAPEEISAMVLTk.[M]	N-Term(TMT6plex); K14(TMT6plex)	1	1	P11021	P11021	78 kDa glucose-regulated protein OS=Homo sapiens GN=HSPA5 PE=1 SV=2	0	2	1	0	1	1	998.066	1995.13	0.812385	0.000810405	10459921	HCD	MS2	0	269.6	37.4034	65.3261	26483	180216_521_GP_p_FT.raw	12/128	92.05	32	25	1.04787e-08	1438592352	65.6202	0	8.651e-10	50414	Use	Unique	1.80865e+06	1.55147e+06	1.41808e+06	1.52644e+06
FALSE	High	Mascot (A4)	Unambiguous	TKPYIQVDIGGGQTK	[K].tkPYIQVDIGGGQTk.[T]	N-Term(TMT6plex); K2(TMT6plex); K15(TMT6plex)	1	1	P11021	P11021	78 kDa glucose-regulated protein OS=Homo sapiens GN=HSPA5 PE=1 SV=2	0	3	1	0	1	1	764.791	2292.36	2.53752	0.00193896	3954805	HCD	MS2	0	350.43	26.7654	35.9661	13357	180216_521_GP_p_FT.raw	10/164	61.21	30	23	7.83322e-06	448404750	36.0281	0	4.323e-09	38223	Use	Unique	3.12309e+06	2.80839e+06	2.17293e+06	2.5799e+06
FALSE	High	Mascot (A4)	Unambiguous	TPIGSFLGSLSLLPATK	[R].tPIGSFLGSLSLLPATk.[L]	N-Term(TMT6plex); K17(TMT6plex)	1	1	P24752	P24752	Acetyl-CoA acetyltransferase, mitochondrial OS=Homo sapiens GN=ACAT1 PE=1 SV=1	0	2	1	0	1	1	1080.66	2160.31	3.08769	0.00333518	7.55502e+06	HCD	MS2	0	329.93	45.4354	71.4767	29237	180216_521_GP_p_FT.raw	24/158	72.16	28	21	4.01369e-07	117598456	71.4482	0	2.117e-09	52995	Use	Unique	2.27848e+06	1.73336e+06	1.39038e+06	1.7486e+06
FALSE	High	Mascot (A4)	Unambiguous	TPIGSFLGSLSLLPATK	[R].tPIGSFLGSLSLLPATk.[L]	N-Term(TMT6plex); K17(TMT6plex)	1	1	P24752	P24752	Acetyl-CoA acetyltransferase, mitochondrial OS=Homo sapiens GN=ACAT1 PE=1 SV=1	0	3	1	0	1	1	720.773	2160.3	-0.308896	-0.000222437	7034512	HCD	MS2	24.4404	81.03	21.7616	71.4832	29240	180216_521_GP_p_FT.raw	12/158	37.75	28	21	0.00121713	116723053	71.4483	0	4.157e-06	52998	Use	Unique	689416	645382	439702	516233
FALSE	High	Mascot (A4)	Unambiguous	DISTLEPLK	[K].dISTLEPLk.[KQ]	N-Term(TMT6plex); K9(TMT6plex)	1	1	Q92688	Q92688	Acidic leucine-rich nuclear phosphoprotein 32 family member B OS=Homo sapiens GN=ANP32B PE=1 SV=1	0	2	0.9722	0	1	1	737.45	1473.89	-0.41188	-0.000303534	4319107	HCD	MS2	0	132.76	20.1114	41.5739	15856	180216_521_GP_p_FT.raw	13/74	35.52	30	23	0.00335249	239202978	41.7453	0	0.0001036	40517	DoNotUse	Redundant	1.2478e+06	1.0429e+06	658577	991704
FALSE	High	Mascot (A4)	Unambiguous	YSVWIGGSILASLSTFQQMWISK	[K].ySVWIGGSILASLSTFQQMWISk.[Q]	N-Term(TMT6plex); K23(TMT6plex)	2	5	P60709; P68032	P60709; P62736; Q562R1; P68032; P63261	Actin, cytoplasmic 1 OS=Homo sapiens GN=ACTB PE=1 SV=1; Actin, aortic smooth muscle OS=Homo sapiens GN=ACTA2 PE=1 SV=1; Beta-actin-like protein 2 OS=Homo sapiens GN=ACTBL2 PE=1 SV=2; Actin, alpha cardiac muscle 1 OS=Homo sapiens GN=ACTC1 PE=1 SV=1; Actin, cytoplasmic 2 OS=Homo sapiens GN=ACTG1 PE=1 SV=1	0	3	1	0	1	1	1020.89	3060.66	-1.82402	-0.0018609	2.99522e+06	HCD	MS2	0	143.1	70.3929	74.9882	30804	180216_521_GP_p_FT.raw	23/228	71.28	33	26	1.70171e-06			0	1.032e-13	54464	Use	NotUnique	324251	339823	666645	581651
FALSE	High	Mascot (A4)	Unambiguous	CPEALFQPSFLGMESCGIHETTFNSIMK	[R].cPEALFQPSFLGMEScGIHETTFNSIMk.[C]	N-Term(TMT6plex); C1(Carbamidomethyl); C16(Carbamidomethyl); K28(TMT6plex)	1	2	P60709	P60709; P63261	Actin, cytoplasmic 1 OS=Homo sapiens GN=ACTB PE=1 SV=1; Actin, cytoplasmic 2 OS=Homo sapiens GN=ACTG1 PE=1 SV=1	0	3	1	0	1	1	1230.6	3689.77	-3.98819	-0.00490519	5299343	HCD	MS2	0	540.91	34.7973	67.75	27571	180216_521_GP_p_FT.raw	25/302	83.17	36	29	2.04105e-07	2412829033	67.8167	0	2.145e-13	51434	Use	NotUnique	3.2489e+06	3.72918e+06	1.0459e+07	9.5244e+06
FALSE	High	Mascot (A4)	Unambiguous	DLYANTVLSGGTTMYPGIADR	[K].dLYANTVLSGGTTMYPGIADR.[M]	N-Term(TMT6plex)	1	2	P60709	P60709; P63261	Actin, cytoplasmic 1 OS=Homo sapiens GN=ACTB PE=1 SV=1; Actin, cytoplasmic 2 OS=Homo sapiens GN=ACTG1 PE=1 SV=1	0	2	0.9916	0	1	1	1222.62	2444.23	-1.37093	-0.00167544	5.65045e+06	HCD	MS2	0	223.55	67.5006	55.6609	22148	180216_521_GP_p_FT.raw	19/230	119.04	34	27	3.38665e-11	193663448	55.6987	0	9.128e-16	46353	Use	NotUnique	690785	644596	1.30561e+06	1.29285e+06
FALSE	High	Mascot (A4)	Unambiguous	DLYANTVLSGGTTMYPGIADR	[K].dLYANTVLSGGTTMYPGIADR.[M]	N-Term(TMT6plex)	1	2	P60709	P60709; P63261	Actin, cytoplasmic 1 OS=Homo sapiens GN=ACTB PE=1 SV=1; Actin, cytoplasmic 2 OS=Homo sapiens GN=ACTG1 PE=1 SV=1	0	3	1	0	1	1	815.415	2444.23	-0.877014	-0.000714542	6.00364e+06	HCD	MS2	0	35.91	9.45267	56.0817	22337	180216_521_GP_p_FT.raw	18/230	38.67	34	27	0.00364028			0	1.237e-07	46530	Use	NotUnique	664751	618594	409156	578221
FALSE	High	Mascot (A4)	Unambiguous	GYSFTTTAER	[R].gYSFTTTAER.[E]	N-Term(TMT6plex)	1	2	P60709	P60709; P63261	Actin, cytoplasmic 1 OS=Homo sapiens GN=ACTB PE=1 SV=1; Actin, cytoplasmic 2 OS=Homo sapiens GN=ACTG1 PE=1 SV=1	0	2	1	0	1	1	681.349	1361.69	0.0942762	6.41875e-05	16915408	HCD	MS2	10.2373	99.68	12.0285	24.4925	8284	180216_521_GP_p_FT.raw	1984-08-01	31.33	30	23	0.00842957	175756816	24.4872	0	6.734e-06	33590	Use	NotUnique	891997	836622	1.54958e+06	1.46939e+06
FALSE	High	Mascot (A4)	Unambiguous	GYSFTTTAER	[R].gYSFTTTAER.[E]	N-Term(TMT6plex)	1	2	P60709	P60709; P63261	Actin, cytoplasmic 1 OS=Homo sapiens GN=ACTB PE=1 SV=1; Actin, cytoplasmic 2 OS=Homo sapiens GN=ACTG1 PE=1 SV=1	0	2	1	0	1	1	681.348	1361.69	-0.174662	-0.000118918	510446848	HCD	MS2	1.48273	35.69	0.265033	23.8007	7974	180216_521_GP_p_FT.raw	13/84	30.1	30	23	0.0111894	16228510880	23.7813	0	0.0002389	33300	Use	NotUnique	1.05946e+07	8.06526e+06	2.85464e+07	2.48848e+07
FALSE	High	Mascot (A4)	Unambiguous	GYSFTTTAER	[R].gYSFTTTAER.[E]	N-Term(TMT6plex)	1	2	P60709	P60709; P63261	Actin, cytoplasmic 1 OS=Homo sapiens GN=ACTB PE=1 SV=1; Actin, cytoplasmic 2 OS=Homo sapiens GN=ACTG1 PE=1 SV=1	0	2	1	0	1	1	681.349	1361.69	0.990738	0.000674539	140294752	HCD	MS2	7.25317	48.76	0.979002	23.6183	7892	180216_521_GP_p_FT.raw	1984-09-01	63.08	30	23	5.46164e-06	16228510880	23.7813	0	2.664e-06	33223	Use	NotUnique	3.84137e+06	3.51203e+06	1.05936e+07	9.00921e+06
FALSE	High	Mascot (A4)	Unambiguous	GYSFTTTAER	[R].gYSFTTTAER.[E]	N-Term(TMT6plex)	1	2	P60709	P60709; P63261	Actin, cytoplasmic 1 OS=Homo sapiens GN=ACTB PE=1 SV=1; Actin, cytoplasmic 2 OS=Homo sapiens GN=ACTG1 PE=1 SV=1	0	2	1	0	1	1	681.349	1361.69	1.17003	0.000796609	142991728	HCD	MS2	9.71623	21.47	0.771159	23.9555	8043	180216_521_GP_p_FT.raw	1984-07-01	33.34	30	23	0.00509792	16228510880	23.7813	0.001796	0.01919	33364	Use	NotUnique	2.58565e+06	2.09274e+06	5.71459e+06	4.81001e+06
FALSE	High	Mascot (A4)	Unambiguous	KDLYANTVLSGGTTMYPGIADR	[R].kDLYANTVLSGGTTMYPGIADR.[M]	N-Term(TMT6plex); K1(TMT6plex)	1	2	P60709	P60709; P63261	Actin, cytoplasmic 1 OS=Homo sapiens GN=ACTB PE=1 SV=1; Actin, cytoplasmic 2 OS=Homo sapiens GN=ACTG1 PE=1 SV=1	1	3	1	0	1	1	934.501	2801.49	-0.663888	-0.000619959	6.2024e+06	HCD	MS2	27.5371	248.8	28.9727	48.5	18947	180216_521_GP_p_FT.raw	20/248	31.57	34	27	0.0199235	1282849072	48.6762	0	3.34e-11	43383	Use	NotUnique	1.7454e+06	1.66704e+06	2.2023e+06	2.41455e+06
FALSE	High	Mascot (A4)	Unambiguous	KDLYANTVLSGGTTMYPGIADR	[R].kDLYANTVLSGGTTMYPGIADR.[M]	N-Term(TMT6plex); K1(TMT6plex)	1	2	P60709	P60709; P63261	Actin, cytoplasmic 1 OS=Homo sapiens GN=ACTB PE=1 SV=1; Actin, cytoplasmic 2 OS=Homo sapiens GN=ACTG1 PE=1 SV=1	1	4	1	0	1	1	701.129	2801.49	1.33569	0.000935478	3.20162e+06	HCD	MS2	0	112.57	19.8772	48.6468	19013	180216_521_GP_p_FT.raw	20/248	29.11	34	27	0.0347979	250925072	48.6533	0	9.987e-09	43445	Use	NotUnique	837475	844556	872746	926063
FALSE	High	Mascot (A4)	Unambiguous	TTGIVMDSGDGVTHTVPIYEGYALPHAILR	[R].tTGIVMDSGDGVTHTVPIYEGYALPHAILR.[L]	N-Term(TMT6plex)	1	2	P60709	P60709; P63261	Actin, cytoplasmic 1 OS=Homo sapiens GN=ACTB PE=1 SV=1; Actin, cytoplasmic 2 OS=Homo sapiens GN=ACTG1 PE=1 SV=1	0	4	1	0	1	1	853.95	3412.78	0.572578	0.00048852	3.04165e+06	HCD	MS2	0	119.24	29.858	54.4087	21587	180216_521_GP_p_FT.raw	28/270	74.81	34	27	1.00102e-06	1342647264	54.5791	0	2.957e-15	45828	Use	NotUnique	970818	1.15442e+06	818428	921704
FALSE	High	Mascot (A4)	Unambiguous	VAPEEHPVLLTEAPLNPK	[R].vAPEEHPVLLTEAPLNPk.[A]	N-Term(TMT6plex); K18(TMT6plex)	1	2	P60709	P60709; P63261	Actin, cytoplasmic 1 OS=Homo sapiens GN=ACTB PE=1 SV=1; Actin, cytoplasmic 2 OS=Homo sapiens GN=ACTG1 PE=1 SV=1	0	2	0.505	0	1	1	1206.7	2412.39	-1.95719	-0.00236076	5655948	HCD	MS2	0	356.73	72.8103	40.8895	15550	180216_521_GP_p_FT.raw	14/156	101.19	31	24	1.06446e-09	1753394708	41.2897	0	4.625e-12	40230	Use	NotUnique	580723	657608	2.82583e+06	2.69871e+06
FALSE	High	Mascot (A4)	Unambiguous	VAPEEHPVLLTEAPLNPK	[R].vAPEEHPVLLTEAPLNPk.[A]	N-Term(TMT6plex); K18(TMT6plex)	1	2	P60709	P60709; P63261	Actin, cytoplasmic 1 OS=Homo sapiens GN=ACTB PE=1 SV=1; Actin, cytoplasmic 2 OS=Homo sapiens GN=ACTG1 PE=1 SV=1	0	3	0.4681	0	1	1	804.801	2412.39	-0.647131	-0.000520378	14970641	HCD	MS2	7.00024	141.5	10.9642	40.7383	15482	180216_521_GP_p_FT.raw	17/156	47.37	31	24	0.000249195			0	6.038e-08	40166	Use	NotUnique	1.6954e+06	2.19288e+06	2.58938e+06	2.90148e+06
FALSE	High	Mascot (A4)	Unambiguous	VAPEEHPVLLTEAPLNPK	[R].vAPEEHPVLLTEAPLNPk.[A]	N-Term(TMT6plex); K18(TMT6plex)	1	2	P60709	P60709; P63261	Actin, cytoplasmic 1 OS=Homo sapiens GN=ACTB PE=1 SV=1; Actin, cytoplasmic 2 OS=Homo sapiens GN=ACTG1 PE=1 SV=1	0	3	0.5714	0	1	1	804.801	2412.39	-0.798935	-0.000642448	8.19724e+06	HCD	MS2	0	311.75	34.695	42.3618	16210	180216_521_GP_p_FT.raw	16/156	42.05	31	24	0.000829567	121750376	42.3376	0	2.861e-08	40849	Use	NotUnique	1.61538e+06	1.65344e+06	2.0679e+06	2.31484e+06
FALSE	High	Mascot (A4)	Unambiguous	VAPEEHPVLLTEAPLNPK	[R].vAPEEHPVLLTEAPLNPk.[A]	N-Term(TMT6plex); K18(TMT6plex)	1	2	P60709	P60709; P63261	Actin, cytoplasmic 1 OS=Homo sapiens GN=ACTB PE=1 SV=1; Actin, cytoplasmic 2 OS=Homo sapiens GN=ACTG1 PE=1 SV=1	0	2	0.5263	0	1	1	1206.7	2412.39	1.78731	0.00215584	26032718	HCD	MS2	6.3034	203.74	5.13954	41.4151	15785	180216_521_GP_p_FT.raw	23/156	75.8	30	23	3.20893e-07	1753394708	41.2897	0	5.683e-11	40450	Use	NotUnique	3.53456e+06	3.76407e+06	1.86341e+07	1.81175e+07
FALSE	High	Mascot (A4)	Unambiguous	VAPEEHPVLLTEAPLNPK	[R].vAPEEHPVLLTEAPLNPk.[A]	N-Term(TMT6plex); K18(TMT6plex)	1	2	P60709	P60709; P63261	Actin, cytoplasmic 1 OS=Homo sapiens GN=ACTB PE=1 SV=1; Actin, cytoplasmic 2 OS=Homo sapiens GN=ACTG1 PE=1 SV=1	0	3	0.3548	0	1	1	804.801	2412.39	-0.343523	-0.000276237	517793888	HCD	MS2	0	38.56	0.312508	41.2674	15719	180216_521_GP_p_FT.raw	18/156	61.57	31	24	9.02131e-06	55299119312	41.4732	0	4.644e-09	40388	Use	NotUnique	5.32449e+06	7.05782e+06	3.11257e+07	3.34157e+07
FALSE	High	Mascot (A4)	Unambiguous	VAPEEHPVLLTEAPLNPK	[R].vAPEEHPVLLTEAPLNPk.[A]	N-Term(TMT6plex); K18(TMT6plex)	1	2	P60709	P60709; P63261	Actin, cytoplasmic 1 OS=Homo sapiens GN=ACTB PE=1 SV=1; Actin, cytoplasmic 2 OS=Homo sapiens GN=ACTG1 PE=1 SV=1	0	3	0.2264	0	1	1	804.802	2412.39	-0.0399143	-3.20963e-05	67554512	HCD	MS2	1.99957	25.88	1.08335	41.8035	15959	180216_521_GP_p_FT.raw	16/156	52.52	31	24	7.22087e-05	55299119312	41.4732	0	8.264e-06	40613	Use	NotUnique	1.53283e+06	1.628e+06	5.28591e+06	5.06899e+06
FALSE	High	Mascot (A4)	Unambiguous	EKLCYVALDFEQEMATAASSSSLEK	[K].ekLcYVALDFEQEMATAASSSSLEk.[S]	N-Term(TMT6plex); K2(TMT6plex); C4(Carbamidomethyl); K25(TMT6plex)	1	3	P60709	P60709; Q6S8J3; P63261	Actin, cytoplasmic 1 OS=Homo sapiens GN=ACTB PE=1 SV=1; POTE ankyrin domain family member E OS=Homo sapiens GN=POTEE PE=2 SV=3; Actin, cytoplasmic 2 OS=Homo sapiens GN=ACTG1 PE=1 SV=1	1	3	1	0	1	1	1165.61	3494.8	0.792078	0.000922718	2562706	HCD	MS2	0	237	75.0277	69.816	28495	180216_521_GP_p_FT.raw	24/284	62.83	35	28	1.80855e-05	139340698	69.8604	0	5.42e-14	52299	Use	NotUnique	447481	516729	1.19446e+06	1.55606e+06
FALSE	High	Mascot (A4)	Unambiguous	LCYVALDFEQEMATAASSSSLEK	[K].lcYVALDFEQEMATAASSSSLEk.[S]	N-Term(TMT6plex); C2(Carbamidomethyl); K23(TMT6plex)	1	3	P60709	P60709; Q6S8J3; P63261	Actin, cytoplasmic 1 OS=Homo sapiens GN=ACTB PE=1 SV=1; POTE ankyrin domain family member E OS=Homo sapiens GN=POTEE PE=2 SV=3; Actin, cytoplasmic 2 OS=Homo sapiens GN=ACTG1 PE=1 SV=1	0	2	1	0	1	1	1504.75	3008.5	0.198182	0.000298115	8662441	HCD	MS2	0	1540.15	67.3681	71.7218	29347	180216_521_GP_p_FT.raw	28/232	65.19	35	28	9.8072e-06	721568350	71.7565	0	1.284e-10	53098	Use	NotUnique	6.77475e+06	7.41971e+06	3.04674e+07	3.46678e+07
FALSE	High	Mascot (A4)	Unambiguous	LCYVALDFEQEMATAASSSSLEK	[K].lcYVALDFEQEMATAASSSSLEk.[S]	N-Term(TMT6plex); C2(Carbamidomethyl); K23(TMT6plex)	1	3	P60709	P60709; Q6S8J3; P63261	Actin, cytoplasmic 1 OS=Homo sapiens GN=ACTB PE=1 SV=1; POTE ankyrin domain family member E OS=Homo sapiens GN=POTEE PE=2 SV=3; Actin, cytoplasmic 2 OS=Homo sapiens GN=ACTG1 PE=1 SV=1	0	4	1	0	1	1	752.88	3008.5	-1.14974	-0.000864746	9646719	HCD	MS2	9.50749	55.82	6.92928	71.7152	29344	180216_521_GP_p_FT.raw	21/232	75.38	35	28	9.61918e-07	1310433872	71.7653	0	4.9e-10	53095	Use	NotUnique	752085	789778	1.71865e+06	1.97686e+06
FALSE	High	Mascot (A4)	Unambiguous	LCYVALDFEQEMATAASSSSLEK	[K].lcYVALDFEQEMATAASSSSLEk.[S]	N-Term(TMT6plex); C2(Carbamidomethyl); K23(TMT6plex)	1	3	P60709	P60709; Q6S8J3; P63261	Actin, cytoplasmic 1 OS=Homo sapiens GN=ACTB PE=1 SV=1; POTE ankyrin domain family member E OS=Homo sapiens GN=POTEE PE=2 SV=3; Actin, cytoplasmic 2 OS=Homo sapiens GN=ACTG1 PE=1 SV=1	0	3	1	0	1	1	1003.51	3008.5	0.741477	0.000743577	35762992	HCD	MS2	1.55892	111.25	4.81153	71.7108	29342	180216_521_GP_p_FT.raw	19/232	90.16	35	28	3.21919e-08	3389689328	71.7568	0	4.873e-11	53093	Use	NotUnique	1.64956e+06	2.05318e+06	8.22038e+06	8.74256e+06
FALSE	High	Mascot (A4)	Unambiguous	YPIEHGIITNWDDMEK	[K].yPIEHGIITNWDDMEk.[I]	N-Term(TMT6plex); K16(TMT6plex)	1	4	P68032	P63267; P62736; P68133; P68032	Actin, gamma-enteric smooth muscle OS=Homo sapiens GN=ACTG2 PE=1 SV=1; Actin, aortic smooth muscle OS=Homo sapiens GN=ACTA2 PE=1 SV=1; Actin, alpha skeletal muscle OS=Homo sapiens GN=ACTA1 PE=1 SV=1; Actin, alpha cardiac muscle 1 OS=Homo sapiens GN=ACTC1 PE=1 SV=1	0	2	1	0	1	1	1210.12	2419.24	0.93346	0.00112913	5536182	HCD	MS2	0	784.24	78.8183	47.1901	18360	180216_521_GP_p_FT.raw	10/154	37.91	34	27	0.00437691	985084232	47.3179	0	2.489e-05	42833	Use	NotUnique	993197	1.44407e+06	6.75436e+06	6.63314e+06
FALSE	High	Mascot (A4)	Unambiguous	YPIEHGIITNWDDMEK	[K].yPIEHGIITNWDDMEk.[I]	N-Term(TMT6plex); K16(TMT6plex)	1	4	P68032	P63267; P62736; P68133; P68032	Actin, gamma-enteric smooth muscle OS=Homo sapiens GN=ACTG2 PE=1 SV=1; Actin, aortic smooth muscle OS=Homo sapiens GN=ACTA2 PE=1 SV=1; Actin, alpha skeletal muscle OS=Homo sapiens GN=ACTA1 PE=1 SV=1; Actin, alpha cardiac muscle 1 OS=Homo sapiens GN=ACTC1 PE=1 SV=1	0	3	1	0	1	1	807.085	2419.24	1.45771	0.00117552	76105456	HCD	MS2	0	68.45	1.69543	47.5329	18513	180216_521_GP_p_FT.raw	8/154	27.43	34	27	0.0493359	16258091132	47.3684	0	0.0004481	42976	Use	NotUnique	1.76248e+06	1.98352e+06	1.08453e+07	1.00735e+07
FALSE	High	Mascot (A4)	Unambiguous	DSYVGDEAQSK	[K].dSYVGDEAQSk.[R]	N-Term(TMT6plex); K11(TMT6plex)	2	6	P60709; P68032	P63267; P60709; P62736; P68133; P68032; P63261	Actin, gamma-enteric smooth muscle OS=Homo sapiens GN=ACTG2 PE=1 SV=1; Actin, cytoplasmic 1 OS=Homo sapiens GN=ACTB PE=1 SV=1; Actin, aortic smooth muscle OS=Homo sapiens GN=ACTA2 PE=1 SV=1; Actin, alpha skeletal muscle OS=Homo sapiens GN=ACTA1 PE=1 SV=1; Actin, alpha cardiac muscle 1 OS=Homo sapiens GN=ACTC1 PE=1 SV=1; Actin, cytoplasmic 2 OS=Homo sapiens GN=ACTG1 PE=1 SV=1	0	2	1	0	1	1	828.927	1656.85	-0.755491	-0.000625867	13940700	HCD	MS2	9.72088	419.05	32.2799	21.4874	6942	180216_521_GP_p_FT.raw	17/102	59.77	32	25	1.94534e-05	3161102656	21.6723	0	6.918e-07	32347	Use	NotUnique	803076	859869	4.43817e+06	3.77773e+06
FALSE	High	Mascot (A4)	Unambiguous	EITALAPSTMK	[K].eITALAPSTMk.[I]	N-Term(TMT6plex); K11(TMT6plex)	2	6	P60709; P68032	P63267; P60709; P62736; P68133; P68032; P63261	Actin, gamma-enteric smooth muscle OS=Homo sapiens GN=ACTG2 PE=1 SV=1; Actin, cytoplasmic 1 OS=Homo sapiens GN=ACTB PE=1 SV=1; Actin, aortic smooth muscle OS=Homo sapiens GN=ACTA2 PE=1 SV=1; Actin, alpha skeletal muscle OS=Homo sapiens GN=ACTA1 PE=1 SV=1; Actin, alpha cardiac muscle 1 OS=Homo sapiens GN=ACTC1 PE=1 SV=1; Actin, cytoplasmic 2 OS=Homo sapiens GN=ACTG1 PE=1 SV=1	0	2	0.9535	0	1	1	810.477	1619.95	1.13729	0.00092117	4446661	HCD	MS2	0	288.15	61.0378	39.087	14747	180216_521_GP_p_FT.raw	1996-08-01	42.6	31	24	0.000799582			0	4.072e-05	39493	Use	NotUnique	595849	605809	1.18912e+06	950666
FALSE	High	Mascot (A4)	Unambiguous	EITALAPSTMK	[K].eITALAPSTMk.[I]	N-Term(TMT6plex); K11(TMT6plex)	2	6	P60709; P68032	P63267; P60709; P62736; P68133; P68032; P63261	Actin, gamma-enteric smooth muscle OS=Homo sapiens GN=ACTG2 PE=1 SV=1; Actin, cytoplasmic 1 OS=Homo sapiens GN=ACTB PE=1 SV=1; Actin, aortic smooth muscle OS=Homo sapiens GN=ACTA2 PE=1 SV=1; Actin, alpha skeletal muscle OS=Homo sapiens GN=ACTA1 PE=1 SV=1; Actin, alpha cardiac muscle 1 OS=Homo sapiens GN=ACTC1 PE=1 SV=1; Actin, cytoplasmic 2 OS=Homo sapiens GN=ACTG1 PE=1 SV=1	0	2	0.9189	0	1	1	810.475	1619.94	-1.42477	-0.00115402	6720164	HCD	MS2	0	335.71	43.576	39.6402	14990	180216_521_GP_p_FT.raw	1996-06-01	36.87	31	24	0.00308384			0	5.087e-05	39705	Use	NotUnique	1.19936e+06	1.1858e+06	1.71753e+06	1.61082e+06
FALSE	High	Mascot (A4)	Unambiguous	EITALAPSTMK	[K].eITALAPSTMk.[I]	N-Term(TMT6plex); K11(TMT6plex)	2	6	P60709; P68032	P63267; P60709; P62736; P68133; P68032; P63261	Actin, gamma-enteric smooth muscle OS=Homo sapiens GN=ACTG2 PE=1 SV=1; Actin, cytoplasmic 1 OS=Homo sapiens GN=ACTB PE=1 SV=1; Actin, aortic smooth muscle OS=Homo sapiens GN=ACTA2 PE=1 SV=1; Actin, alpha skeletal muscle OS=Homo sapiens GN=ACTA1 PE=1 SV=1; Actin, alpha cardiac muscle 1 OS=Homo sapiens GN=ACTC1 PE=1 SV=1; Actin, cytoplasmic 2 OS=Homo sapiens GN=ACTG1 PE=1 SV=1	0	2	0.9333	0	1	1	810.475	1619.94	-0.671225	-0.000543673	5.371e+06	HCD	MS2	0	311.78	57.4534	38.5722	14524	180216_521_GP_p_FT.raw	1996-08-01	44.56	31	24	0.000505671			0	2.241e-05	39309	Use	NotUnique	733060	739567	1.35533e+06	1.30855e+06
FALSE	High	Mascot (A4)	Unambiguous	EITALAPSTMK	[K].eITALAPSTmk.[I]	N-Term(TMT6plex); M10(Oxidation); K11(TMT6plex)	2	6	P60709; P68032	P63267; P60709; P62736; P68133; P68032; P63261	Actin, gamma-enteric smooth muscle OS=Homo sapiens GN=ACTG2 PE=1 SV=1; Actin, cytoplasmic 1 OS=Homo sapiens GN=ACTB PE=1 SV=1; Actin, aortic smooth muscle OS=Homo sapiens GN=ACTA2 PE=1 SV=1; Actin, alpha skeletal muscle OS=Homo sapiens GN=ACTA1 PE=1 SV=1; Actin, alpha cardiac muscle 1 OS=Homo sapiens GN=ACTC1 PE=1 SV=1; Actin, cytoplasmic 2 OS=Homo sapiens GN=ACTG1 PE=1 SV=1	0	2	1	0	1	1	818.472	1635.94	-0.988778	-0.000808791	77866072	HCD	MS2	6.60765	59.14	1.60494	31.9767	11642	180216_521_GP_p_FT.raw	1996-10-01	40.42	31	24	0.00134357	4578214560	32.0363	0	0.0004151	36730	Use	NotUnique	1.8592e+06	2.29841e+06	1.02593e+07	8.54758e+06
FALSE	High	Mascot (A4)	Unambiguous	EITALAPSTMK	[K].eITALAPSTmk.[I]	N-Term(TMT6plex); M10(Oxidation); K11(TMT6plex)	2	6	P60709; P68032	P63267; P60709; P62736; P68133; P68032; P63261	Actin, gamma-enteric smooth muscle OS=Homo sapiens GN=ACTG2 PE=1 SV=1; Actin, cytoplasmic 1 OS=Homo sapiens GN=ACTB PE=1 SV=1; Actin, aortic smooth muscle OS=Homo sapiens GN=ACTA2 PE=1 SV=1; Actin, alpha skeletal muscle OS=Homo sapiens GN=ACTA1 PE=1 SV=1; Actin, alpha cardiac muscle 1 OS=Homo sapiens GN=ACTC1 PE=1 SV=1; Actin, cytoplasmic 2 OS=Homo sapiens GN=ACTG1 PE=1 SV=1	0	3	1	0	1	1	545.985	1635.94	-0.0269653	-1.47045e-05	50379404	HCD	MS2	5.39548	7.67	2.1774	31.9142	11614	180216_521_GP_p_FT.raw	1996-11-01	32	31	24	0.00933817	3928486510	32.0728	0.001337	0.007766	36704	Use	NotUnique	336821	362312	510676	476733
FALSE	High	Mascot (A4)	Unambiguous	DLTDYLMK	[R].dLTDYLMk.[I]	N-Term(TMT6plex); K8(TMT6plex)	2	7	P60709; P68032	P63267; P60709; P62736; P68133; Q562R1; P68032; P63261	Actin, gamma-enteric smooth muscle OS=Homo sapiens GN=ACTG2 PE=1 SV=1; Actin, cytoplasmic 1 OS=Homo sapiens GN=ACTB PE=1 SV=1; Actin, aortic smooth muscle OS=Homo sapiens GN=ACTA2 PE=1 SV=1; Actin, alpha skeletal muscle OS=Homo sapiens GN=ACTA1 PE=1 SV=1; Beta-actin-like protein 2 OS=Homo sapiens GN=ACTBL2 PE=1 SV=2; Actin, alpha cardiac muscle 1 OS=Homo sapiens GN=ACTC1 PE=1 SV=1; Actin, cytopla…	0	2	0.9697	0	1	1	728.915	1456.82	7.46299	0.00543609	5.60972e+06	HCD	MS2	25.1702	111.43	8.35576	53.5331	21194	180216_521_GP_p_FT.raw	1962-07-01	33.16	30	23	0.00557933			0	0.001905	45459	Use	NotUnique	1.29463e+06	1.3216e+06	2.74708e+06	2.19272e+06
FALSE	High	Mascot (A4)	Unambiguous	DLTDYLMK	[R].dLTDYLMk.[I]	N-Term(TMT6plex); K8(TMT6plex)	2	7	P60709; P68032	P63267; P60709; P62736; P68133; Q562R1; P68032; P63261	Actin, gamma-enteric smooth muscle OS=Homo sapiens GN=ACTG2 PE=1 SV=1; Actin, cytoplasmic 1 OS=Homo sapiens GN=ACTB PE=1 SV=1; Actin, aortic smooth muscle OS=Homo sapiens GN=ACTA2 PE=1 SV=1; Actin, alpha skeletal muscle OS=Homo sapiens GN=ACTA1 PE=1 SV=1; Beta-actin-like protein 2 OS=Homo sapiens GN=ACTBL2 PE=1 SV=2; Actin, alpha cardiac muscle 1 OS=Homo sapiens GN=ACTC1 PE=1 SV=1; Actin, cytopla…	0	2	1	0	1	1	728.911	1456.81	1.09474	0.000797416	17384854	HCD	MS2	26.4691	63.11	7.33556	52.9134	20916	180216_521_GP_p_FT.raw	1962-11-01	26.52	31	24	0.0280783			0.001337	0.007522	45199	Use	NotUnique	695755	792427	1.66359e+06	1.44767e+06
FALSE	Medium	Mascot (A4)	Unambiguous	DLTDYLMK	[R].dLTDYLMk.[I]	N-Term(TMT6plex); K8(TMT6plex)	2	7	P60709; P68032	P63267; P60709; P62736; P68133; Q562R1; P68032; P63261	Actin, gamma-enteric smooth muscle OS=Homo sapiens GN=ACTG2 PE=1 SV=1; Actin, cytoplasmic 1 OS=Homo sapiens GN=ACTB PE=1 SV=1; Actin, aortic smooth muscle OS=Homo sapiens GN=ACTA2 PE=1 SV=1; Actin, alpha skeletal muscle OS=Homo sapiens GN=ACTA1 PE=1 SV=1; Beta-actin-like protein 2 OS=Homo sapiens GN=ACTBL2 PE=1 SV=2; Actin, alpha cardiac muscle 1 OS=Homo sapiens GN=ACTC1 PE=1 SV=1; Actin, cytopla…	0	2	0.963	0	1	1	728.91	1456.81	0.00543503	3.95891e-06	277068288	HCD	MS2	6.10784	30.74	0.483872	51.8128	20422	180216_521_GP_p_FT.raw	1962-05-01	27.19	31	24	0.0256875	55547768608	52.072	0.0232	0.2565	44735	Use	NotUnique	1.81429e+06	2.88847e+06	1.62848e+07	1.26484e+07
FALSE	Medium	Mascot (A4)	Unambiguous	DLTDYLMK	[R].dLTDYLmk.[I]	N-Term(TMT6plex); M7(Oxidation); K8(TMT6plex)	2	7	P60709; P68032	P63267; P60709; P62736; P68133; Q562R1; P68032; P63261	Actin, gamma-enteric smooth muscle OS=Homo sapiens GN=ACTG2 PE=1 SV=1; Actin, cytoplasmic 1 OS=Homo sapiens GN=ACTB PE=1 SV=1; Actin, aortic smooth muscle OS=Homo sapiens GN=ACTA2 PE=1 SV=1; Actin, alpha skeletal muscle OS=Homo sapiens GN=ACTA1 PE=1 SV=1; Beta-actin-like protein 2 OS=Homo sapiens GN=ACTBL2 PE=1 SV=2; Actin, alpha cardiac muscle 1 OS=Homo sapiens GN=ACTC1 PE=1 SV=1; Actin, cytopla…	0	2	0.8293	0	1	1	736.907	1472.81	-0.437523	-0.000322193	29845618	HCD	MS2	8.77125	77.74	3.8111	44.6595	17241	180216_521_GP_p_FT.raw	1962-07-01	40.93	31	24	0.00115031	7167343616	44.8596	0.03725	0.3721	41815	Use	NotUnique	1.08397e+06	1.59729e+06	4.89171e+06	3.83573e+06
FALSE	Low	Mascot (A4)	Unambiguous	DLTDYLMK	[R].dLTDYLmk.[I]	N-Term(TMT6plex); M7(Oxidation); K8(TMT6plex)	2	7	P60709; P68032	P63267; P60709; P62736; P68133; Q562R1; P68032; P63261	Actin, gamma-enteric smooth muscle OS=Homo sapiens GN=ACTG2 PE=1 SV=1; Actin, cytoplasmic 1 OS=Homo sapiens GN=ACTB PE=1 SV=1; Actin, aortic smooth muscle OS=Homo sapiens GN=ACTA2 PE=1 SV=1; Actin, alpha skeletal muscle OS=Homo sapiens GN=ACTA1 PE=1 SV=1; Beta-actin-like protein 2 OS=Homo sapiens GN=ACTBL2 PE=1 SV=2; Actin, alpha cardiac muscle 1 OS=Homo sapiens GN=ACTC1 PE=1 SV=1; Actin, cytopla…	0	2	0.84	0	1	1	736.905	1472.8	-3.08977	-0.00227532	4.58507e+06	HCD	MS2	0	250.41	56.508	46.7726	18173	180216_521_GP_p_FT.raw	1962-07-01	25.4	31	24	0.0416743	189094320	47.0128	0.2309	0.8427	42658	Use	NotUnique	661298	509569	952831	857029
FALSE	High	Mascot (A4)	Unambiguous	HQGVMVGMGQK	[R].hQGVMVGMGQk.[D]	N-Term(TMT6plex); K11(TMT6plex)	2	7	P60709; P68032	P63267; P60709; P62736; P68133; Q562R1; P68032; P63261	Actin, gamma-enteric smooth muscle OS=Homo sapiens GN=ACTG2 PE=1 SV=1; Actin, cytoplasmic 1 OS=Homo sapiens GN=ACTB PE=1 SV=1; Actin, aortic smooth muscle OS=Homo sapiens GN=ACTA2 PE=1 SV=1; Actin, alpha skeletal muscle OS=Homo sapiens GN=ACTA1 PE=1 SV=1; Beta-actin-like protein 2 OS=Homo sapiens GN=ACTBL2 PE=1 SV=2; Actin, alpha cardiac muscle 1 OS=Homo sapiens GN=ACTC1 PE=1 SV=1; Actin, cytopla…	0	2	1	0	1	1	815.451	1629.9	-0.988792	-0.000805815	10403608	HCD	MS2	0	277.49	30.9122	20.2286	6380	180216_521_GP_p_FT.raw	7/100	47.43	32	25	0.000301798	1013884544	20.0935	0	5.846e-07	31823	Use	NotUnique	858589	927025	2.13646e+06	2.28642e+06
FALSE	High	Mascot (A4)	Unambiguous	HQGVMVGMGQK	[R].hQGVMVGmGQk.[D]	N-Term(TMT6plex); M8(Oxidation); K11(TMT6plex)	2	7	P60709; P68032	P63267; P60709; P62736; P68133; Q562R1; P68032; P63261	Actin, gamma-enteric smooth muscle OS=Homo sapiens GN=ACTG2 PE=1 SV=1; Actin, cytoplasmic 1 OS=Homo sapiens GN=ACTB PE=1 SV=1; Actin, aortic smooth muscle OS=Homo sapiens GN=ACTA2 PE=1 SV=1; Actin, alpha skeletal muscle OS=Homo sapiens GN=ACTA1 PE=1 SV=1; Beta-actin-like protein 2 OS=Homo sapiens GN=ACTBL2 PE=1 SV=2; Actin, alpha cardiac muscle 1 OS=Homo sapiens GN=ACTC1 PE=1 SV=1; Actin, cytopla…	0	3	0.5588	0	1	1	549.301	1645.89	-1.56909	-0.000860852	4502459	HCD	MS2	8.64934	11.9	20.7238	15.4526	4274	180216_521_GP_p_FT.raw	11/100	34.42	31	24	0.00567413	329679995	15.542	0	0.0009272	29848	Use	NotUnique	47239.6	38486.3	96735.7	103395
FALSE	High	Mascot (A4)	Unambiguous	ALAVGGLGSIIR	[K].aLAVGGLGSIIR.[V]	N-Term(TMT6plex)	1	1	Q9BPX5	Q9BPX5	Actin-related protein 2/3 complex subunit 5-like protein OS=Homo sapiens GN=ARPC5L PE=1 SV=1	0	2	1	0	1	1	678.433	1355.86	0.558307	0.000378493	6.58263e+06	HCD	MS2	28.4507	98.29	12.2835	47.9432	18697	180216_521_GP_p_FT.raw	1988-08-01	31.51	31	24	0.0091115	184601880	47.9401	0	0.001384	43149	Use	Unique	1.12995e+06	1.08117e+06	1.10017e+06	1.14237e+06
FALSE	High	Mascot (A4)	Unambiguous	LPACVVDCGTGYTK	[R].lPAcVVDcGTGYTk.[L]	N-Term(TMT6plex); C4(Carbamidomethyl); C8(Carbamidomethyl); K14(TMT6plex)	1	1	P61158	P61158	Actin-related protein 3 OS=Homo sapiens GN=ACTR3 PE=1 SV=3	0	2	1	0	1	1	1000.02	1999.04	-0.212128	-0.000212026	9045847	HCD	MS2	0	481.39	33.3058	40.4709	15362	180216_521_GP_p_FT.raw	10/116	85.59	33	26	6.41834e-08	327687657	40.5108	0	9.746e-09	40054	Use	Unique	3.15817e+06	2.94207e+06	4.50337e+06	4.22728e+06
FALSE	High	Mascot (A4)	Unambiguous	GFLFGPSLAQELGLGCVLIR	[R].gFLFGPSLAQELGLGcVLIR.[K]	N-Term(TMT6plex); C16(Carbamidomethyl)	1	1	P07741	P07741	Adenine phosphoribosyltransferase OS=Homo sapiens GN=APRT PE=1 SV=2	0	2	1	0	1	1	1188.67	2376.34	1.95761	0.00232597	7.21223e+06	HCD	MS2	0	287.22	60.681	72.7824	29823	180216_521_GP_p_FT.raw	19/180	94.32	32	25	6.60143e-09	122624358	72.7739	0	1.852e-12	53544	Use	Unique	1.55352e+06	1.17136e+06	1.12186e+06	1.528e+06
FALSE	High	Mascot (A4)	Unambiguous	GFLFGPSLAQELGLGCVLIR	[R].gFLFGPSLAQELGLGcVLIR.[K]	N-Term(TMT6plex); C16(Carbamidomethyl)	1	1	P07741	P07741	Adenine phosphoribosyltransferase OS=Homo sapiens GN=APRT PE=1 SV=2	0	3	1	0	1	1	792.782	2376.33	-0.0257604	-2.04051e-05	9676731	HCD	MS2	5.13171	24.11	9.44556	72.778	29821	180216_521_GP_p_FT.raw	19/180	55.44	32	25	5.35798e-05	138474908	72.7758	0	3.102e-07	53542	Use	Unique	526255	465802	268865	312641
FALSE	High	Mascot (A4)	Unambiguous	IILLAEGR	[R].iILLAEGR.[L]	N-Term(TMT6plex)	1	1	P23526	P23526	Adenosylhomocysteinase OS=Homo sapiens GN=AHCY PE=1 SV=4	0	2	1	0	1	1	557.365	1113.72	2.6085	0.00145257	7544475	HCD	MS2	22.2925	104.53	13.9633	42.3152	16189	180216_521_GP_p_FT.raw	1956-06-01	27.38	23	16	0.00411323	206115672	42.2937	0.001337	0.005889	40829	Use	Unique	1.13128e+06	1.07027e+06	790027	938788
FALSE	High	Mascot (A4)	Unambiguous	VPAINVNDSVTK	[K].vPAINVNDSVTk.[S]	N-Term(TMT6plex); K12(TMT6plex)	1	1	P23526	P23526	Adenosylhomocysteinase OS=Homo sapiens GN=AHCY PE=1 SV=4	0	2	1	0	1	1	858.01	1715.01	1.10717	0.0009494	5.86409e+06	HCD	MS2	0	374.75	33.1482	37.0947	13864	180216_521_GP_p_FT.raw	9/108	77.3	30	23	2.21588e-07	479048196	37.1565	0	1.956e-08	38698	Use	Unique	3.11351e+06	2.50592e+06	1.73991e+06	2.74578e+06
FALSE	High	Mascot (A4)	Unambiguous	NALDLLLPK	[R].nALDLLLPk.[L]	N-Term(TMT6plex); K9(TMT6plex)	1	1	P30566	P30566	Adenylosuccinate lyase OS=Homo sapiens GN=ADSL PE=1 SV=2	0	2	0.8621	0	1	1	727.971	1454.94	0.63412	0.000461302	4280454	HCD	MS2	0	250.11	53.9643	57.5139	22979	180216_521_GP_p_FT.raw	1980-07-01	28.87	26	19	0.00609674	77985389	57.4668	0	0.0004082	47130	Use	Unique	831772	746382	670528	796696
FALSE	High	Mascot (A4)	Unambiguous	AGAAPYVQAFDSLLAGPVAEYLK	[K].aGAAPYVQAFDSLLAGPVAEYLk.[I]	N-Term(TMT6plex); K23(TMT6plex)	1	1	Q01518	Q01518	Adenylyl cyclase-associated protein 1 OS=Homo sapiens GN=CAP1 PE=1 SV=5	0	3	1	0	1	1	937.191	2809.56	2.06821	0.00193692	7535916	HCD	MS2	0	128.65	18.3564	73.0806	29957	180216_521_GP_p_FT.raw	20/224	71.01	33	26	1.60085e-06	284412972	73.0679	0	4.83e-12	53670	Use	Unique	1.81526e+06	1.44804e+06	1.168e+06	1.48121e+06
FALSE	High	Mascot (A4)	Unambiguous	YFPTQALNFAFK	[R].yFPTQALNFAFk.[D]	N-Term(TMT6plex); K12(TMT6plex)	1	4	P05141	P12236; P05141; P12235; Q9H0C2	ADP/ATP translocase 3 OS=Homo sapiens GN=SLC25A6 PE=1 SV=4; ADP/ATP translocase 2 OS=Homo sapiens GN=SLC25A5 PE=1 SV=7; ADP/ATP translocase 1 OS=Homo sapiens GN=SLC25A4 PE=1 SV=4; ADP/ATP translocase 4 OS=Homo sapiens GN=SLC25A31 PE=2 SV=1	0	2	1	0	1	1	953.041	1905.07	3.49986	0.00333373	10852825	HCD	MS2	13.3821	383.35	35.9051	67.0347	27250	180216_521_GP_p_FT.raw	17/102	34.52	32	25	0.00602177	970686424	67.2053	0	6.619e-07	51133	Use	NotUnique	3.0366e+06	2.27113e+06	1.8749e+06	2.25491e+06
FALSE	High	Mascot (A4)	Unambiguous	GYEEWLLNEIR	[K].gYEEWLLNEIR.[R]	N-Term(TMT6plex)	2	3	P12814; O43707	P12814; P35609; O43707	Alpha-actinin-1 OS=Homo sapiens GN=ACTN1 PE=1 SV=2; Alpha-actinin-2 OS=Homo sapiens GN=ACTN2 PE=1 SV=1; Alpha-actinin-4 OS=Homo sapiens GN=ACTN4 PE=1 SV=2	0	2	1	0	1	1	825.941	1650.87	3.13987	0.00259176	7275067	HCD	MS2	0	294.31	40.6323	62.7923	25345	180216_521_GP_p_FT.raw	1998-08-01	25.61	32	25	0.046302	344415502	62.8174	0	2.881e-05	49347	Use	NotUnique	1.24844e+06	1.10731e+06	1.74083e+06	2.34818e+06
FALSE	High	Mascot (A4)	Unambiguous	LMLLLEVISGER	[K].lMLLLEVISGER.[L]	N-Term(TMT6plex)	2	4	P12814; O43707	P12814; Q08043; P35609; O43707	Alpha-actinin-1 OS=Homo sapiens GN=ACTN1 PE=1 SV=2; Alpha-actinin-3 OS=Homo sapiens GN=ACTN3 PE=1 SV=2; Alpha-actinin-2 OS=Homo sapiens GN=ACTN2 PE=1 SV=1; Alpha-actinin-4 OS=Homo sapiens GN=ACTN4 PE=1 SV=2	0	2	1	0	1	1	801.479	1601.95	0.21251	0.000170215	24277970	HCD	MS2	24.3099	44.92	3.6939	73.4587	30126	180216_521_GP_p_FT.raw	1998-08-01	31.37	30	23	0.00784167	317004030	73.483	0	2.75e-06	53828	Use	NotUnique	1.69033e+06	1.5039e+06	1.85054e+06	2.0301e+06
FALSE	High	Mascot (A4)	Unambiguous	LASDLLEWIR	[K].lASDLLEWIR.[R]	N-Term(TMT6plex)	2	2	P12814; O43707	P12814; O43707	Alpha-actinin-1 OS=Homo sapiens GN=ACTN1 PE=1 SV=2; Alpha-actinin-4 OS=Homo sapiens GN=ACTN4 PE=1 SV=2	0	2	1	0	1	1	722.925	1444.84	4.46137	0.00322298	7208174	HCD	MS2	9.91917	85.38	5.56476	70.7609	28918	180216_521_GP_p_FT.raw	1980-08-01	38.22	30	23	0.00174013	1026234950	70.8053	0	0.0001155	52696	Use	NotUnique	1.8318e+06	1.66741e+06	2.22109e+06	2.90631e+06
FALSE	High	Mascot (A4)	Unambiguous	TINEVENQILTR	[R].tINEVENQILTR.[D]	N-Term(TMT6plex)	2	2	P12814; O43707	P12814; O43707	Alpha-actinin-1 OS=Homo sapiens GN=ACTN1 PE=1 SV=2; Alpha-actinin-4 OS=Homo sapiens GN=ACTN4 PE=1 SV=2	0	2	1	0	1	1	829.967	1658.93	-0.691911	-0.000573915	13141138	HCD	MS2	0	106.18	6.7208	43.8935	16897	180216_521_GP_p_FT.raw	7/126	44.79	32	25	0.000544307			0	9.487e-08	41493	Use	NotUnique	2.51647e+06	2.2739e+06	2.08082e+06	2.85688e+06
FALSE	High	Mascot (A4)	Unambiguous	IAESNHIK	[R].iAESNHIk.[L]	N-Term(TMT6plex); K8(TMT6plex)	1	1	O43707	O43707	Alpha-actinin-4 OS=Homo sapiens GN=ACTN4 PE=1 SV=2	0	3	1	0	1	1	457.279	1369.82	2.16594	0.000988985	20533596	HCD	MS2	13.844	48.45	4.62078	17.1281	4987	180216_521_GP_p_FT.raw	1964-06-01	33.37	29	22	0.00384314			0.002025	0.02464	30517	Use	Unique	962234	970011	1.27824e+06	1.7949e+06
FALSE	High	Mascot (A4)	Unambiguous	DATNVGDEGGFAPNILENK	[K].dATNVGDEGGFAPNILENk.[E]	N-Term(TMT6plex); K19(TMT6plex)	1	1	P06733	P06733	Alpha-enolase OS=Homo sapiens GN=ENO1 PE=1 SV=2	0	3	1	0	1	1	807.089	2419.25	0.926743	0.000747341	7.03781e+06	HCD	MS2	0	181.94	38.3195	48.8455	19102	180216_521_GP_p_FT.raw	19/206	67.85	34	27	4.55264e-06	204501634	48.7546	0	4.193e-10	43529	Use	Unique	1.10905e+06	884721	705022	887179
FALSE	High	Mascot (A4)	Unambiguous	EGLELLK	[K].eGLELLk.[T]	N-Term(TMT6plex); K7(TMT6plex)	1	1	P06733	P06733	Alpha-enolase OS=Homo sapiens GN=ENO1 PE=1 SV=2	0	2	0.6897	0	1	1	630.403	1259.8	0.212202	0.000133665	143923136	HCD	MS2	10.939	41.05	0.830929	40.1976	15239	180216_521_GP_p_FT.raw	1954-06-01	28.81	29	22	0.0119028	7315371616	40.358	0.002758	0.02927	39938	Use	Unique	8.57126e+06	6.10991e+06	3.71304e+06	6.52387e+06
FALSE	High	Mascot (A4)	Unambiguous	GNPTVEVDLFTSK	[R].gNPTVEVDLFTSk.[G]	N-Term(TMT6plex); K13(TMT6plex)	1	1	P06733	P06733	Alpha-enolase OS=Homo sapiens GN=ENO1 PE=1 SV=2	0	2	0.3333	0	1	1	933.024	1865.04	-0.725344	-0.000676399	0	HCD	MS2		380.39	101.05	50.7432	19945	180216_521_GP_p_FT.raw	12/134	87.4	32	25	3.56661e-08	37491754	50.6795	0	4.187e-09	44298	Use	Unique	1.04373e+06	779344	584054	812811
FALSE	High	Mascot (A4)	Unambiguous	GNPTVEVDLFTSK	[R].gNPTVEVDLFTSk.[G]	N-Term(TMT6plex); K13(TMT6plex)	1	1	P06733	P06733	Alpha-enolase OS=Homo sapiens GN=ENO1 PE=1 SV=2	0	2	0.3519	0	1	1	933.025	1865.04	0.51824	0.000483269	3.966e+06	HCD	MS2	0	326.51	71.264	50.8641	19998	180216_521_GP_p_FT.raw	17/134	53.95	32	25	7.67176e-05	32183711	50.8897	0	3.276e-08	44345	Use	Unique	1.17814e+06	899956	635831	937940
FALSE	High	Mascot (A4)	Unambiguous	GNPTVEVDLFTSK	[R].gNPTVEVDLFTSk.[G]	N-Term(TMT6plex); K13(TMT6plex)	1	1	P06733	P06733	Alpha-enolase OS=Homo sapiens GN=ENO1 PE=1 SV=2	0	2	0.3871	0	1	1	933.022	1865.04	-2.36164	-0.00220228	10045808	HCD	MS2	0	265.45	35.71	48.4862	18941	180216_521_GP_p_FT.raw	10/134	61.88	33	26	1.34267e-05	1001288592	48.7855	0	5.407e-08	43378	Use	Unique	1.86959e+06	1.38104e+06	992033	1.47973e+06
FALSE	High	Mascot (A4)	Unambiguous	GNPTVEVDLFTSK	[R].gNPTVEVDLFTSk.[G]	N-Term(TMT6plex); K13(TMT6plex)	1	1	P06733	P06733	Alpha-enolase OS=Homo sapiens GN=ENO1 PE=1 SV=2	0	2	0.3091	0	1	1	933.024	1865.04	-0.921699	-0.000859504	11837781	HCD	MS2	0	308.33	28.4761	49.0461	19192	180216_521_GP_p_FT.raw	8/134	54.56	32	25	6.89392e-05	1001288592	48.7855	0	2.519e-08	43613	Use	Unique	2.73073e+06	2.24264e+06	1.53182e+06	2.26448e+06
FALSE	High	Mascot (A4)	Unambiguous	GNPTVEVDLFTSK	[R].gNPTVEVDLFTSk.[G]	N-Term(TMT6plex); K13(TMT6plex)	1	1	P06733	P06733	Alpha-enolase OS=Homo sapiens GN=ENO1 PE=1 SV=2	0	2	0.3803	0	1	1	933.026	1865.04	1.30366	0.00121569	0	HCD	MS2		371.84	101.486	49.5964	19439	180216_521_GP_p_FT.raw	11/134	70.72	32	25	1.61397e-06			0	7.239e-09	43845	Use	Unique	931114	747521	537711	772343
FALSE	High	Mascot (A4)	Unambiguous	IGAEVYHNLK	[R].iGAEVYHNLk.[N]	N-Term(TMT6plex); K10(TMT6plex)	1	1	P06733	P06733	Alpha-enolase OS=Homo sapiens GN=ENO1 PE=1 SV=2	0	2	1	0	1	1	801.48	1601.95	6.64689	0.00532397	14359553	HCD	MS2	7.1574	193	7.10406	32.1104	11702	180216_521_GP_p_FT.raw	1976-09-01	38.8	30	23	0.00142372	552795096	32.0932	0	4.344e-05	36786	Use	Unique	5.35472e+06	4.45229e+06	2.95681e+06	4.21853e+06
FALSE	High	Mascot (A4)	Unambiguous	LAMQEFMILPVGAANFR	[K].lAMQEFMILPVGAANFR.[E]	N-Term(TMT6plex)	1	1	P06733	P06733	Alpha-enolase OS=Homo sapiens GN=ENO1 PE=1 SV=2	0	2	1	0	1	1	1069.08	2137.15	0.226865	0.000242422	8681905	HCD	MS2	0	448.18	34.3294	70.7121	28896	180216_521_GP_p_FT.raw	14/154	61.82	33	26	1.40739e-05	853505986	70.7763	0	1.74e-09	52675	Use	Unique	4.37703e+06	3.45377e+06	3.22747e+06	4.58089e+06
FALSE	High	Mascot (A4)	Unambiguous	SCNCLLLK	[K].scNcLLLk.[V]	N-Term(TMT6plex); C2(Carbamidomethyl); C4(Carbamidomethyl); K8(TMT6plex)	1	1	P06733	P06733	Alpha-enolase OS=Homo sapiens GN=ENO1 PE=1 SV=2	0	2	0.5806	0	1	1	733.418	1465.83	0.889641	0.00065203	15006001	HCD	MS2	0	106.75	9.33482	32.1126	11703	180216_521_GP_p_FT.raw	1966-07-01	30.85	30	23	0.00966135	1851139600	31.7749	0	0.001385	36787	Use	Unique	1.85438e+06	1.44819e+06	1.27924e+06	1.54679e+06
FALSE	High	Mascot (A4)	Unambiguous	TIAPALVSK	[K].tIAPALVSk.[K]	N-Term(TMT6plex); K9(TMT6plex)	1	1	P06733	P06733	Alpha-enolase OS=Homo sapiens GN=ENO1 PE=1 SV=2	0	2	1	0	1	1	679.442	1357.88	-4.24325	-0.00288091	4.89015e+06	HCD	MS2	0	225.97	64.5645	33.5176	12277	180216_521_GP_p_FT.raw	1978-08-01	38.57	25	18	0.000507333			0	0.0005758	37247	Use	Unique	659742	552918	442318	563318
FALSE	High	Mascot (A4)	Unambiguous	TIAPALVSK	[K].tIAPALVSk.[K]	N-Term(TMT6plex); K9(TMT6plex)	1	1	P06733	P06733	Alpha-enolase OS=Homo sapiens GN=ENO1 PE=1 SV=2	0	2	1	0	1	1	679.44	1357.87	-6.85028	-0.00465093	7695847	HCD	MS2	0	236.77	65.3174	33.0144	12091	180216_521_GP_p_FT.raw	1978-08-01	40.05	25	18	0.000390478	38108552	33.039	0	0.0007364	37128	Use	Unique	688655	540682	450720	589737
FALSE	High	Mascot (A4)	Unambiguous	TIAPALVSK	[K].tIAPALVSk.[K]	N-Term(TMT6plex); K9(TMT6plex)	1	1	P06733	P06733	Alpha-enolase OS=Homo sapiens GN=ENO1 PE=1 SV=2	0	2	1	0	1	1	679.447	1357.89	3.12836	0.00212397	19317526	HCD	MS2	19.2549	249.91	7.92534	32.5108	11882	180216_521_GP_p_FT.raw	1978-08-01	52.03	27	20	3.32105e-05	2180197224	32.5891	0	0.0004892	36955	Use	Unique	5.88221e+06	4.49555e+06	4.08996e+06	5.61524e+06
FALSE	High	Mascot (A4)	Unambiguous	YISPDQLADLYK	[R].yISPDQLADLYk.[S]	N-Term(TMT6plex); K12(TMT6plex)	1	1	P06733	P06733	Alpha-enolase OS=Homo sapiens GN=ENO1 PE=1 SV=2	0	2	1	0	1	1	942.529	1884.05	-0.755607	-0.000711801	6.05748e+06	HCD	MS2	0	226.93	52.8361	57.0617	22776	180216_521_GP_p_FT.raw	11/112	60.87	32	25	1.53053e-05			0	5.413e-07	46940	Use	Unique	1.01235e+06	769973	576052	770070
FALSE	High	Mascot (A4)	Unambiguous	YISPDQLADLYK	[R].yISPDQLADLYk.[S]	N-Term(TMT6plex); K12(TMT6plex)	1	1	P06733	P06733	Alpha-enolase OS=Homo sapiens GN=ENO1 PE=1 SV=2	0	2	1	0	1	1	942.53	1884.05	0.0218898	2.06208e-05	35869880	HCD	MS2	5.92417	76.88	5.92236	57.5906	23013	180216_521_GP_p_FT.raw	19/112	70.19	32	25	1.75167e-06	1522281104	57.6722	0	6.256e-06	47162	Use	Unique	2.65865e+06	2.10571e+06	1.50403e+06	1.9944e+06
FALSE	High	Mascot (A4)	Unambiguous	YISPDQLADLYK	[R].yISPDQLADLYk.[S]	N-Term(TMT6plex); K12(TMT6plex)	1	1	P06733	P06733	Alpha-enolase OS=Homo sapiens GN=ENO1 PE=1 SV=2	0	2	1	0	1	1	942.532	1884.06	2.87271	0.00270617	16835686	HCD	MS2	8.6249	311.88	26.9259	58.227	23298	180216_521_GP_p_FT.raw	10/112	41.04	32	25	0.00138127			0	2.488e-06	47429	Use	Unique	2.61602e+06	2.31279e+06	1.85556e+06	2.39518e+06
FALSE	High	Mascot (A4)	Unambiguous	YISPDQLADLYK	[R].yISPDQLADLYk.[S]	N-Term(TMT6plex); K12(TMT6plex)	1	1	P06733	P06733	Alpha-enolase OS=Homo sapiens GN=ENO1 PE=1 SV=2	0	3	1	0	1	1	628.688	1884.05	-0.535974	-0.000336601	12541667	HCD	MS2	6.3602	27.02	7.28843	57.6131	23023	180216_521_GP_p_FT.raw	12/112	31.05	32	25	0.0146054	624493560	57.6573	0.001337	0.005594	47171	Use	Unique	535131	469290	292360	484040
FALSE	High	Mascot (A4)	Unambiguous	GVACNPACFITQLLPVK	[K].gVAcNPAcFITQLLPVk.[R]	N-Term(TMT6plex); C4(Carbamidomethyl); C8(Carbamidomethyl); K17(TMT6plex)	1	1	P06280	P06280	Alpha-galactosidase A OS=Homo sapiens GN=GLA PE=1 SV=1	0	3	0.8857	0	1	1	782.775	2346.31	0.69077	0.000540253	7.43553e+06	HCD	MS2	6.32479	110.13	16.9241	70.7208	28900	180216_521_GP_p_FT.raw	13/152	34.69	32	25	0.00631703	166784400	70.6837	0	5.116e-07	52679	Use	Unique	1.72005e+06	1.03515e+06	627804	742337
FALSE	High	Mascot (A4)	Unambiguous	AEYVPSTPSPVPPSTPLLSAHSK	[R].aEYVPSTPSPVPPSTPLLSAHSk.[T]	N-Term(TMT6plex); K23(TMT6plex)	1	1	Q4VCS5	Q4VCS5	Angiomotin OS=Homo sapiens GN=AMOT PE=1 SV=1	0	4	1	0	1	1	705.897	2820.57	4.26409	0.00300677	8102976	HCD	MS2	20.9075	86.86	9.6275	42.3843	16220	180216_521_GP_p_FT.raw	17/216	36.78	32	25	0.0033583	7.29151e+08	42.444	0	1.444e-08	40858	Use	Unique	1.47365e+06	1.35848e+06	1.29415e+06	1.75803e+06
FALSE	High	Mascot (A4)	Unambiguous	AEYVPSTPSPVPPSTPLLSAHSK	[R].aEYVPSTPSPVPPSTPLLSAHSk.[T]	N-Term(TMT6plex); K23(TMT6plex)	1	1	Q4VCS5	Q4VCS5	Angiomotin OS=Homo sapiens GN=AMOT PE=1 SV=1	0	3	1	0	1	1	940.857	2820.56	0.590152	0.000554852	4584058	HCD	MS2	0	140.67	35.2915	42.3574	16208	180216_521_GP_p_FT.raw	18/216	55.42	32	25	5.1387e-05	759592996	42.4163	0	1.814e-10	40847	Use	Unique	679508	692492	1.11294e+06	1.39864e+06
FALSE	High	Mascot (A4)	Unambiguous	AQGPLPNQHSLK	[K].aQGPLPNQHSLk.[G]	N-Term(TMT6plex); K12(TMT6plex)	1	1	Q4VCS5	Q4VCS5	Angiomotin OS=Homo sapiens GN=AMOT PE=1 SV=1	0	3	1	0	1	1	583.346	1748.02	0.361852	0.000210842	9341805	HCD	MS2	0	133.87	24.6958	20.8816	6673	180216_521_GP_p_FT.raw	14/108	29.11	32	25	0.0216643	1014852444	20.9942	0	2.076e-06	32097	Use	Unique	547690	472833	892316	1.21961e+06
FALSE	High	Mascot (A4)	Unambiguous	AQPSSASYQPVPADPFAIVSR	[R].aQPSSASYQPVPADPFAIVSR.[A]	N-Term(TMT6plex)	1	1	Q4VCS5	Q4VCS5	Angiomotin OS=Homo sapiens GN=AMOT PE=1 SV=1	0	3	1	0	1	1	806.428	2417.27	0.769803	0.000620273	6.71504e+06	HCD	MS2	18.0972	115.05	43.4244	52.1168	20558	180216_521_GP_p_FT.raw	14/230	28.51	34	27	0.0360778	157357076	52.0995	0	1.164e-07	44863	Use	Unique	526041	462830	438865	557170
FALSE	High	Mascot (A4)	Unambiguous	DQALSNAQAK	[R].dQALSNAQAk.[V]	N-Term(TMT6plex); K10(TMT6plex)	1	1	Q4VCS5	Q4VCS5	Angiomotin OS=Homo sapiens GN=AMOT PE=1 SV=1	0	2	1	0	1	1	752.431	1503.85	0.695929	0.000523288	6.6654e+06	HCD	MS2	0	244.79	41.4031	17.9515	5357	180216_521_GP_p_FT.raw	1996-09-01	69.88	32	25	1.72707e-06			0	3.319e-05	30864	Use	Unique	553957	458351	1.27394e+06	1.486e+06
FALSE	High	Mascot (A4)	Unambiguous	VSEAYENLVK	[R].vSEAYENLVk.[S]	N-Term(TMT6plex); K10(TMT6plex)	1	1	Q4VCS5	Q4VCS5	Angiomotin OS=Homo sapiens GN=AMOT PE=1 SV=1	0	2	0.6512	0	1	1	805.466	1609.92	2.69714	0.00217109	12535185	HCD	MS2	0	182.88	8.80767	39.843	15081	180216_521_GP_p_FT.raw	1986-08-01	42.98	31	24	0.000762803	700367838	39.9482	0	1.752e-05	39790	Use	Unique	2.37758e+06	2.22791e+06	3.80921e+06	4.8029e+06
FALSE	High	Mascot (A4)	Unambiguous	ILALEADMTK	[R].iLALEADMTk.[W]	N-Term(TMT6plex); K10(TMT6plex)	1	2	Q4VCS5	Q4VCS5; Q8IY63	Angiomotin OS=Homo sapiens GN=AMOT PE=1 SV=1; Angiomotin-like protein 1 OS=Homo sapiens GN=AMOTL1 PE=1 SV=1	0	2	0.9697	0	1	1	781.966	1562.92	0.618817	0.000483582	8921832	HCD	MS2	21.2088	524.2	34.2313	53.8563	21339	180216_521_GP_p_FT.raw	1980-07-01	32.8	30	23	0.00619273	379630992	53.6568	0	1.418e-05	45595	Use	NotUnique	2.92508e+06	2.76661e+06	3.03954e+06	4.14621e+06
FALSE	High	Mascot (A4)	Unambiguous	ALGTEVIQLFPEK	[R].aLGTEVIQLFPEk.[G]	N-Term(TMT6plex); K13(TMT6plex)	1	1	O95831	O95831	Apoptosis-inducing factor 1, mitochondrial OS=Homo sapiens GN=AIFM1 PE=1 SV=1	0	3	1	0	1	1	635.048	1903.13	-0.291071	-0.000184648	5.05036e+06	HCD	MS2	25.5844	24.01	12.1547	62.6832	25296	180216_521_GP_p_FT.raw	11/122	26.25	30	23	0.0288122	191812172	62.6179	0.001337	0.00371	49301	Use	Unique	299075	280166	180455	214315
FALSE	High	Mascot (A4)	Unambiguous	AYQCVVLLQGK	[R].aYQcVVLLQGk.[N]	N-Term(TMT6plex); C4(Carbamidomethyl); K11(TMT6plex)	1	1	P54136	P54136	Arginine--tRNA ligase, cytoplasmic OS=Homo sapiens GN=RARS PE=1 SV=2	0	2	0.8723	0	1	1	869.012	1737.02	2.47127	0.00214631	10525133	HCD	MS2	28.4182	410.73	31.558	42.5777	16307	180216_521_GP_p_FT.raw	1998-10-01	47.42	31	24	0.000246342	208328566	42.592	0	6.519e-06	40940	Use	Unique	3.09906e+06	2.64009e+06	2.54003e+06	2.96069e+06
FALSE	High	Mascot (A4)	Unambiguous	IVFVPGCSIPLTIVK	[K].iVFVPGcSIPLTIVk.[S]	N-Term(TMT6plex); C7(Carbamidomethyl); K15(TMT6plex)	1	1	P54136	P54136	Arginine--tRNA ligase, cytoplasmic OS=Homo sapiens GN=RARS PE=1 SV=2	0	2	1	0	1	1	1051.14	2101.28	-1.97027	-0.00207005	8.37933e+06	HCD	MS2	21.2133	317.26	45.0684	68.1401	27746	180216_521_GP_p_FT.raw	6/120	28.45	28	21	0.0102166	449420088	68.218	0	1.646e-05	51598	Use	Unique	2.09995e+06	2.10292e+06	1.31388e+06	1.6426e+06
FALSE	High	Mascot (A4)	Unambiguous	VIVDFSSPNIAK	[K].vIVDFSSPNIAk.[E]	N-Term(TMT6plex); K12(TMT6plex)	1	1	P54136	P54136	Arginine--tRNA ligase, cytoplasmic OS=Homo sapiens GN=RARS PE=1 SV=2	0	2	0.9851	0	1	1	874.523	1748.04	2.0789	0.00181699	10251425	HCD	MS2	0	261.3	34.6814	48.306	18860	180216_521_GP_p_FT.raw	10/100	67.34	32	25	3.03505e-06	233971492	48.1822	0	3.417e-07	43302	Use	Unique	1.60944e+06	1.36485e+06	1.18322e+06	1.33538e+06
FALSE	High	Mascot (A4)	Unambiguous	GFVEIQTPK	[K].gFVEIQTPk.[I]	N-Term(TMT6plex); K9(TMT6plex)	1	1	P14868	P14868	Aspartate--tRNA ligase, cytoplasmic OS=Homo sapiens GN=DARS PE=1 SV=2	0	2	1	0	1	1	738.945	1476.88	0.0688873	5.08692e-05	24947994	HCD	MS2	21.5123	94.29	3.87153	36.5184	13605	180216_521_GP_p_FT.raw	14/76	29.59	31	24	0.0157158	591848040	36.56	0	0.001386	38455	Use	Unique	4.14614e+06	3.4304e+06	3.20951e+06	3.22373e+06
FALSE	High	Mascot (A4)	Unambiguous	LKEIVTNFLAGFEA	[K].lkEIVTNFLAGFEA.[-]	N-Term(TMT6plex); K2(TMT6plex)	1	1	P25705	P25705	ATP synthase subunit alpha, mitochondrial OS=Homo sapiens GN=ATP5A1 PE=1 SV=1	1	2	1	0	1	1	1005.59	2010.17	-0.878323	-0.000882788	15188944	HCD	MS2	0	75.38	18.3041	73.3494	30077	180216_521_GP_p_FT.raw	10/134	59.32	31	24	1.59052e-05	114621928	73.3453	0	0.0001355	53782	Use	Unique	1.11829e+06	773711	486214	686787
FALSE	High	Mascot (A4)	Unambiguous	LVLEVAQHLGESTVR	[R].lVLEVAQHLGESTVR.[T]	N-Term(TMT6plex)	1	1	P06576	P06576	ATP synthase subunit beta, mitochondrial OS=Homo sapiens GN=ATP5B PE=1 SV=3	0	3	1	0	1	1	627.364	1880.08	-2.068	-0.001296	4526026	HCD	MS2	18.5973	71.64	27.0116	53.3681	21120	180216_521_GP_p_FT.raw	13/146	46.57	32	25	0.000352468	471584396	53.4572	0	1.92e-06	45390	Use	Unique	483422	441144	319014	412079
FALSE	High	Mascot (A4)	Unambiguous	TVLIMELINNVAK	[K].tVLIMELINNVAk.[A]	N-Term(TMT6plex); K13(TMT6plex)	1	1	P06576	P06576	ATP synthase subunit beta, mitochondrial OS=Homo sapiens GN=ATP5B PE=1 SV=3	0	2	1	0	1	1	958.596	1916.18	9.92588	0.00950981	7502330	HCD	MS2	0	127.57	9.81599	71.9202	29436	180216_521_GP_p_FT.raw	11/114	55.61	32	25	4.39663e-05			0	1.156e-05	53181	Use	Unique	3.18104e+06	2.38146e+06	1.76613e+06	2.34523e+06
FALSE	High	Mascot (A4)	Unambiguous	EAGVFVPR	[K].eAGVFVPR.[S]	N-Term(TMT6plex)	1	1	P53396	P53396	ATP-citrate synthase OS=Homo sapiens GN=ACLY PE=1 SV=3	0	2	1	0	1	1	552.324	1103.64	-0.68296	-0.000376871	11687936	HCD	MS2	28.713	29.64	6.57713	25.3537	8671	180216_521_GP_p_FT.raw	1956-06-01	25.57	29	22	0.0230186	286057344	25.3172	0.009124	0.1322	33953	Use	Unique	643768	520689	406708	602728
FALSE	High	Mascot (A4)	Unambiguous	FGGALDAAAK	[R].fGGALDAAAk.[M]	N-Term(TMT6plex); K10(TMT6plex)	1	1	P53396	P53396	ATP-citrate synthase OS=Homo sapiens GN=ACLY PE=1 SV=3	0	2	0.7368	0	1	1	689.908	1378.81	0.106266	7.32606e-05	5991430	HCD	MS2	0	386.62	52.7703	34.5334	12718	180216_521_GP_p_FT.raw	15/72	37.66	30	23	0.00178252	82171458	34.5783	0	4.284e-05	37632	Use	Unique	1.37909e+06	1.19198e+06	1.08569e+06	1.35673e+06
FALSE	High	Mascot (A4)	Unambiguous	GVTIIGPATVGGIKPGCFK	[K].gVTIIGPATVGGIkPGcFk.[I]	N-Term(TMT6plex); K14(TMT6plex); C17(Carbamidomethyl); K19(TMT6plex)	1	1	P53396	P53396	ATP-citrate synthase OS=Homo sapiens GN=ACLY PE=1 SV=3	0	3	1	0	1	1	853.848	2559.53	-0.317944	-0.000271263	11441107	HCD	MS2	8.5146	164.65	25.8539	48.1126	18773	180216_521_GP_p_FT.raw	21/166	40.63	28	21	0.000614127	1200567184	48.2643	0	8.154e-12	43220	Use	Unique	1.45035e+06	1.25308e+06	751323	1.12468e+06
FALSE	High	Mascot (A4)	Unambiguous	AIEPPPLDAVIEAEHTLR	[K].aIEPPPLDAVIEAEHTLR.[E]	N-Term(TMT6plex)	1	1	Q08211	Q08211	ATP-dependent RNA helicase A OS=Homo sapiens GN=DHX9 PE=1 SV=4	0	3	1	0	1	1	734.08	2200.22	3.38602	0.00248332	4890783	HCD	MS2	13.8007	109.85	18.3254	58.6482	23487	180216_521_GP_p_FT.raw	13/162	25.1	32	25	0.0614969	456787036	58.4419	0	1.51e-07	47606	Use	Unique	989390	925854	798434	1.02616e+06
FALSE	High	Mascot (A4)	Unambiguous	ETPFELIEALLK	[K].eTPFELIEALLk.[Y]	N-Term(TMT6plex); K12(TMT6plex)	1	1	Q08211	Q08211	ATP-dependent RNA helicase A OS=Homo sapiens GN=DHX9 PE=1 SV=4	0	2	1	0	1	1	931.06	1861.11	2.37055	0.00220593	2.65602e+06	HCD	MS2	12.7011	396.47	94.5784	73.8845	30315	180216_521_GP_p_FT.raw	18/102	57.17	30	23	2.12972e-05	41608662	73.8639	0	6.319e-07	54005	Use	Unique	1.19816e+06	949216	540214	1.1033e+06
FALSE	High	Mascot (A4)	Unambiguous	YPSPFFVFGEK	[K].yPSPFFVFGEk.[I]	N-Term(TMT6plex); K11(TMT6plex)	1	1	Q08211	Q08211	ATP-dependent RNA helicase A OS=Homo sapiens GN=DHX9 PE=1 SV=4	0	2	1	0	1	1	888.494	1775.98	1.48713	0.00132056	15069560	HCD	MS2	0	397.06	26.6848	63.4378	25635	180216_521_GP_p_FT.raw	1994-10-01	43.62	32	25	0.000777773	633828124	63.4865	0	0.0003324	49619	Use	Unique	3.42643e+06	2.92642e+06	2.46657e+06	3.25838e+06
FALSE	High	Mascot (A4)	Unambiguous	DLLDLLVEAK	[K].dLLDLLVEAk.[Q]	N-Term(TMT6plex); K10(TMT6plex)	1	2	O00571	O00571; O15523	ATP-dependent RNA helicase DDX3X OS=Homo sapiens GN=DDX3X PE=1 SV=3; ATP-dependent RNA helicase DDX3Y OS=Homo sapiens GN=DDX3Y PE=1 SV=2	0	2	1	0	1	1	793.985	1586.96	-9.0477	-0.00717925	2787898	HCD	MS2	0	290.09	61.0248	71.008	29029	180216_521_GP_p_FT.raw	15/86	47.54	30	23	0.000184126	340186096	71.1414	0	0.0003311	52800	Use	NotUnique	929370	983088	688882	858802
FALSE	High	Mascot (A4)	Unambiguous	LVSPEQPPK	[R].lVSPEQPPk.[A]	N-Term(TMT6plex); K9(TMT6plex)	1	1	O43491	O43491	Band 4.1-like protein 2 OS=Homo sapiens GN=EPB41L2 PE=1 SV=1	0	2	0.8571	0	1	1	726.948	1452.89	4.18698	0.00304159	18739112	HCD	MS2	26.946	302.86	19.607	26.6848	9269	180216_521_GP_p_FT.raw	1974-11-01	28.38	28	21	0.0113265	299379456	26.6892	0	0.0007183	34514	Use	Unique	2.25485e+06	2.16278e+06	3.47894e+06	3.36971e+06
FALSE	High	Mascot (A4)	Unambiguous	AYVVLGQFLVLK	[K].aYVVLGQFLVLk.[K]	N-Term(TMT6plex); K12(TMT6plex)	1	1	O75531	O75531	Barrier-to-autointegration factor OS=Homo sapiens GN=BANF1 PE=1 SV=1	0	2	1	0	1	1	904.576	1808.14	-0.164788	-0.00014898	12889625	HCD	MS2	8.60319	274.82	17.7511	70.5272	28813	180216_521_GP_p_FT.raw	20/100	70.36	26	19	4.46418e-07	1515724856	70.6364	0	3.62e-08	52597	Use	Unique	1.74106e+06	1.72491e+06	4.09368e+06	4.27521e+06
FALSE	High	Mascot (A4)	Unambiguous	AYVVLGQFLVLK	[K].aYVVLGQFLVLk.[K]	N-Term(TMT6plex); K12(TMT6plex)	1	1	O75531	O75531	Barrier-to-autointegration factor OS=Homo sapiens GN=BANF1 PE=1 SV=1	0	3	1	0	1	1	603.387	1808.15	0.840446	0.000506549	17916364	HCD	MS2	16.3782	18.08	5.89004	70.7077	28894	180216_521_GP_p_FT.raw	10/100	31.1	26	19	0.00341549	594853986	70.6468	0	0.0001304	52673	Use	Unique	299449	255429	540580	481656
FALSE	High	Mascot (A4)	Unambiguous	DFVAEPMGEKPVGSLAGIGEVLGK	[R].dFVAEPMGEkPVGSLAGIGEVLGk.[K]	N-Term(TMT6plex); K10(TMT6plex); K24(TMT6plex)	1	1	O75531	O75531	Barrier-to-autointegration factor OS=Homo sapiens GN=BANF1 PE=1 SV=1	0	3	1	0	1	1	1029.92	3087.73	-0.807359	-0.000830971	2982347	HCD	MS2	0	320.28	59.1706	64.6556	26182	180216_521_GP_p_FT.raw	18/250	33.69	31	24	0.00613553	552025508	64.8723	0	1.517e-13	50132	Use	Unique	843841	906628	1.83814e+06	1.89022e+06
FALSE	High	Mascot (A4)	Unambiguous	VNQIGSVTESIQACK	[K].vNQIGSVTESIQAck.[L]	N-Term(TMT6plex); C14(Carbamidomethyl); K15(TMT6plex)	1	1		P13929	Beta-enolase OS=Homo sapiens GN=ENO3 PE=1 SV=5	0	2	1	0	1	1	1046.58	2092.15	-0.114655	-0.000119937	12155846	HCD	MS2	0	512.95	33.2144	42.6824	16354	180216_521_GP_p_FT.raw	13/146	96.92	32	25	4.04439e-09	345419038	42.6641	0	5.391e-12	40984	DoNotUse	Redundant	5.01956e+06	3.94706e+06	3.38929e+06	4.64706e+06
FALSE	High	Mascot (A4)	Unambiguous	AAVPSGASTGIYEALELR	[R].aAVPSGASTGIYEALELR.[D]	N-Term(TMT6plex)	1	3	P06733	P13929; P09104; P06733	Beta-enolase OS=Homo sapiens GN=ENO3 PE=1 SV=5; Gamma-enolase OS=Homo sapiens GN=ENO2 PE=1 SV=3; Alpha-enolase OS=Homo sapiens GN=ENO1 PE=1 SV=2	0	2	1	0	1	1	1017.56	2034.11	0.467023	0.000474987	8.22615e+06	HCD	MS2	19.026	307.18	31.827	53.7851	21307	180216_521_GP_p_FT.raw	17/158	72.45	32	25	1.04669e-06	637186760	53.865	0	1.109e-12	45565	Use	NotUnique	3.66873e+06	2.46372e+06	1.90175e+06	2.69354e+06
FALSE	High	Mascot (A4)	Unambiguous	GPLINSEFYTGWLDHWGQPHSTIK	[K].gPLINSEFYTGWLDHWGQPHSTIk.[T]	N-Term(TMT6plex); K24(TMT6plex)	1	1	P16278	P16278	Beta-galactosidase OS=Homo sapiens GN=GLB1 PE=1 SV=2	0	4	1	0	1	1	811.175	3241.68	-1.8817	-0.00152497	5945921	HCD	MS2	15.727	63.25	12.9545	62.5429	25233	180216_521_GP_p_FT.raw	17/254	64.24	35	28	1.24689e-05	797475976	62.6269	0	5.37e-11	49242	Use	Unique	868771	976692	708729	848201
FALSE	High	Mascot (A4)	Unambiguous	WLGVLLPK	[K].wLGVLLPk.[M]	N-Term(TMT6plex); K8(TMT6plex)	1	1	P16278	P16278	Beta-galactosidase OS=Homo sapiens GN=GLB1 PE=1 SV=2	0	2	1	0	1	1	692.46	1383.91	0.230662	0.000159608	6.47768e+06	HCD	MS2	0	85.12	19.7146	61.329	24688	180216_521_GP_p_FT.raw	1958-06-01	29.83	24	17	0.00296377	253216414	61.406	0.001337	0.005002	48732	Use	Unique	539801	671227	594102	650013
FALSE	High	Mascot (A4)	Unambiguous	FVELPGAEMGK	[K].fVELPGAEMGk.[V]	N-Term(TMT6plex); K11(TMT6plex)	1	1	P07814	P07814	Bifunctional glutamate/proline--tRNA ligase OS=Homo sapiens GN=EPRS PE=1 SV=5	0	2	1	0	1	1	818.463	1635.92	0.51065	0.00041769	6892926	HCD	MS2	0	230.99	15.4597	47.5257	18510	180216_521_GP_p_FT.raw	1990-08-01	39.83	31	24	0.00148709	294349360	47.4716	0	3.174e-06	42974	Use	Unique	2.96298e+06	2.51809e+06	2.0159e+06	2.56769e+06
FALSE	High	Mascot (A4)	Unambiguous	LQAILEDIQVTLFTR	[K].lQAILEDIQVTLFTR.[A]	N-Term(TMT6plex)	1	1	P07814	P07814	Bifunctional glutamate/proline--tRNA ligase OS=Homo sapiens GN=EPRS PE=1 SV=5	0	2	1	0	1	1	995.083	1989.16	0.642667	0.000639183	3.34018e+06	HCD	MS2	24.2907	498.71	96.5259	74.1234	30422	180216_521_GP_p_FT.raw	14/154	61.28	30	23	8.93678e-06	90285770	74.1447	0	6.104e-10	54106	Use	Unique	1.54538e+06	1.42065e+06	1.33308e+06	1.40505e+06
FALSE	High	Mascot (A4)	Unambiguous	EALGIPAAASFK	[K].eALGIPAAASFk.[H]	N-Term(TMT6plex); K12(TMT6plex)	1	1	P31939	P31939	Bifunctional purine biosynthesis protein PURH OS=Homo sapiens GN=ATIC PE=1 SV=3	0	2	1	0	1	1	816.989	1632.97	-1.45347	-0.00118674	4.50723e+06	HCD	MS2	21.58	447.53	43.6073	44.432	17139	180216_521_GP_p_FT.raw	11/106	36.36	31	24	0.00301724	540601708	44.62	0	8.214e-05	41720	Use	Unique	2.43082e+06	2.08814e+06	1.56731e+06	2.23952e+06
FALSE	High	Mascot (A4)	Unambiguous	AAQAPSSFQLLYDLK	[R].aAQAPSSFQLLYDLk.[L]	N-Term(TMT6plex); K15(TMT6plex)	1	1	P11586	P11586	C-1-tetrahydrofolate synthase, cytoplasmic OS=Homo sapiens GN=MTHFD1 PE=1 SV=3	0	2	1	0	1	1	1055.6	2110.2	2.43427	0.0025684	5590788	HCD	MS2	0	337.71	58.6438	63.0213	25448	180216_521_GP_p_FT.raw	13/150	69.39	32	25	1.84128e-06	152589484	63.0518	0	2.243e-10	49444	Use	Unique	1.65195e+06	1.42486e+06	1.13309e+06	1.51313e+06
FALSE	High	Mascot (A4)	Unambiguous	LAADFSVPLIIDIK	[R].lAADFSVPLIIDIk.[C]	N-Term(TMT6plex); K14(TMT6plex)	1	1	P27708	P27708	CAD protein OS=Homo sapiens GN=CAD PE=1 SV=3	0	2	1	0	1	1	987.112	1973.22	3.68373	0.00363439	5964135	HCD	MS2	0	455.39	47.0627	71.3005	29158	180216_521_GP_p_FT.raw	10/120	58.18	27	20	8.28698e-06	100251991	71.3036	0	1.136e-08	52921	Use	Unique	2.92023e+06	2.46329e+06	2.12823e+06	2.55702e+06
FALSE	High	Mascot (A4)	Unambiguous	GLQTSQDAR	[K].gLQTSQDAR.[F]	N-Term(TMT6plex)	1	1	P27797	P27797	Calreticulin OS=Homo sapiens GN=CALR PE=1 SV=1	0	2	1	0	1	1	602.828	1204.65	0.93923	0.000565721	4.05749e+06	HCD	MS2	15.5375	107.94	79.2938	14.0121	3640	180216_521_GP_p_FT.raw	1982-05-01	30.65	32	25	0.0163158	102729464	14.0562	0	0.0001544	29254	Use	Unique	263433	185706	140170	188002
FALSE	High	Mascot (A4)	Unambiguous	APASVLPAATPR	[R].aPASVLPAATPR.[Q]	N-Term(TMT6plex)	1	1	P13861	P13861	cAMP-dependent protein kinase type II-alpha regulatory subunit OS=Homo sapiens GN=PRKAR2A PE=1 SV=2	0	2	1	0	1	1	690.415	1379.82	1.61644	0.0011152	9947214	HCD	MS2	25.9431	280.14	28.6571	27.3302	9559	180216_521_GP_p_FT.raw	16/100	31.51	29	22	0.00678065	309258914	27.3759	0	4.621e-07	34786	Use	Unique	1.71188e+06	1.46836e+06	1.40692e+06	1.83456e+06
FALSE	High	Mascot (A4)	Unambiguous	IVDVIGEK	[K].iVDVIGEk.[I]	N-Term(TMT6plex); K8(TMT6plex)	1	1	P13861	P13861	cAMP-dependent protein kinase type II-alpha regulatory subunit OS=Homo sapiens GN=PRKAR2A PE=1 SV=2	0	2	0.5357	0	1	1	665.92	1330.83	-0.994833	-0.000661979	5.25951e+06	HCD	MS2	0	393.36	51.1094	40.9854	15593	180216_521_GP_p_FT.raw	1964-11-01	28.08	31	24	0.0219391	133019104	41.0171	0	0.001115	40270	Use	Unique	1.29995e+06	1.17603e+06	1.16267e+06	1.4955e+06
FALSE	High	Mascot (A4)	Unambiguous	AVQQPDGLAVLGIFLK	[K].aVQQPDGLAVLGIFLk.[V]	N-Term(TMT6plex); K16(TMT6plex)	1	1	P00918	P00918	Carbonic anhydrase 2 OS=Homo sapiens GN=CA2 PE=1 SV=2	0	2	1	0	1	1	1064.15	2127.3	1.40302	0.00149231	6.93922e+06	HCD	MS2	0	452.6	45.2825	71.4788	29238	180216_521_GP_p_FT.raw	21/146	82.49	28	21	4.00183e-08	181477096	71.496	0	7.404e-11	52996	Use	Unique	3.39034e+06	2.60397e+06	1.9456e+06	2.64837e+06
FALSE	High	Mascot (A4)	Unambiguous	AEFIVGGK	[K].aEFIVGGk.[Y]	N-Term(TMT6plex); K8(TMT6plex)	1	1	P48729	P48729	Casein kinase I isoform alpha OS=Homo sapiens GN=CSNK1A1 PE=1 SV=2	0	2	0.875	0	1	1	639.892	1278.78	-4.51937	-0.00288964	4.34022e+06	HCD	MS2	0	194.24	56.1994	34.719	12800	180216_521_GP_p_FT.raw	1956-07-01	40.3	28	21	0.000597283			0.001337	0.006884	37705	Use	Unique	593272	511607	390019	481139
FALSE	High	Mascot (A4)	Unambiguous	GLNTIPLFVQLLYSPIENIQR	[R].gLNTIPLFVQLLYSPIENIQR.[V]	N-Term(TMT6plex)	1	1	P35222	P35222	Catenin beta-1 OS=Homo sapiens GN=CTNNB1 PE=1 SV=1	0	3	1	0	1	1	886.512	2657.52	-0.615755	-0.000545461	3.13596e+06	HCD	MS2	0	96.07	63.2162	73.7599	30260	180216_521_GP_p_FT.raw	16/222	32.22	31	24	0.00836709	78903860	73.739	0	1.613e-10	53954	Use	Unique	369687	326054	276321	318082
FALSE	High	Mascot (A4)	Unambiguous	LVQLLVR	[R].lVQLLVR.[A]	N-Term(TMT6plex)	1	1	P35222	P35222	Catenin beta-1 OS=Homo sapiens GN=CTNNB1 PE=1 SV=1	0	2	1	0	1	1	535.368	1069.73	0.0547393	2.92781e-05	10787580	HCD	MS2	19.2855	78.08	16.5093	44.9263	17361	180216_521_GP_p_FT.raw	1958-05-01	27.72	14	13	0.000507132	226542488	44.91	0.001337	0.006219	41928	Use	Unique	689827	599873	633921	607359
FALSE	High	Mascot (A4)	Unambiguous	GIPVLVGLLDHPK	[K].gIPVLVGLLDHPk.[K]	N-Term(TMT6plex); K13(TMT6plex)	1	1	O60716	O60716	Catenin delta-1 OS=Homo sapiens GN=CTNND1 PE=1 SV=1	0	3	1	0	1	1	606.054	1816.15	0.083623	5.06239e-05	12684115	HCD	MS2	28.7904	35.3	6.23902	59.2582	23761	180216_521_GP_p_FT.raw	1996-09-01	43.2	28	21	0.000373331	702026064	59.2257	0	3.248e-06	47863	Use	Unique	588486	568382	1.0603e+06	606082
FALSE	High	Mascot (A4)	Unambiguous	AGLQVYNK	[K].aGLQVYNk.[C]	N-Term(TMT6plex); K8(TMT6plex)	1	1	P13987	P13987	CD59 glycoprotein OS=Homo sapiens GN=CD59 PE=1 SV=1	0	2	1	0	1	1	675.912	1350.82	1.31401	0.000887494	31543304	HCD	MS2	14.0811	60.72	2.31696	26.7116	9281	180216_521_GP_p_FT.raw	1966-12-01	32.86	30	23	0.00527959	1271411478	26.7689	0	0.001497	34525	Use	Unique	2.38209e+06	2.24805e+06	6.36842e+06	2.98695e+06
FALSE	Medium	Mascot (A4)	Unambiguous	CTLLEK	[R].cTLLEk.[Q]	N-Term(TMT6plex); C1(Carbamidomethyl); K6(TMT6plex)	1	1	Q8IYX8	Q8IYX8	Centrosomal protein CEP57L1 OS=Homo sapiens GN=CEP57L1 PE=1 SV=1	0	2	0.7931	0	1	1	611.367	1221.73	-0.30569	-0.000186735	4.1821e+06	HCD	MS2	0	24.23	34.6007	74.0007	30367	180216_521_GP_p_FT.raw	1946-05-01	29.39	31	24	0.0160537			0.01981	0.2279	54054	Use	Unique	83148.7	116006	69099.9	83836.8
FALSE	Low	Mascot (A4)	Unambiguous	CTLLEK	[R].cTLLEk.[Q]	N-Term(TMT6plex); C1(Carbamidomethyl); K6(TMT6plex)	1	1	Q8IYX8	Q8IYX8	Centrosomal protein CEP57L1 OS=Homo sapiens GN=CEP57L1 PE=1 SV=1	0	2	0.8148	0	1	1	611.369	1221.73	3.09146	0.00188846	7.02172e+06	HCD	MS2	0	29.41	17.6469	73.4762	30134	180216_521_GP_p_FT.raw	1946-05-01	27.21	31	24	0.0258547			0.06184	0.4838	53836	Use	Unique	232404	254242	183288	184513
FALSE	Low	Mascot (A4)	Unambiguous	CTLLEK	[R].cTLLEk.[Q]	N-Term(TMT6plex); C1(Carbamidomethyl); K6(TMT6plex)	1	1	Q8IYX8	Q8IYX8	Centrosomal protein CEP57L1 OS=Homo sapiens GN=CEP57L1 PE=1 SV=1	0	2	0.7667	0	1	1	611.369	1221.73	1.99238	0.00121707	140075104	HCD	MS2	2.24842	9.21	0.957844	72.9161	29883	180216_521_GP_p_FT.raw	1946-05-01	30.05	31	24	0.0129995	27776979180	72.6325	0.07276	0.506	53600	Use	Unique	1.34617e+06	1.77368e+06	750240	752654
FALSE	High	Mascot (A4)	Unambiguous	IVPNVLLEQGK	[K].iVPNVLLEQGk.[A]	N-Term(TMT6plex); K11(TMT6plex)	1	1	O75390	O75390	Citrate synthase, mitochondrial OS=Homo sapiens GN=CS PE=1 SV=2	0	2	1	0	1	1	834.527	1668.05	0.179328	0.000149564	8290869	HCD	MS2	0	263.61	39.0436	48.5909	18988	180216_521_GP_p_FT.raw	1994-09-01	49.21	27	20	7.4369e-05	413007536	48.6427	0	9.263e-05	43422	Use	Unique	1.62695e+06	1.28853e+06	992537	1.3338e+06
FALSE	High	Mascot (A4)	Unambiguous	EVCFACVDGK	[K].eVcFAcVDGk.[E]	N-Term(TMT6plex); C3(Carbamidomethyl); C6(Carbamidomethyl); K10(TMT6plex)	1	1	Q00610	Q00610	Clathrin heavy chain 1 OS=Homo sapiens GN=CLTC PE=1 SV=5	0	2	1	0	1	1	821.922	1642.84	1.84507	0.00151557	11222530	HCD	MS2	0	479.37	26.933	36.3134	13513	180216_521_GP_p_FT.raw	15/86	30.93	31	24	0.0123507	280768788	36.2466	0	3.003e-05	38369	Use	Unique	3.46026e+06	3.00649e+06	4.08968e+06	3.88632e+06
FALSE	High	Mascot (A4)	Unambiguous	IAAYLFK	[R].iAAYLFk.[G]	N-Term(TMT6plex); K7(TMT6plex)	1	1	Q00610	Q00610	Clathrin heavy chain 1 OS=Homo sapiens GN=CLTC PE=1 SV=5	0	2	0.8889	0	1	1	642.41	1283.81	-0.360256	-0.000231251	5.00467e+06	HCD	MS2	24.275	98.55	31.543	50.482	19831	180216_521_GP_p_FT.raw	1950-06-01	27.31	26	19	0.00780278	71626912	50.4104	0.001337	0.009741	44198	Use	Unique	418297	432576	386730	462390
FALSE	High	Mascot (A4)	Unambiguous	IAAYLFK	[R].iAAYLFk.[G]	N-Term(TMT6plex); K7(TMT6plex)	1	1	Q00610	Q00610	Clathrin heavy chain 1 OS=Homo sapiens GN=CLTC PE=1 SV=5	0	2	0.9	0	1	1	642.412	1283.82	3.15786	0.00202705	4431335	HCD	MS2	25.5044	224.65	65.7237	51.0042	20060	180216_521_GP_p_FT.raw	1950-06-01	30.33	27	20	0.0054683	99049060	50.9369	0.001796	0.01862	44400	Use	Unique	503475	467934	511244	522164
FALSE	High	Mascot (A4)	Unambiguous	KFDVNTSAVQVLIEHIGNLDR	[R].kFDVNTSAVQVLIEHIGNLDR.[A]	N-Term(TMT6plex); K1(TMT6plex)	1	1	Q00610	Q00610	Clathrin heavy chain 1 OS=Homo sapiens GN=CLTC PE=1 SV=5	1	4	1	0	1	1	707.402	2826.59	-0.00292911	-2.06984e-06	6060893	HCD	MS2	0	22.56	9.25173	67.8947	27636	180216_521_GP_p_FT.raw	7/234	30.59	32	25	0.015277	442310616	67.8984	0	1.267e-05	51495	Use	Unique	405294	322227	336822	273508
FALSE	High	Mascot (A4)	Unambiguous	LHIIEVGTPPTGNQPFPK	[K].lHIIEVGTPPTGNQPFPk.[K]	N-Term(TMT6plex); K18(TMT6plex)	1	1	Q00610	Q00610	Clathrin heavy chain 1 OS=Homo sapiens GN=CLTC PE=1 SV=5	0	3	1	0	1	1	801.797	2403.38	-1.1165	-0.000894461	18126244	HCD	MS2	0	118.6	8.47645	44.3833	17117	180216_521_GP_p_FT.raw	15/158	58.14	31	24	2.28658e-05	1258205596	44.356	0	6.364e-08	41699	Use	Unique	2.35136e+06	2.29532e+06	2.39229e+06	2.60894e+06
FALSE	High	Mascot (A4)	Unambiguous	LLYNNVSNFGR	[K].lLYNNVSNFGR.[L]	N-Term(TMT6plex)	1	1	Q00610	Q00610	Clathrin heavy chain 1 OS=Homo sapiens GN=CLTC PE=1 SV=5	0	2	1	0	1	1	763.422	1525.84	3.04176	0.00232061	3446292	HCD	MS2	0	308.48	49.9294	40.9273	15567	180216_521_GP_p_FT.raw	1994-08-01	25.7	31	24	0.0380852	672823088	41.1445	0	2.756e-05	40246	Use	Unique	1.226e+06	1.05925e+06	1.059e+06	1.17182e+06
FALSE	High	Mascot (A4)	Unambiguous	LPVVIGGLLDVDCSEDVIK	[R].lPVVIGGLLDVDcSEDVIk.[N]	N-Term(TMT6plex); C13(Carbamidomethyl); K19(TMT6plex)	1	1	Q00610	Q00610	Clathrin heavy chain 1 OS=Homo sapiens GN=CLTC PE=1 SV=5	0	3	1	0	1	1	833.812	2499.42	2.23405	0.00186127	4.53511e+06	HCD	MS2	10.3169	186	28.5929	71.4076	29206	180216_521_GP_p_FT.raw	15/156	47.57	32	25	0.0002896	141100584	71.3618	0	3.891e-10	52966	Use	Unique	1.35191e+06	1.23051e+06	1.02129e+06	1.14987e+06
FALSE	High	Mascot (A4)	Unambiguous	AFMTADLPNELIELLEK	[K].aFMTADLPNELIELLEk.[I]	N-Term(TMT6plex); K17(TMT6plex)	1	2	Q00610	Q00610; P53675	Clathrin heavy chain 1 OS=Homo sapiens GN=CLTC PE=1 SV=5; Clathrin heavy chain 2 OS=Homo sapiens GN=CLTCL1 PE=1 SV=2	0	2	1	0	1	1	1203.17	2405.34	-0.536574	-0.000645322	12183349	HCD	MS2	0	295.93	17.3888	73.4608	30127	180216_521_GP_p_FT.raw	15/168	94.1	32	25	7.68364e-09	173013796	73.4512	0	3.674e-12	53829	Use	NotUnique	3.27487e+06	3.41487e+06	5.2547e+06	5.02208e+06
FALSE	High	Mascot (A4)	Unambiguous	EILVGDVGQTVDDPYATFVK	[K].eILVGDVGQTVDDPYATFVk.[M]	N-Term(TMT6plex); K20(TMT6plex)	1	1	P23528	P23528	Cofilin-1 OS=Homo sapiens GN=CFL1 PE=1 SV=3	0	3	1	0	1	1	875.477	2624.42	-2.61183	-0.00228485	3034884	HCD	MS2	0	198.57	52.0369	64.4194	26076	180216_521_GP_p_FT.raw	21/206	79.89	33	26	2.55387e-07	177997142	64.4542	0	9.538e-08	50033	Use	Unique	892407	799571	732188	872451
FALSE	High	Mascot (A4)	Unambiguous	NIILEEGKEILVGDVGQTVDDPYATFVK	[K].nIILEEGkEILVGDVGQTVDDPYATFVk.[M]	N-Term(TMT6plex); K8(TMT6plex); K28(TMT6plex)	1	1	P23528	P23528	Cofilin-1 OS=Homo sapiens GN=CFL1 PE=1 SV=3	1	4	1	0	1	1	938.28	3750.1	4.01265	0.00376194	4264378	HCD	MS2	6.3105	232.74	34.9863	70.8388	28953	180216_521_GP_p_FT.raw	25/310	40.08	30	23	0.00106029	266464243	70.8334	0	1.246e-09	52729	Use	Unique	1.85512e+06	1.39608e+06	1.40256e+06	2.24864e+06
FALSE	High	Mascot (A4)	Unambiguous	KEDLVFIFWAPESAPLK	[K].kEDLVFIFWAPESAPLk.[S]	N-Term(TMT6plex); K1(TMT6plex); K17(TMT6plex)	2	2	P23528; Q9Y281	P23528; Q9Y281	Cofilin-1 OS=Homo sapiens GN=CFL1 PE=1 SV=3; Cofilin-2 OS=Homo sapiens GN=CFL2 PE=1 SV=1	1	3	1	0	1	1	893.191	2677.56	0.365518	0.000326232	20546356	HCD	MS2	5.51587	124.18	8.4492	68.492	27904	180216_521_GP_p_FT.raw	18/182	51.44	30	23	7.39328e-05	1856849376	68.5631	0	1.171e-10	51746	Use	NotUnique	2.68163e+06	2.58146e+06	2.42788e+06	3.99465e+06
FALSE	High	Mascot (A4)	Unambiguous	GVDNTFADELVELSTALEHQEYITFLEDLK	[R].gVDNTFADELVELSTALEHQEYITFLEDLk.[S]	N-Term(TMT6plex); K30(TMT6plex)	1	1	Q07021	Q07021	Complement component 1 Q subcomponent-binding protein, mitochondrial OS=Homo sapiens GN=C1QBP PE=1 SV=1	0	4	1	0	1	1	975.258	3898.01	0.820504	0.000799582	1.69087e+06	HCD	MS2	5.62654	116.56	71.0456	74.2709	30488	180216_521_GP_p_FT.raw	20/334	48.79	35	28	0.000443295	75868910	74.2379	0	2.081e-12	54168	Use	Unique	402044	344964	282845	375318
FALSE	High	Mascot (A4)	Unambiguous	GVDNTFADELVELSTALEHQEYITFLEDLK	[R].gVDNTFADELVELSTALEHQEYITFLEDLk.[S]	N-Term(TMT6plex); K30(TMT6plex)	1	1	Q07021	Q07021	Complement component 1 Q subcomponent-binding protein, mitochondrial OS=Homo sapiens GN=C1QBP PE=1 SV=1	0	3	1	0	1	1	1300.01	3898.01	0.244605	0.000317824	2.28314e+06	HCD	MS2	0	388.74	87.584	74.2243	30467	180216_521_GP_p_FT.raw	30/334	90.07	35	28	3.262e-08	98254769	74.2223	0	4.116e-15	54148	Use	Unique	1.72388e+06	1.74777e+06	1.45877e+06	2.42792e+06
FALSE	High	Mascot (A4)	Unambiguous	NAIQLLASFLANNPFSCK	[K].nAIQLLASFLANNPFSck.[L]	N-Term(TMT6plex); C17(Carbamidomethyl); K18(TMT6plex)	1	1	Q15021	Q15021	Condensin complex subunit 1 OS=Homo sapiens GN=NCAPD2 PE=1 SV=3	0	3	0.8974	0	1	1	822.792	2466.36	1.04862	0.000862092	1.68727e+06	HCD	MS2	19.4778	296.57	103.391	74.159	30438	180216_521_GP_p_FT.raw	12/186	38.97	32	25	0.00251629	26059746	74.1512	0	7.817e-10	54121	Use	Unique	763032	766226	518774	608818
FALSE	High	Mascot (A4)	Unambiguous	AIFLADGNVFTTGFSR	[R].aIFLADGNVFTTGFSR.[M]	N-Term(TMT6plex)	1	1	Q9ULV4	Q9ULV4	Coronin-1C OS=Homo sapiens GN=CORO1C PE=1 SV=1	0	2	1	0	1	1	973.024	1945.04	1.66032	0.00161469	5.75726e+06	HCD	MS2	0	298.24	47.7462	65.2658	26456	180216_521_GP_p_FT.raw	12/154	37.35	33	26	0.00393925	784293168	65.4526	0	4.053e-08	50389	Use	Unique	1.08647e+06	1.00229e+06	1.54243e+06	2.56588e+06
FALSE	High	Mascot (A4)	Unambiguous	AIFLADGNVFTTGFSR	[R].aIFLADGNVFTTGFSR.[M]	N-Term(TMT6plex)	1	1	Q9ULV4	Q9ULV4	Coronin-1C OS=Homo sapiens GN=CORO1C PE=1 SV=1	0	2	1	0	1	1	973.024	1945.04	1.34652	0.00130952	7.75214e+06	HCD	MS2	0	191.53	33.1788	65.7849	26689	180216_521_GP_p_FT.raw	13/154	50.72	33	26	0.000183001	784293168	65.4526	0	2.871e-08	50607	Use	Unique	831027	731531	1.26227e+06	1.99055e+06
FALSE	High	Mascot (A4)	Unambiguous	AIFLADGNVFTTGFSR	[R].aIFLADGNVFTTGFSR.[M]	N-Term(TMT6plex)	1	1	Q9ULV4	Q9ULV4	Coronin-1C OS=Homo sapiens GN=CORO1C PE=1 SV=1	0	2	1	0	1	1	973.021	1945.03	-1.91699	-0.00186431	7838019	HCD	MS2	0	189.78	43.3441	66.3331	26935	180216_521_GP_p_FT.raw	13/154	46.26	33	26	0.000514588			0	3.063e-09	50838	Use	Unique	683282	657115	923313	1.38727e+06
FALSE	High	Mascot (A4)	Unambiguous	CDLISIPK	[K].cDLISIPk.[K]	N-Term(TMT6plex); C1(Carbamidomethyl); K8(TMT6plex)	1	1	Q9ULV4	Q9ULV4	Coronin-1C OS=Homo sapiens GN=CORO1C PE=1 SV=1	0	2	0.9286	0	1	1	702.421	1403.83	0.996354	0.000699358	12860289	HCD	MS2	27.7026	128.38	10.5428	41.3439	15753	180216_521_GP_p_FT.raw	1962-06-01	28	31	24	0.0241696	479870980	41.3889	0	0.002543	40420	Use	Unique	1.17599e+06	1.26056e+06	1.79893e+06	2.71969e+06
FALSE	High	Mascot (A4)	Unambiguous	HVFGQAVK	[R].hVFGQAVk.[N]	N-Term(TMT6plex); K8(TMT6plex)	1	1	Q9ULV4	Q9ULV4	Coronin-1C OS=Homo sapiens GN=CORO1C PE=1 SV=1	0	2	1	0	1	1	672.412	1343.82	-2.62142	-0.00176136	6281972	HCD	MS2	16.4116	118.22	41.0709	19.7504	6165	180216_521_GP_p_FT.raw	1964-06-01	26.25	32	25	0.0378234	763046864	19.9426	0	0.002761	31621	Use	Unique	266402	245562	452067	694615
FALSE	High	Mascot (A4)	Unambiguous	HVFGQAVK	[R].hVFGQAVk.[N]	N-Term(TMT6plex); K8(TMT6plex)	1	1	Q9ULV4	Q9ULV4	Coronin-1C OS=Homo sapiens GN=CORO1C PE=1 SV=1	0	3	1	0	1	1	448.611	1343.82	-1.1553	-0.000517505	13707418	HCD	MS2	26.7081	19.05	7.36852	19.6726	6130	180216_521_GP_p_FT.raw	1964-08-01	26.42	31	24	0.033521	1692345812	19.8409	0.002942	0.0351	31588	Use	Unique	229748	217748	260728	451150
FALSE	High	Mascot (A4)	Unambiguous	NADPILISLK	[K].nADPILISLk.[H]	N-Term(TMT6plex); K10(TMT6plex)	1	1	Q9ULV4	Q9ULV4	Coronin-1C OS=Homo sapiens GN=CORO1C PE=1 SV=1	0	2	1	0	1	1	771.486	1541.96	-1.72725	-0.00133168	4075500	HCD	MS2	0	351.77	56.6383	45.9596	17822	180216_521_GP_p_FT.raw	12/100	35.55	28	21	0.00181098	1535695400	46.3431	0	3.234e-05	42355	Use	Unique	847708	830093	1.22802e+06	1.76049e+06
FALSE	High	Mascot (A4)	Unambiguous	NADPILISLK	[K].nADPILISLk.[H]	N-Term(TMT6plex); K10(TMT6plex)	1	1	Q9ULV4	Q9ULV4	Coronin-1C OS=Homo sapiens GN=CORO1C PE=1 SV=1	0	2	1	0	1	1	771.486	1541.96	-1.64809	-0.00127065	25554852	HCD	MS2	6.67096	39.44	4.28634	46.4631	18039	180216_521_GP_p_FT.raw	13/100	46.24	28	21	0.000154495	1535695400	46.3431	0	4.997e-05	42540	Use	Unique	653269	569508	1.5671e+06	2.43729e+06
FALSE	High	Mascot (A4)	Unambiguous	QLALWNPK	[R].qLALWNPk.[N]	N-Term(TMT6plex); K8(TMT6plex)	1	1	Q9ULV4	Q9ULV4	Coronin-1C OS=Homo sapiens GN=CORO1C PE=1 SV=1	0	2	1	0	1	1	714.444	1427.88	2.30657	0.00164675	20759792	HCD	MS2	15.1611	86.59	4.58256	42.4802	16263	180216_521_GP_p_FT.raw	1972-12-01	32.32	30	23	0.00612514	2240382268	42.2472	0.001337	0.003729	40898	Use	Unique	2.17796e+06	1.84248e+06	2.59042e+06	3.77997e+06
FALSE	High	Mascot (A4)	Unambiguous	VTWDSSFCAVNPR	[R].vTWDSSFcAVNPR.[F]	N-Term(TMT6plex); C8(Carbamidomethyl)	1	1	Q9ULV4	Q9ULV4	Coronin-1C OS=Homo sapiens GN=CORO1C PE=1 SV=1	0	2	1	0	1	1	884.434	1767.86	-4.89818	-0.00432967	8798167	HCD	MS2	0	369.74	34.8277	42.9384	16469	180216_521_GP_p_FT.raw	11/108	54.28	32	25	6.00933e-05	270120432	42.9695	0	6.063e-08	41092	Use	Unique	1.88551e+06	2.07326e+06	2.29189e+06	2.88447e+06
FALSE	High	Mascot (A4)	Unambiguous	LGFSEVELVQMVVDGVK	[R].lGFSEVELVQMVVDGVk.[L]	N-Term(TMT6plex); K17(TMT6plex)	1	1	P12277	P12277	Creatine kinase B-type OS=Homo sapiens GN=CKB PE=1 SV=1	0	2	1	0	1	1	1154.16	2307.31	1.41385	0.00163109	12527634	HCD	MS2	0	168.76	11.0966	72.6347	29757	180216_521_GP_p_FT.raw	11/162	94.51	32	25	5.82326e-09	1086617222	72.7177	0	1.265e-10	53482	Use	Unique	4.28273e+06	3.30989e+06	2.13251e+06	3.48597e+06
FALSE	High	Mascot (A4)	Unambiguous	LGFSEVELVQMVVDGVK	[R].lGFSEVELVQMVVDGVk.[L]	N-Term(TMT6plex); K17(TMT6plex)	1	1	P12277	P12277	Creatine kinase B-type OS=Homo sapiens GN=CKB PE=1 SV=1	0	3	1	0	1	1	769.772	2307.3	-0.496599	-0.000381935	11590963	HCD	MS2	0	59.38	10.5227	72.6369	29758	180216_521_GP_p_FT.raw	18/162	62.51	32	25	9.67808e-06	1686588040	72.7293	0	5.412e-09	53483	Use	Unique	1.17651e+06	840759	593453	955240
FALSE	High	Mascot (A4)	Unambiguous	ADVFHAYLSLLK	[K].aDVFHAYLSLLk.[Q]	N-Term(TMT6plex); K12(TMT6plex)	1	1	Q86VP6	Q86VP6	Cullin-associated NEDD8-dissociated protein 1 OS=Homo sapiens GN=CAND1 PE=1 SV=2	0	3	0.875	0	1	1	612.367	1835.09	1.71652	0.00104999	11755876	HCD	MS2	0	43.9	6.69421	67.3224	27379	180216_521_GP_p_FT.raw	12/102	39.9	31	24	0.00136098	739863476	67.4145	0	0.0002607	51254	Use	Unique	937236	1.00148e+06	665446	827857
FALSE	High	Mascot (A4)	Unambiguous	ALTLIAGSPLK	[K].aLTLIAGSPLk.[I]	N-Term(TMT6plex); K11(TMT6plex)	1	1	Q86VP6	Q86VP6	Cullin-associated NEDD8-dissociated protein 1 OS=Homo sapiens GN=CAND1 PE=1 SV=2	0	2	1	0	1	1	771.505	1542	-0.149496	-0.000115262	6.19675e+06	HCD	MS2	0	322.22	41.7969	48.8658	19111	180216_521_GP_p_FT.raw	1990-10-01	57.45	26	19	7.28543e-06	100936948	48.8252	0	2.398e-05	43537	Use	Unique	1.66098e+06	1.35007e+06	1.15719e+06	1.38904e+06
FALSE	High	Mascot (A4)	Unambiguous	ADLIAYLK	[R].aDLIAYLk.[K]	N-Term(TMT6plex); K8(TMT6plex)	1	1	P99999	P99999	Cytochrome c OS=Homo sapiens GN=CYCS PE=1 SV=2	0	2	0.7368	0	1	1	682.932	1364.86	1.27801	0.000872146	8769323	HCD	MS2	24.2136	92.48	11.3544	56.1705	22377	180216_521_GP_p_FT.raw	1956-07-01	38.31	28	21	0.00116581	302194796	56.215	0	0.0005375	46568	Use	Unique	1.50001e+06	962041	959991	930394
FALSE	High	Mascot (A4)	Unambiguous	VNPIQGLASK	[K].vNPIQGLASk.[W]	N-Term(TMT6plex); K10(TMT6plex)	1	1	P13073	P13073	Cytochrome c oxidase subunit 4 isoform 1, mitochondrial OS=Homo sapiens GN=COX4I1 PE=1 SV=1	0	2	1	0	1	1	742.964	1484.92	0.991284	0.000735989	10842537	HCD	MS2	28.5478	85.84	5.78754	37.4487	14023	180216_521_GP_p_FT.raw	1988-08-01	34.54	27	20	0.00200389	324620636	37.4797	0	2.882e-05	38847	Use	Unique	2.64341e+06	1.99476e+06	1.75095e+06	2.16865e+06
FALSE	High	Mascot (A4)	Unambiguous	ESPEVLLTLDILK	[R].eSPEVLLTLDILk.[H]	N-Term(TMT6plex); K13(TMT6plex)	1	1	Q14204	Q14204	Cytoplasmic dynein 1 heavy chain 1 OS=Homo sapiens GN=DYNC1H1 PE=1 SV=5	0	2	1	0	1	1	964.595	1928.18	5.84689	0.00563691	4789020	HCD	MS2	0	389.18	58.983	70.4421	28775	180216_521_GP_p_FT.raw	20/114	66.54	28	21	1.60819e-06	85780202	70.4259	0	2.208e-07	52562	Use	Unique	1.7098e+06	1.62168e+06	1.2371e+06	1.48264e+06
FALSE	High	Mascot (A4)	Unambiguous	VNFLPEIITLSK	[K].vNFLPEIITLSk.[E]	N-Term(TMT6plex); K12(TMT6plex)	1	1	Q14204	Q14204	Cytoplasmic dynein 1 heavy chain 1 OS=Homo sapiens GN=DYNC1H1 PE=1 SV=5	0	2	1	0	1	1	916.568	1832.13	-0.363927	-0.00033338	5660339	HCD	MS2	0	193.79	57.7225	69.1225	28186	180216_521_GP_p_FT.raw	11/118	54.79	29	22	2.92067e-05			0	2.514e-05	52011	Use	Unique	722582	593541	556348	671855
FALSE	High	Mascot (A4)	Unambiguous	EIVTYTK	[R].eIVTYTk.[E]	N-Term(TMT6plex); K7(TMT6plex)	1	1	Q13409	Q13409	Cytoplasmic dynein 1 intermediate chain 2 OS=Homo sapiens GN=DYNC1I2 PE=1 SV=3	0	2	0.75	0	1	1	656.4	1311.79	-0.293167	-0.000192287	12889198	HCD	MS2	17.548	156.21	10.1158	27.3258	9557	180216_521_GP_p_FT.raw	1958-06-01	32.31	28	21	0.00461179	313473750	27.3506	0.001337	0.006811	34784	Use	Unique	2.53352e+06	2.14029e+06	1.81965e+06	2.11735e+06
FALSE	High	Mascot (A4)	Unambiguous	LILADALCYAHTFNPK	[R].lILADALcYAHTFNPk.[V]	N-Term(TMT6plex); C8(Carbamidomethyl); K16(TMT6plex)	1	1	P28838	P28838	Cytosol aminopeptidase OS=Homo sapiens GN=LAP3 PE=1 SV=3	0	3	1	0	1	1	769.098	2305.28	0.152699	0.000117338	8784447	HCD	MS2	5.72498	88.99	14.1361	65.649	26628	180216_521_GP_p_FT.raw	15/138	64.45	33	26	7.48352e-06	390993596	65.6786	0	1.585e-07	50550	Use	Unique	1.19331e+06	911953	687325	956798
FALSE	High	Mascot (A4)	Unambiguous	ALVDHENVISCPHLGASTK	[R].aLVDHENVIScPHLGASTk.[E]	N-Term(TMT6plex); C11(Carbamidomethyl); K19(TMT6plex)	1	1	O43175	O43175	D-3-phosphoglycerate dehydrogenase OS=Homo sapiens GN=PHGDH PE=1 SV=4	0	4	1	0	1	1	627.341	2506.34	-3.13213	-0.00196256	13815419	HCD	MS2	20.896	64.49	6.11979	31.1518	11272	180216_521_GP_p_FT.raw	11/196	36.68	33	26	0.00530514	708793720	31.1278	0	1.086e-05	36383	Use	Unique	1.66555e+06	1.39996e+06	1.09639e+06	1.38993e+06
FALSE	High	Mascot (A4)	Unambiguous	GTIQVITQGTSLK	[K].gTIQVITQGTSLk.[N]	N-Term(TMT6plex); K13(TMT6plex)	1	1	O43175	O43175	D-3-phosphoglycerate dehydrogenase OS=Homo sapiens GN=PHGDH PE=1 SV=4	0	2	1	0	1	1	902.552	1804.1	1.34671	0.0012148	7.26227e+06	HCD	MS2	0	654.22	37.9085	40.3663	15315	180216_521_GP_p_FT.raw	10/132	66.37	29	22	2.13374e-06	956105360	40.4636	0	4.184e-09	40010	Use	Unique	5.23184e+06	4.54409e+06	3.37868e+06	4.73597e+06
FALSE	High	Mascot (A4)	Unambiguous	QADVNLVNAK	[K].qADVNLVNAk.[L]	N-Term(TMT6plex); K10(TMT6plex)	1	1	O43175	O43175	D-3-phosphoglycerate dehydrogenase OS=Homo sapiens GN=PHGDH PE=1 SV=4	0	2	1	0	1	1	765.457	1529.91	1.3802	0.00105579	25817414	HCD	MS2	8.22453	90.25	4.78081	29.0725	10338	180216_521_GP_p_FT.raw	16/90	58.84	30	23	1.4825e-05	809906592	29.1258	0	1.051e-06	35507	Use	Unique	3.13904e+06	2.42069e+06	2.77735e+06	2.35857e+06
FALSE	High	Mascot (A4)	Unambiguous	GPVGLEGLLTTK	[R].gPVGLEGLLTTk.[W]	N-Term(TMT6plex); K12(TMT6plex)	1	1	P54886	P54886	Delta-1-pyrroline-5-carboxylate synthase OS=Homo sapiens GN=ALDH18A1 PE=1 SV=2	0	2	1	0	1	1	822.011	1643.02	0.564668	0.000463879	18395654	HCD	MS2	0	138.44	7.81376	53.7116	21274	180216_521_GP_p_FT.raw	1998-11-01	64.53	29	22	3.08325e-06	883219270	53.6464	0	1.607e-08	45534	Use	Unique	3.46666e+06	2.53242e+06	1.88802e+06	2.55071e+06
FALSE	High	Mascot (A4)	Unambiguous	GNVGVVLFNFGK	[R].gNVGVVLFNFGk.[E]	N-Term(TMT6plex); K12(TMT6plex)	1	1	P33316	P33316	Deoxyuridine 5'-triphosphate nucleotidohydrolase, mitochondrial OS=Homo sapiens GN=DUT PE=1 SV=4	0	3	1	0	1	1	570.344	1709.02	1.92937	0.00109911	3006285	HCD	MS2	17.0559	106.7	36.5074	58.9194	23609	180216_521_GP_p_FT.raw	10/110	31.9	31	24	0.00881318	420783456	59.0203	0	8.078e-05	47721	Use	Unique	460164	459628	358676	427009
FALSE	High	Mascot (A4)	Unambiguous	GNVGVVLFNFGK	[R].gNVGVVLFNFGk.[E]	N-Term(TMT6plex); K12(TMT6plex)	1	1	P33316	P33316	Deoxyuridine 5'-triphosphate nucleotidohydrolase, mitochondrial OS=Homo sapiens GN=DUT PE=1 SV=4	0	2	1	0	1	1	855.012	1709.02	0.93726	0.000800896	6.06299e+06	HCD	MS2	25.4608	480.8	45.9303	58.8191	23564	180216_521_GP_p_FT.raw	20/110	40.16	31	24	0.00134454			0	9.754e-07	47679	Use	Unique	2.20958e+06	2.18562e+06	1.85123e+06	2.31914e+06
FALSE	High	Mascot (A4)	Unambiguous	EYQDLLNVK	[RK].eYQDLLNVk.[M]	N-Term(TMT6plex); K9(TMT6plex)	2	6	P08670; P07197	P17661; P08670; P07196; P12036; P07197; Q16352	Desmin OS=Homo sapiens GN=DES PE=1 SV=3; Vimentin OS=Homo sapiens GN=VIM PE=1 SV=4; Neurofilament light polypeptide OS=Homo sapiens GN=NEFL PE=1 SV=3; Neurofilament heavy polypeptide OS=Homo sapiens GN=NEFH PE=1 SV=4; Neurofilament medium polypeptide OS=Homo sapiens GN=NEFM PE=1 SV=3; Alpha-internexin OS=Homo sapiens GN=INA PE=1 SV=2	0	2	1	0	1	1	790.458	1579.91	-0.222768	-0.000175977	29086654	HCD	MS2	13.9349	131.92	4.11108	43.4108	16681	180216_521_GP_p_FT.raw	1982-08-01	43.48	32	25	0.000809985	9449692560	43.6696	0	0.0002375	41290	Use	NotUnique	3.34101e+06	3.50738e+06	6.38158e+06	5.29452e+06
FALSE	High	Mascot (A4)	Unambiguous	GITEPPFGIFVFNK	[K].gITEPPFGIFVFNk.[D]	N-Term(TMT6plex); K14(TMT6plex)	1	1	Q14126	Q14126	Desmoglein-2 OS=Homo sapiens GN=DSG2 PE=1 SV=2	0	2	1	0	1	1	1012.58	2024.16	0.0857857	8.6822e-05	22531492	HCD	MS2	14.8529	129.66	6.22074	68.6432	27972	180216_521_GP_p_FT.raw	12/108	55.73	31	24	3.92932e-05	413338352	68.6102	0	1.421e-08	51810	Use	Unique	1.61118e+06	1.99871e+06	5.37496e+06	6.24965e+06
FALSE	Medium	Mascot (A4)	Unambiguous	QAQVQIR	[K].qAQVQIR.[I]	N-Term(TMT6plex)	1	1	Q14126	Q14126	Desmoglein-2 OS=Homo sapiens GN=DSG2 PE=1 SV=2	0	2	0.9615	0	1	1	536.327	1071.65	-0.858769	-0.000460148	25480310	HCD	MS2	26.0572	51.6	3.97271	15.0075	4087	180216_521_GP_p_FT.raw	1962-05-01	25.77	29	22	0.0248959	261978130	15.0163	0.0155	0.1883	29673	Use	Unique	1.52424e+06	1.34747e+06	1.7161e+06	1.87439e+06
FALSE	High	Mascot (A4)	Unambiguous	GFFDPNTEENLTYLQLK	[K].gFFDPNTEENLTYLQLk.[E]	N-Term(TMT6plex); K17(TMT6plex)	1	1	P15924	P15924	Desmoplakin OS=Homo sapiens GN=DSP PE=1 SV=3	0	3	1	0	1	1	829.778	2487.32	0.568839	0.000471628	4127927	HCD	MS2	13.5976	153.9	21.3097	66.7963	27143	180216_521_GP_p_FT.raw	11/166	45.61	34	27	0.00072407	347266510	66.8469	0	6.972e-08	51033	Use	Unique	1.10205e+06	1.20968e+06	1.24112e+06	1.23646e+06
FALSE	High	Mascot (A4)	Unambiguous	LGIYEAMK	[K].lGIYEAMk.[I]	N-Term(TMT6plex); K8(TMT6plex)	1	1	P15924	P15924	Desmoplakin OS=Homo sapiens GN=DSP PE=1 SV=3	0	2	0.64	0	1	1	691.909	1382.81	-0.503941	-0.000348428	5413730	HCD	MS2	0	291.68	45.1073	42.0057	16050	180216_521_GP_p_FT.raw	1956-07-01	25.4	31	24	0.0387902	140744356	41.9416	0	0.001403	40699	Use	Unique	1.00585e+06	960640	984579	1.09105e+06
FALSE	High	Mascot (A4)	Unambiguous	EANLAASFGK	[R].eANLAASFGk.[S]	N-Term(TMT6plex); K10(TMT6plex)	1	1	P09622	P09622	Dihydrolipoyl dehydrogenase, mitochondrial OS=Homo sapiens GN=DLD PE=1 SV=2	0	2	1	0	1	1	733.425	1465.84	1.48433	0.00108789	14712709	HCD	MS2	28.5342	122.51	8.16363	36.3825	13544	180216_521_GP_p_FT.raw	1998-08-01	48.61	31	24	0.000186612	458921208	36.3938	0	2.06e-05	38398	Use	Unique	2.77652e+06	2.06952e+06	1.93058e+06	2.2664e+06
FALSE	High	Mascot (A4)	Unambiguous	IPNIYAIGDVVAGPMLAHK	[K].iPNIYAIGDVVAGPMLAHk.[A]	N-Term(TMT6plex); K19(TMT6plex)	1	1	P09622	P09622	Dihydrolipoyl dehydrogenase, mitochondrial OS=Homo sapiens GN=DLD PE=1 SV=2	0	3	1	0	1	1	813.141	2437.41	1.30409	0.00105953	6.21653e+06	HCD	MS2	21.3107	82.57	15.1145	68.0463	27704	180216_521_GP_p_FT.raw	18/176	55.55	32	25	4.55531e-05	809684494	68.1462	0	6.5e-10	51559	Use	Unique	1.11066e+06	1.01315e+06	785994	1.00991e+06
FALSE	High	Mascot (A4)	Unambiguous	DVPLGTPLCIIVEK	[R].dVPLGTPLcIIVEk.[E]	N-Term(TMT6plex); C9(Carbamidomethyl); K14(TMT6plex)	1	1	P10515	P10515	Dihydrolipoyllysine-residue acetyltransferase component of pyruvate dehydrogenase complex, mitochondrial OS=Homo sapiens GN=DLAT PE=1 SV=3	0	2	1	0	1	1	1006.6	2012.18	-1.16995	-0.00117707	7.86875e+06	HCD	MS2	29.2107	159.79	13.8303	63.6471	25729	180216_521_GP_p_FT.raw	19/128	61.07	30	23	9.6531e-06	628111463	63.7448	0	9.976e-10	49707	Use	Unique	2.49954e+06	2.24169e+06	1.77887e+06	2.02381e+06
FALSE	High	Mascot (A4)	Unambiguous	GIDLTQVK	[K].gIDLTQVk.[G]	N-Term(TMT6plex); K8(TMT6plex)	1	1	P10515	P10515	Dihydrolipoyllysine-residue acetyltransferase component of pyruvate dehydrogenase complex, mitochondrial OS=Homo sapiens GN=DLAT PE=1 SV=3	0	2	0.6667	0	1	1	666.419	1331.83	0.923396	0.000614903	65755688	HCD	MS2	15.4854	54.54	1.90274	36.5474	13618	180216_521_GP_p_FT.raw	1964-11-01	33.28	30	23	0.00568572	1486058144	36.54	0	0.001565	38467	Use	Unique	4.87048e+06	3.41276e+06	3.53381e+06	3.1375e+06
FALSE	High	Mascot (A4)	Unambiguous	GVETIANDVVSLATK	[K].gVETIANDVVSLATk.[A]	N-Term(TMT6plex); K15(TMT6plex)	1	1	P10515	P10515	Dihydrolipoyllysine-residue acetyltransferase component of pyruvate dehydrogenase complex, mitochondrial OS=Homo sapiens GN=DLAT PE=1 SV=3	0	2	1	0	1	1	988.077	1975.15	-0.529305	-0.000522728	11466653	HCD	MS2	0	509.87	31.9998	67.6831	27541	180216_521_GP_p_FT.raw	22/150	69.28	31	24	1.71737e-06	373604608	67.6993	0	1.443e-10	51406	Use	Unique	5.48212e+06	4.35485e+06	2.72842e+06	4.17993e+06
FALSE	High	Mascot (A4)	Unambiguous	ISVNDFIIK	[K].iSVNDFIIk.[A]	N-Term(TMT6plex); K9(TMT6plex)	1	1	P10515	P10515	Dihydrolipoyllysine-residue acetyltransferase component of pyruvate dehydrogenase complex, mitochondrial OS=Homo sapiens GN=DLAT PE=1 SV=3	0	2	0.9714	0	1	1	753.97	1506.93	2.20479	0.00166123	4.90252e+06	HCD	MS2	0	270.55	52.8688	55.5163	22083	180216_521_GP_p_FT.raw	1980-08-01	34.95	30	23	0.00321489			0	0.0003834	46292	Use	Unique	1.02774e+06	862810	646432	854569
FALSE	High	Mascot (A4)	Unambiguous	ISVNDFIIK	[K].iSVNDFIIk.[A]	N-Term(TMT6plex); K9(TMT6plex)	1	1	P10515	P10515	Dihydrolipoyllysine-residue acetyltransferase component of pyruvate dehydrogenase complex, mitochondrial OS=Homo sapiens GN=DLAT PE=1 SV=3	0	2	1	0	1	1	753.967	1506.93	-2.25054	-0.00169571	3849084	HCD	MS2	0	309.56	58.8658	54.8475	21784	180216_521_GP_p_FT.raw	1980-08-01	33.32	29	22	0.00414372			0	0.0001474	46012	Use	Unique	1.10182e+06	942988	641859	840677
FALSE	High	Mascot (A4)	Unambiguous	VFVSPLAK	[R].vFVSPLAk.[K]	N-Term(TMT6plex); K8(TMT6plex)	1	1	P10515	P10515	Dihydrolipoyllysine-residue acetyltransferase component of pyruvate dehydrogenase complex, mitochondrial OS=Homo sapiens GN=DLAT PE=1 SV=3	0	2	1	0	1	1	659.927	1318.85	-1.74238	-0.00114897	16161633	HCD	MS2	0	54.68	5.72594	41.3751	15767	180216_521_GP_p_FT.raw	1956-07-01	33.85	25	18	0.00142174	506559610	41.1776	0	0.002735	40433	Use	Unique	1.61356e+06	1.41834e+06	1.00024e+06	1.06773e+06
FALSE	High	Mascot (A4)	Unambiguous	LVFSNVNLK	[K].lVFSNVNLk.[E]	N-Term(TMT6plex); K9(TMT6plex)	1	1	Q16531	Q16531	DNA damage-binding protein 1 OS=Homo sapiens GN=DDB1 PE=1 SV=1	0	2	0.8182	0	1	1	746.466	1491.92	-3.80642	-0.00283945	8316329	HCD	MS2	16.8165	478.31	36.8318	45.1822	17476	180216_521_GP_p_FT.raw	1972-07-01	32.74	30	23	0.00532108	155146771	45.1704	0	0.000312	42036	Use	Unique	2.71263e+06	2.39558e+06	2.21419e+06	2.37019e+06
FALSE	High	Mascot (A4)	Unambiguous	GVLLMLFGGVPK	[R].gVLLMLFGGVPk.[T]	N-Term(TMT6plex); K12(TMT6plex)	1	1	Q14566	Q14566	DNA replication licensing factor MCM6 OS=Homo sapiens GN=MCM6 PE=1 SV=1	0	2	1	0	1	1	845.034	1689.06	4.05752	0.00342668	7665619	HCD	MS2	15.4862	186.3	14.5924	71.481	29239	180216_521_GP_p_FT.raw	1990-09-01	49.77	28	21	7.48615e-05	162284100	71.4908	0	1.019e-06	52997	Use	Unique	2.7141e+06	2.35195e+06	1.74952e+06	2.35407e+06
FALSE	High	Mascot (A4)	Unambiguous	AVAFFLESIAMHDIIAAEK	[K].aVAFFLESIAMHDIIAAEk.[C]	N-Term(TMT6plex); K19(TMT6plex)	1	1	P78527	P78527	DNA-dependent protein kinase catalytic subunit OS=Homo sapiens GN=PRKDC PE=1 SV=3	0	3	1	0	1	1	845.476	2534.41	1.45198	0.00122664	0	HCD	MS2		176.24	22.1868	72.3986	29651	180216_521_GP_p_FT.raw	17/166	77.15	32	25	3.39244e-07	178029956	72.4218	0	2.551e-09	53383	Use	Unique	1.71496e+06	1.35832e+06	1.27037e+06	1.53168e+06
FALSE	High	Mascot (A4)	Unambiguous	EIFNFVLK	[R].eIFNFVLk.[A]	N-Term(TMT6plex); K8(TMT6plex)	1	1	P78527	P78527	DNA-dependent protein kinase catalytic subunit OS=Homo sapiens GN=PRKDC PE=1 SV=3	0	2	0.8182	0	1	1	734.454	1467.9	2.12838	0.00156212	6291396	HCD	MS2	0	288.47	45.8383	62.8657	25378	180216_521_GP_p_FT.raw	1964-07-01	33.05	29	22	0.00463246	325013540	63.0181	0	0.002533	49378	Use	Unique	1.17791e+06	1.1266e+06	860996	1.08439e+06
FALSE	High	Mascot (A4)	Unambiguous	GLSSLLCNFTK	[K].gLSSLLcNFTk.[S]	N-Term(TMT6plex); C7(Carbamidomethyl); K11(TMT6plex)	1	1	P78527	P78527	DNA-dependent protein kinase catalytic subunit OS=Homo sapiens GN=PRKDC PE=1 SV=3	0	2	1	0	1	1	849.49	1697.97	3.56011	0.00302247	7.01569e+06	HCD	MS2	0	546.37	37.0024	59.7237	23970	180216_521_GP_p_FT.raw	10/100	53.01	31	24	6.80047e-05	307127648	59.6719	0	4.661e-06	48059	Use	Unique	3.50233e+06	3.01372e+06	2.43904e+06	3.31199e+06
FALSE	High	Mascot (A4)	Unambiguous	GYGLFAGPCK	[R].gYGLFAGPck.[V]	N-Term(TMT6plex); C9(Carbamidomethyl); K10(TMT6plex)	1	1	P78527	P78527	DNA-dependent protein kinase catalytic subunit OS=Homo sapiens GN=PRKDC PE=1 SV=3	0	2	1	0	1	1	764.422	1527.84	-1.43065	-0.0010929	11440629	HCD	MS2	17.5503	366.26	27.269	37.8513	14204	180216_521_GP_p_FT.raw	1974-08-01	30.57	31	24	0.012278	270317988	37.8461	0	3.882e-05	39017	Use	Unique	2.70456e+06	2.23466e+06	1.99826e+06	2.38167e+06
FALSE	High	Mascot (A4)	Unambiguous	LGLIEWLENTVTLK	[R].lGLIEWLENTVTLk.[D]	N-Term(TMT6plex); K14(TMT6plex)	1	1	P78527	P78527	DNA-dependent protein kinase catalytic subunit OS=Homo sapiens GN=PRKDC PE=1 SV=3	0	2	1	0	1	1	1044.13	2087.25	1.33838	0.00139677	7.93177e+06	HCD	MS2	0	536.81	46.3413	73.503	30146	180216_521_GP_p_FT.raw	12/128	62.6	29	22	4.45128e-06	103252200	73.5057	0	1.191e-09	53847	Use	Unique	3.52806e+06	3.01793e+06	2.70535e+06	3.91098e+06
FALSE	High	Mascot (A4)	Unambiguous	ALDVIQAGK	[R].aLDVIQAGk.[E]	N-Term(TMT6plex); K9(TMT6plex)	1	1	O75937	O75937	DnaJ homolog subfamily C member 8 OS=Homo sapiens GN=DNAJC8 PE=1 SV=2	0	2	0.9412	0	1	1	686.932	1372.86	-0.481537	-0.00033054	6.34857e+06	HCD	MS2	0	336.55	42.1902	35.6056	13195	180216_521_GP_p_FT.raw	1970-12-01	34.29	28	21	0.00279294	132778530	35.6413	0	0.000302	38071	Use	Unique	1.50832e+06	1.37291e+06	1.03584e+06	1.27842e+06
FALSE	High	Mascot (A4)	Unambiguous	ALTSEIALLQSR	[K].aLTSEIALLQSR.[L]	N-Term(TMT6plex)	1	1	P04843	P04843	Dolichyl-diphosphooligosaccharide--protein glycosyltransferase subunit 1 OS=Homo sapiens GN=RPN1 PE=1 SV=1	0	2	1	0	1	1	765.957	1530.91	0.828725	0.00063435	6.31227e+06	HCD	MS2	0	322.21	43.0478	48.7053	19039	180216_521_GP_p_FT.raw	10/108	39.56	30	23	0.00115642	294012730	48.9143	0	1.6e-07	43470	Use	Unique	1.50168e+06	1.30354e+06	1.15124e+06	1.39487e+06
FALSE	High	Mascot (A4)	Unambiguous	DSQAALPK	[K].dSQAALPk.[Y]	N-Term(TMT6plex); K8(TMT6plex)	1	1	Q16643	Q16643	Drebrin OS=Homo sapiens GN=DBN1 PE=1 SV=4	0	2	1	0	1	1	644.388	1287.77	0.843247	0.000542953	25636162	HCD	MS2	21.7517	60.6	4.38875	20.1443	6342	180216_521_GP_p_FT.raw	1968-11-01	34.45	31	24	0.00500696	1429359676	20.2235	0	0.00116	31787	Use	Unique	1.05086e+06	1.0523e+06	2.06199e+06	2.87024e+06
FALSE	High	Mascot (A4)	Unambiguous	LAASGEGGLQELSGHFENQK	[K].lAASGEGGLQELSGHFENQk.[V]	N-Term(TMT6plex); K20(TMT6plex)	1	1	Q16643	Q16643	Drebrin OS=Homo sapiens GN=DBN1 PE=1 SV=4	0	3	1	0	1	1	844.115	2530.33	-0.0532491	-4.49126e-05	11379216	HCD	MS2	28.776	151.71	9.6222	42.7071	16365	180216_521_GP_p_FT.raw	20/198	93.13	34	27	1.36437e-08	441559808	42.6759	0	4.641e-12	40994	Use	Unique	1.78936e+06	1.7441e+06	2.99627e+06	4.53665e+06
FALSE	High	Mascot (A4)	Unambiguous	VMYGFCSVK	[K].vMYGFcSVk.[D]	N-Term(TMT6plex); C6(Carbamidomethyl); K9(TMT6plex)	1	1	Q16643	Q16643	Drebrin OS=Homo sapiens GN=DBN1 PE=1 SV=4	0	2	0.98	0	1	1	774.919	1548.83	-0.412597	-0.000319522	12526337	HCD	MS2	26.1299	438.55	26.9222	40.1729	15228	180216_521_GP_p_FT.raw	16/64	49.93	32	25	0.000161584	1860580736	40.3736	0	0.0003824	39928	Use	Unique	2.08785e+06	2.1761e+06	3.19588e+06	4.77168e+06
FALSE	High	Mascot (A4)	Unambiguous	DIAAHIK	[K].dIAAHIk.[K]	N-Term(TMT6plex); K7(TMT6plex)	1	1	P63167	P63167	Dynein light chain 1, cytoplasmic OS=Homo sapiens GN=DYNLL1 PE=1 SV=1	0	2	0.3438	0	1	1	613.39	1225.77	3.99565	0.00244887	11186129	HCD	MS2	11.8792	196.54	28.1484	22.044	7192	180216_521_GP_p_FT.raw	1948-06-01	32.22	27	20	0.00356876	853751546	22.2065	0.003176	0.03848	32581	Use	Unique	962962	835757	1.07955e+06	1.2773e+06
FALSE	High	Mascot (A4)	Unambiguous	GLLPEELTPLILATQK	[K].gLLPEELTPLILATQk.[Q]	N-Term(TMT6plex); K16(TMT6plex)	1	1	P13804	P13804	Electron transfer flavoprotein subunit alpha, mitochondrial OS=Homo sapiens GN=ETFA PE=1 SV=1	0	2	1	0	1	1	1097.68	2194.35	0.205121	0.000225053	4462535	HCD	MS2	0	443.51	52.2302	70.6539	28870	180216_521_GP_p_FT.raw	21/140	69.15	28	21	8.02683e-07	236186587	70.6955	0	1.824e-09	52651	Use	Unique	2.97683e+06	2.46773e+06	1.74583e+06	2.67506e+06
FALSE	High	Mascot (A4)	Unambiguous	GLLPEELTPLILATQK	[K].gLLPEELTPLILATQk.[Q]	N-Term(TMT6plex); K16(TMT6plex)	1	1	P13804	P13804	Electron transfer flavoprotein subunit alpha, mitochondrial OS=Homo sapiens GN=ETFA PE=1 SV=1	0	3	1	0	1	1	732.122	2194.35	1.86788	0.00136626	7340248	HCD	MS2	8.75247	317.85	28.4837	70.6518	28869	180216_521_GP_p_FT.raw	6/140	31.22	27	20	0.00426627	431579752	70.6921	0	1.081e-06	52650	Use	Unique	2.43014e+06	2.64522e+06	1.5228e+06	1.97619e+06
FALSE	High	Mascot (A4)	Unambiguous	LEVAPISDIIAIK	[K].lEVAPISDIIAIk.[S]	N-Term(TMT6plex); K13(TMT6plex)	1	1	P13804	P13804	Electron transfer flavoprotein subunit alpha, mitochondrial OS=Homo sapiens GN=ETFA PE=1 SV=1	0	2	0.9574	0	1	1	920.583	1840.16	1.77696	0.00163494	8642222	HCD	MS2	25.4349	516.67	38.1531	67.5536	27483	180216_521_GP_p_FT.raw	10/108	46.77	26	19	8.62549e-05	421796388	67.6161	0	7.71e-08	51352	Use	Unique	4.70055e+06	3.62038e+06	2.42816e+06	3.50163e+06
FALSE	High	Mascot (A4)	Unambiguous	EVSTYIK	[K].eVSTYIk.[K]	N-Term(TMT6plex); K7(TMT6plex)	1	2	P68104	P68104; Q5VTE0	Elongation factor 1-alpha 1 OS=Homo sapiens GN=EEF1A1 PE=1 SV=1; Putative elongation factor 1-alpha-like 3 OS=Homo sapiens GN=EEF1A1P5 PE=5 SV=1	0	2	0.5143	0	1	1	649.393	1297.78	0.85171	0.000552665	130760520	HCD	MS2	10.5204	31.73	0.832501	29.2462	10416	180216_521_GP_p_FT.raw	1954-12-01	34.9	29	22	0.00292852	9567814144	29.1137	0.001337	0.005627	35580	Use	NotUnique	5.91445e+06	4.39074e+06	3.89737e+06	4.84182e+06
FALSE	High	Mascot (A4)	Unambiguous	EVSTYIK	[K].eVSTYIk.[K]	N-Term(TMT6plex); K7(TMT6plex)	1	2	P68104	P68104; Q5VTE0	Elongation factor 1-alpha 1 OS=Homo sapiens GN=EEF1A1 PE=1 SV=1; Putative elongation factor 1-alpha-like 3 OS=Homo sapiens GN=EEF1A1P5 PE=5 SV=1	0	2	0.7568	0	1	1	649.392	1297.78	0.193283	0.000125419	43122576	HCD	MS2	5.45155	26.83	3.30438	28.712	10176	180216_521_GP_p_FT.raw	1954-06-01	36.6	30	23	0.00247217	9567814144	29.1137	0.001796	0.02113	35355	Use	NotUnique	1.3992e+06	1.06677e+06	737586	905728
FALSE	High	Mascot (A4)	Unambiguous	GNVAGDSK	[R].gNVAGDSk.[N]	N-Term(TMT6plex); K8(TMT6plex)	1	2	P68104	P68104; Q5VTE0	Elongation factor 1-alpha 1 OS=Homo sapiens GN=EEF1A1 PE=1 SV=1; Putative elongation factor 1-alpha-like 3 OS=Homo sapiens GN=EEF1A1P5 PE=5 SV=1	0	2	1	0	1	1	603.349	1205.69	1.00458	0.000605603	14087979	HCD	MS2	0	345.67	25.7058	14.5155	3866	180216_521_GP_p_FT.raw	1970-06-01	31.58	29	22	0.00639422	340932720	14.5333	0.0009796	0.00334	29466	Use	NotUnique	3.80269e+06	1.95979e+06	1.14312e+06	1.77802e+06
FALSE	High	Mascot (A4)	Unambiguous	VETGVLKPGMVVTFAPVNVTTEVK	[R].vETGVLkPGMVVTFAPVNVTTEVk.[S]	N-Term(TMT6plex); K7(TMT6plex); K24(TMT6plex)	1	2	P68104	P68104; Q5VTE0	Elongation factor 1-alpha 1 OS=Homo sapiens GN=EEF1A1 PE=1 SV=1; Putative elongation factor 1-alpha-like 3 OS=Homo sapiens GN=EEF1A1P5 PE=5 SV=1	0	3	1	0	1	1	1068.3	3202.87	-0.127645	-0.000136276	8936698	HCD	MS2	0	267.51	38.739	59.9696	24079	180216_521_GP_p_FT.raw	23/258	68.96	27	20	6.73404e-07	3790744202	59.6846	0	3.94e-16	48161	Use	NotUnique	2.09684e+06	1.88551e+06	1.35389e+06	1.87639e+06
FALSE	High	Mascot (A4)	Unambiguous	EHALLAYTLGVK	[R].eHALLAYTLGVk.[Q]	N-Term(TMT6plex); K12(TMT6plex)	1	3	P68104	Q05639; P68104; Q5VTE0	Elongation factor 1-alpha 2 OS=Homo sapiens GN=EEF1A2 PE=1 SV=1; Elongation factor 1-alpha 1 OS=Homo sapiens GN=EEF1A1 PE=1 SV=1; Putative elongation factor 1-alpha-like 3 OS=Homo sapiens GN=EEF1A1P5 PE=5 SV=1	0	3	1	0	1	1	591.695	1773.07	1.17107	0.000692128	38751028	HCD	MS2	27.7583	26.63	2.37921	42.6315	16331	180216_521_GP_p_FT.raw	12/102	50.51	29	22	8.75863e-05	1457285360	42.6674	0	1.715e-05	40962	Use	NotUnique	1.52332e+06	1.45887e+06	1.29717e+06	1.33116e+06
FALSE	High	Mascot (A4)	Unambiguous	EHALLAYTLGVK	[R].eHALLAYTLGVk.[Q]	N-Term(TMT6plex); K12(TMT6plex)	1	3	P68104	Q05639; P68104; Q5VTE0	Elongation factor 1-alpha 2 OS=Homo sapiens GN=EEF1A2 PE=1 SV=1; Elongation factor 1-alpha 1 OS=Homo sapiens GN=EEF1A1 PE=1 SV=1; Putative elongation factor 1-alpha-like 3 OS=Homo sapiens GN=EEF1A1P5 PE=5 SV=1	0	2	1	0	1	1	887.039	1773.07	1.35077	0.0011975	10077046	HCD	MS2	6.35188	709.44	25.8209	42.6671	16347	180216_521_GP_p_FT.raw	10/102	68.22	29	22	1.46141e-06	410038212	42.6899	0	6.388e-08	40977	Use	NotUnique	8.24189e+06	6.94619e+06	5.94513e+06	7.18285e+06
FALSE	High	Mascot (A4)	Unambiguous	LPLQDVYK	[R].lPLQDVYk.[I]	N-Term(TMT6plex); K8(TMT6plex)	1	3	P68104	Q05639; P68104; Q5VTE0	Elongation factor 1-alpha 2 OS=Homo sapiens GN=EEF1A2 PE=1 SV=1; Elongation factor 1-alpha 1 OS=Homo sapiens GN=EEF1A1 PE=1 SV=1; Putative elongation factor 1-alpha-like 3 OS=Homo sapiens GN=EEF1A1P5 PE=5 SV=1	0	2	1	0	1	1	717.443	1433.88	1.65658	0.00118766	49713996	HCD	MS2	10.2755	99.3	2.94535	42.6293	16330	180216_521_GP_p_FT.raw	1964-07-01	31.43	30	23	0.00791394	20143396256	42.8129	0	0.001158	40961	Use	NotUnique	5.2962e+06	5.1903e+06	4.05656e+06	4.87601e+06
FALSE	High	Mascot (A4)	Unambiguous	STTTGHLIYK	[K].sTTTGHLIYk.[C]	N-Term(TMT6plex); K10(TMT6plex)	1	3	P68104	Q05639; P68104; Q5VTE0	Elongation factor 1-alpha 2 OS=Homo sapiens GN=EEF1A2 PE=1 SV=1; Elongation factor 1-alpha 1 OS=Homo sapiens GN=EEF1A1 PE=1 SV=1; Putative elongation factor 1-alpha-like 3 OS=Homo sapiens GN=EEF1A1P5 PE=5 SV=1	0	2	0.8667	0	1	1	789.972	1578.94	6.73949	0.00532058	19972814	HCD	MS2	0	88.82	3.05651	22.4691	7383	180216_521_GP_p_FT.raw	1978-09-01	30.36	31	24	0.0120119	1335647120	22.3547	0	0.0003073	32760	Use	NotUnique	5.0549e+06	4.76571e+06	3.73372e+06	4.13154e+06
FALSE	High	Mascot (A4)	Unambiguous	SIQADGLVWGSSK	[R].sIQADGLVWGSSk.[L]	N-Term(TMT6plex); K13(TMT6plex)	1	1	P24534	P24534	Elongation factor 1-beta OS=Homo sapiens GN=EEF1B2 PE=1 SV=3	0	2	1	0	1	1	903.513	1806.02	1.0767	0.000972273	9414626	HCD	MS2	0	444.95	34.0554	43.4196	16685	180216_521_GP_p_FT.raw	10/138	65.85	32	25	4.30326e-06	373950040	43.4167	0	8.488e-08	41294	Use	Unique	3.17324e+06	2.80435e+06	2.06581e+06	2.73283e+06
FALSE	High	Mascot (A4)	Unambiguous	AVLGEVK	[R].aVLGEVk.[L]	N-Term(TMT6plex); K7(TMT6plex)	1	1	P26641	P26641	Elongation factor 1-gamma OS=Homo sapiens GN=EEF1G PE=1 SV=3	0	2	0.4333	0	1	1	587.384	1173.76	0.36261	0.000212809	47153404	HCD	MS2	2.90714	28.56	2.83875	28.5362	10097	180216_521_GP_p_FT.raw	1948-05-01	30.44	32	25	0.0146843			0.001337	0.0148	35281	Use	Unique	1.57705e+06	1.28165e+06	939333	1.17216e+06
FALSE	High	Mascot (A4)	Unambiguous	AVLGEVK	[R].aVLGEVk.[L]	N-Term(TMT6plex); K7(TMT6plex)	1	1	P26641	P26641	Elongation factor 1-gamma OS=Homo sapiens GN=EEF1G PE=1 SV=3	0	2	0.4444	0	1	1	587.384	1173.76	0.466609	0.000273844	43472712	HCD	MS2	8.54316	37.58	3.01744	29.0703	10337	180216_521_GP_p_FT.raw	1948-05-01	27.36	32	25	0.0298437	3459164352	29.4535	0.001337	0.01406	35506	Use	Unique	2.04773e+06	1.50065e+06	1.11204e+06	1.52607e+06
FALSE	High	Mascot (A4)	Unambiguous	QVLEPSFR	[K].qVLEPSFR.[Q]	N-Term(TMT6plex)	1	1	P26641	P26641	Elongation factor 1-gamma OS=Homo sapiens GN=EEF1G PE=1 SV=3	0	2	1	0	1	1	602.848	1204.69	0.73401	0.000442127	43904020	HCD	MS2	22.8301	35.59	2.30018	29.3531	10464	180216_521_GP_p_FT.raw	1974-06-01	29.19	32	25	0.0197023	926955157	29.3363	0.005066	0.07015	35625	Use	Unique	2.27313e+06	1.8718e+06	1.718e+06	1.96701e+06
FALSE	High	Mascot (A4)	Unambiguous	STFVLDEFK	[K].sTFVLDEFk.[R]	N-Term(TMT6plex); K9(TMT6plex)	1	1	P26641	P26641	Elongation factor 1-gamma OS=Homo sapiens GN=EEF1G PE=1 SV=3	0	2	1	0	1	1	772.442	1543.88	-0.851382	-0.000657215	9734732	HCD	MS2	17.1115	423.41	30.5965	49.2263	19273	180216_521_GP_p_FT.raw	1976-08-01	46.11	32	25	0.000431035	217958968	49.2272	0	8.192e-05	43689	Use	Unique	2.69677e+06	2.45791e+06	2.00058e+06	2.38965e+06
FALSE	High	Mascot (A4)	Unambiguous	VTLADITVVCTLLWLYK	[R].vTLADITVVcTLLWLYk.[Q]	N-Term(TMT6plex); C10(Carbamidomethyl); K17(TMT6plex)	1	1	P26641	P26641	Elongation factor 1-gamma OS=Homo sapiens GN=EEF1G PE=1 SV=3	0	2	1	0	1	1	1233.73	2466.45	1.19447	0.00147305	5115618	HCD	MS2	0	406.99	83.609	74.4963	30589	180216_521_GP_p_FT.raw	22/146	80.05	30	23	1.03304e-07	136620544	74.5229	0	6.886e-11	54262	Use	Unique	1.99126e+06	1.44443e+06	1.11245e+06	1.63617e+06
FALSE	High	Mascot (A4)	Unambiguous	AYLPVNESFGFTADLR	[K].aYLPVNESFGFTADLR.[S]	N-Term(TMT6plex)	1	1	P13639	P13639	Elongation factor 2 OS=Homo sapiens GN=EEF2 PE=1 SV=4	0	2	1	0	1	1	1015.03	2029.06	0.984459	0.000998763	5.11412e+06	HCD	MS2	0	204.83	56.2767	62.4222	25179	180216_521_GP_p_FT.raw	9/154	43.19	33	26	0.00111058	86580996	62.4196	0	3.781e-08	49192	Use	Unique	881606	764333	675972	803706
FALSE	High	Mascot (A4)	Unambiguous	EGIPALDNFLDKL	[K].eGIPALDNFLDkL.[-]	N-Term(TMT6plex); K12(TMT6plex)	1	1	P13639	P13639	Elongation factor 2 OS=Homo sapiens GN=EEF2 PE=1 SV=4	1	3	1	0	1	1	635.036	1903.09	0.0662124	4.20028e-05	11358841	HCD	MS2	26.1067	34.01	10.3039	71.5748	29281	180216_521_GP_p_FT.raw	10/124	26.14	31	24	0.0363614	341084172	71.5547	0	0.0008092	53036	Use	Unique	517658	490200	320363	412544
FALSE	High	Mascot (A4)	Unambiguous	EGIPALDNFLDKL	[K].eGIPALDNFLDkL.[-]	N-Term(TMT6plex); K12(TMT6plex)	1	1	P13639	P13639	Elongation factor 2 OS=Homo sapiens GN=EEF2 PE=1 SV=4	1	2	1	0	1	1	952.051	1903.09	0.233636	0.000222315	48442668	HCD	MS2	0	195.46	5.38379	71.4948	29245	180216_521_GP_p_FT.raw	12/124	48.11	31	24	0.000241832	2050825836	71.5323	0	1.115e-06	53002	Use	Unique	8.00752e+06	6.87248e+06	4.44778e+06	6.74593e+06
FALSE	High	Mascot (A4)	Unambiguous	GVQYLNEIK	[K].gVQYLNEIk.[D]	N-Term(TMT6plex); K9(TMT6plex)	1	1	P13639	P13639	Elongation factor 2 OS=Homo sapiens GN=EEF2 PE=1 SV=4	0	2	0.9608	0	1	1	761.457	1521.91	2.08566	0.00158709	33056696	HCD	MS2	16.1068	70.73	3.42002	37.727	14148	180216_521_GP_p_FT.raw	1976-08-01	50.9	30	23	9.42883e-05	1608249048	37.6186	0	0.000165	38964	Use	Unique	2.86094e+06	2.62343e+06	2.69024e+06	3.20169e+06
FALSE	High	Mascot (A4)	Unambiguous	IWCFGPDGTGPNILTDITK	[K].iWcFGPDGTGPNILTDITk.[G]	N-Term(TMT6plex); C3(Carbamidomethyl); K19(TMT6plex)	1	1	P13639	P13639	Elongation factor 2 OS=Homo sapiens GN=EEF2 PE=1 SV=4	0	2	1	0	1	1	1282.19	2563.37	0.769081	0.000985717	3.24445e+06	HCD	MS2	0	713.1	76.2924	70.5447	28821	180216_521_GP_p_FT.raw	12/180	108.1	34	27	4.07339e-10	167999344	70.5757	0	1.355e-10	52605	Use	Unique	3.85516e+06	3.50668e+06	2.84169e+06	4.30285e+06
FALSE	High	Mascot (A4)	Unambiguous	LMEPIYLVEIQCPEQVVGGIYGVLNR	[R].lMEPIYLVEIQcPEQVVGGIYGVLNR.[K]	N-Term(TMT6plex); C12(Carbamidomethyl)	1	1	P13639	P13639	Elongation factor 2 OS=Homo sapiens GN=EEF2 PE=1 SV=4	0	4	1	0	1	1	805.437	3218.72	2.95243	0.00237576	1.76824e+06	HCD	MS2	0	197.68	67.827	72.9824	29913	180216_521_GP_p_FT.raw	16/252	48.54	33	26	0.000338	157022340	72.989	0	4.402e-11	53629	Use	Unique	1.34677e+06	766912	539740	611658
FALSE	High	Mascot (A4)	Unambiguous	LMEPIYLVEIQCPEQVVGGIYGVLNR	[R].lMEPIYLVEIQcPEQVVGGIYGVLNR.[K]	N-Term(TMT6plex); C12(Carbamidomethyl)	1	1	P13639	P13639	Elongation factor 2 OS=Homo sapiens GN=EEF2 PE=1 SV=4	0	3	1	0	1	1	1073.58	3218.72	1.45856	0.0015649	3.98318e+06	HCD	MS2	0	134.75	55.9695	72.938	29893	180216_521_GP_p_FT.raw	21/252	87.63	33	26	4.23693e-08	484393256	72.994	0	1.161e-13	53610	Use	Unique	1.04114e+06	805493	683614	837459
FALSE	High	Mascot (A4)	Unambiguous	TFCQLILDPIFK	[R].tFcQLILDPIFk.[V]	N-Term(TMT6plex); C3(Carbamidomethyl); K12(TMT6plex)	1	1	P13639	P13639	Elongation factor 2 OS=Homo sapiens GN=EEF2 PE=1 SV=4	0	2	1	0	1	1	977.07	1953.13	2.49012	0.00243176	16336472	HCD	MS2	3.94652	203.8	11.3071	70.6298	28859	180216_521_GP_p_FT.raw	12/118	50.04	33	26	0.000206093	1252128088	70.5436	0	5.554e-07	52640	Use	Unique	4.04579e+06	3.45615e+06	2.47749e+06	3.67477e+06
FALSE	High	Mascot (A4)	Unambiguous	TFCQLILDPIFK	[R].tFcQLILDPIFk.[V]	N-Term(TMT6plex); C3(Carbamidomethyl); K12(TMT6plex)	1	1	P13639	P13639	Elongation factor 2 OS=Homo sapiens GN=EEF2 PE=1 SV=4	0	2	1	0	1	1	977.07	1953.13	2.17762	0.00212659	4.41025e+06	HCD	MS2	0	260.36	65.0516	70.1226	28632	180216_521_GP_p_FT.raw	12/118	48.7	33	26	0.000284631	1252128088	70.5436	0	1.524e-06	52428	Use	Unique	998509	908911	670971	913684
FALSE	High	Mascot (A4)	Unambiguous	YFDPANGK	[R].yFDPANGk.[F]	N-Term(TMT6plex); K8(TMT6plex)	1	1	P13639	P13639	Elongation factor 2 OS=Homo sapiens GN=EEF2 PE=1 SV=4	0	2	0.7692	0	1	1	685.379	1369.75	-1.06042	-0.000726255	7.42498e+06	HCD	MS2	19.0787	295.88	35.4571	29.8001	10665	180216_521_GP_p_FT.raw	1960-06-01	25.6	32	25	0.0466842	1666969520	30.0202	0	0.002429	35814	Use	Unique	1.83275e+06	1.3803e+06	1.01417e+06	1.38019e+06
FALSE	High	Mascot (A4)	Unambiguous	YVEPIEDVPCGNIVGLVGVDQFLVK	[R].yVEPIEDVPcGNIVGLVGVDQFLVk.[T]	N-Term(TMT6plex); C10(Carbamidomethyl); K25(TMT6plex)	1	1	P13639	P13639	Elongation factor 2 OS=Homo sapiens GN=EEF2 PE=1 SV=4	0	3	1	0	1	1	1073.26	3217.75	-2.32019	-0.0024886	7.8285e+06	HCD	MS2	0	200.13	40.0879	71.5079	29251	180216_521_GP_p_FT.raw	23/252	65.62	33	26	6.33304e-06	381775553	71.5175	0	6.517e-09	53008	Use	Unique	1.86909e+06	1.56943e+06	1.00685e+06	1.63173e+06
FALSE	High	Mascot (A4)	Unambiguous	GGGQIIPTAR	[R].gGGQIIPTAR.[R]	N-Term(TMT6plex)	2	2	P13639; Q15029	P13639; Q15029	Elongation factor 2 OS=Homo sapiens GN=EEF2 PE=1 SV=4; 116 kDa U5 small nuclear ribonucleoprotein component OS=Homo sapiens GN=EFTUD2 PE=1 SV=1	0	2	1	0	1	1	599.861	1198.71	3.53103	0.00211634	16665657	HCD	MS2	23.9526	69.67	8.73398	20.2133	6373	180216_521_GP_p_FT.raw	13/84	26.86	28	21	0.0155578	1830703116	20.3216	0	0.0006871	31816	Use	NotUnique	1.26945e+06	1.02149e+06	883930	1.11087e+06
FALSE	High	Mascot (A4)	Unambiguous	DLEKPFLLPVEAVYSVPGR	[R].dLEkPFLLPVEAVYSVPGR.[G]	N-Term(TMT6plex); K4(TMT6plex)	1	1	P49411	P49411	Elongation factor Tu, mitochondrial OS=Homo sapiens GN=TUFM PE=1 SV=2	0	3	1	0	1	1	863.167	2587.49	-1.02119	-0.00088077	2.964e+06	HCD	MS2	14.7235	120.82	16.2826	66.2552	26900	180216_521_GP_p_FT.raw	12/202	43.19	31	24	0.00061166	429711236	66.3419	0	4.106e-10	50805	Use	Unique	1.54493e+06	1.32273e+06	1.00252e+06	1.26202e+06
FALSE	High	Mascot (A4)	Unambiguous	EAVEKEFEPLLNWMK	[R].eAVEkEFEPLLNWMk.[D]	N-Term(TMT6plex); K5(TMT6plex); K15(TMT6plex)	1	1	P14625	P14625	Endoplasmin OS=Homo sapiens GN=HSP90B1 PE=1 SV=1	1	3	1	0	1	1	850.812	2550.42	-1.03714	-0.000881718	3830188	HCD	MS2	0	402.96	40.8779	67.8032	27595	180216_521_GP_p_FT.raw	19/146	41.23	32	25	0.00138994	228537063	67.8409	0	4.047e-08	51457	Use	Unique	2.67958e+06	2.01058e+06	1.09988e+06	1.85521e+06
FALSE	High	Mascot (A4)	Unambiguous	EFEPLLNWMK	[K].eFEPLLNWMk.[D]	N-Term(TMT6plex); K10(TMT6plex)	1	1	P14625	P14625	Endoplasmin OS=Homo sapiens GN=HSP90B1 PE=1 SV=1	0	2	1	0	1	1	882.994	1764.98	2.55505	0.0022548	6.06522e+06	HCD	MS2	0	397.59	38.2822	67.8926	27635	180216_521_GP_p_FT.raw	1982-09-01	46.51	32	25	0.000405393	439422568	68.008	0	8.647e-05	51494	Use	Unique	2.71932e+06	2.10761e+06	1.42231e+06	2.0598e+06
FALSE	High	Mascot (A4)	Unambiguous	SGTSEFLNK	[K].sGTSEFLNk.[M]	N-Term(TMT6plex); K9(TMT6plex)	1	1	P14625	P14625	Endoplasmin OS=Homo sapiens GN=HSP90B1 PE=1 SV=1	0	2	1	0	1	1	720.908	1440.81	-1.10362	-0.000795056	10020674	HCD	MS2	11.9451	359.87	28.6017	29.3837	10478	180216_521_GP_p_FT.raw	1974-07-01	35.75	32	25	0.00474939	270120544	29.4202	0	0.0001403	35639	Use	Unique	2.56114e+06	2.03937e+06	1.6111e+06	2.15811e+06
FALSE	High	Mascot (A4)	Unambiguous	GFKDQIYDIFQK	[R].gFkDQIYDIFQk.[L]	N-Term(TMT6plex); K3(TMT6plex); K12(TMT6plex)	1	1	P60842	P60842	Eukaryotic initiation factor 4A-I OS=Homo sapiens GN=EIF4A1 PE=1 SV=1	1	3	1	0	1	1	730.424	2189.26	0.476969	0.00034807	20303172	HCD	MS2	9.73965	161.78	7.57066	56.1458	22366	180216_521_GP_p_FT.raw	8/114	32.75	31	24	0.00751201	1305646640	56.1907	0	6.117e-06	46558	Use	Unique	4.08631e+06	3.28763e+06	2.3809e+06	3.3103e+06
FALSE	High	Mascot (A4)	Unambiguous	ELAQQIQK	[R].eLAQQIQk.[V]	N-Term(TMT6plex); K8(TMT6plex)	2	2	P60842; Q14240	P60842; Q14240	Eukaryotic initiation factor 4A-I OS=Homo sapiens GN=EIF4A1 PE=1 SV=1; Eukaryotic initiation factor 4A-II OS=Homo sapiens GN=EIF4A2 PE=1 SV=2	0	2	0.9767	0	1	1	708.436	1415.86	1.7208	0.00121821	27074796	HCD	MS2	9.95556	146.56	7.18893	26.4892	9181	180216_521_GP_p_FT.raw	14/64	43.22	29	22	0.000445463	1221815844	26.5732	0	0.002882	34431	Use	NotUnique	3.74051e+06	2.89153e+06	1.97816e+06	3.06864e+06
FALSE	High	Mascot (A4)	Unambiguous	GYDVIAQAQSGTGK	[K].gYDVIAQAQSGTGk.[T]	N-Term(TMT6plex); K14(TMT6plex)	2	2	P60842; Q14240	P60842; Q14240	Eukaryotic initiation factor 4A-I OS=Homo sapiens GN=EIF4A1 PE=1 SV=1; Eukaryotic initiation factor 4A-II OS=Homo sapiens GN=EIF4A2 PE=1 SV=2	0	2	1	0	1	1	927.011	1853.02	-0.792886	-0.000734616	5.2652e+06	HCD	MS2	0	181.67	59.8597	33.878	12426	180216_521_GP_p_FT.raw	22/136	66.9	32	25	3.74659e-06	157727551	34.0139	0	8.562e-09	37367	Use	NotUnique	656275	570881	373371	555138
FALSE	High	Mascot (A4)	Unambiguous	EAALPPVSPLK	[R].eAALPPVSPLk.[A]	N-Term(TMT6plex); K11(TMT6plex)	1	1	Q04637	Q04637	Eukaryotic translation initiation factor 4 gamma 1 OS=Homo sapiens GN=EIF4G1 PE=1 SV=4	0	2	1	0	1	1	790.496	1579.98	1.46613	0.00115823	11063855	HCD	MS2	21.3266	289.75	25.6895	37.9538	14250	180216_521_GP_p_FT.raw	1994-08-01	37.12	28	21	0.00123246	237180658	37.9187	0	0.0001465	39060	Use	Unique	2.57504e+06	2.3487e+06	1.88655e+06	2.34405e+06
FALSE	High	Mascot (A4)	Unambiguous	VHLVGIDIFTGK	[K].vHLVGIDIFTGk.[K]	N-Term(TMT6plex); K12(TMT6plex)	1	3	P63241	Q6IS14; Q9GZV4; P63241	Eukaryotic translation initiation factor 5A-1-like OS=Homo sapiens GN=EIF5AL1 PE=2 SV=2; Eukaryotic translation initiation factor 5A-2 OS=Homo sapiens GN=EIF5A2 PE=1 SV=3; Eukaryotic translation initiation factor 5A-1 OS=Homo sapiens GN=EIF5A PE=1 SV=2	0	3	1	0	1	1	586.364	1757.08	1.96959	0.00115357	31787790	HCD	MS2	29.4585	17.31	2.21705	53.6004	21224	180216_521_GP_p_FT.raw	1994-11-01	39.7	29	22	0.000910791	1787987450	53.6372	0	2.299e-05	45487	Use	NotUnique	1.2716e+06	1.0109e+06	702297	1.04722e+06
FALSE	High	Mascot (A4)	Unambiguous	LVLDAFALPLTNLFK	[K].lVLDAFALPLTNLFk.[A]	N-Term(TMT6plex); K15(TMT6plex)	1	1	P55060	P55060	Exportin-2 OS=Homo sapiens GN=CSE1L PE=1 SV=3	0	3	1	0	1	1	711.776	2133.31	1.76467	0.00125486	6035491	HCD	MS2	0	53.18	24.835	73.8611	30305	180216_521_GP_p_FT.raw	15/132	51.17	27	20	3.93375e-05	162089009	73.877	0	1.891e-05	53996	Use	Unique	384290	321963	314954	300470
FALSE	High	Mascot (A4)	Unambiguous	FTITPPTAQVVGVLK	[K].fTITPPTAQVVGVLk.[I]	N-Term(TMT6plex); K15(TMT6plex)	1	1	P52907	P52907	F-actin-capping protein subunit alpha-1 OS=Homo sapiens GN=CAPZA1 PE=1 SV=3	0	2	1	0	1	1	1015.13	2029.25	0.407299	0.000413255	6.64124e+06	HCD	MS2	0	292.69	50.8984	60.1899	24178	180216_521_GP_p_FT.raw	13/134	90.47	26	20	4.48714e-09	216359888	60.1478	0	2.283e-08	48254	Use	Unique	1.1638e+06	1.12011e+06	1.47551e+06	1.64506e+06
FALSE	High	Mascot (A4)	Unambiguous	STLNEIYFGK	[R].sTLNEIYFGk.[T]	N-Term(TMT6plex); K10(TMT6plex)	1	1	P47756	P47756	F-actin-capping protein subunit beta OS=Homo sapiens GN=CAPZB PE=1 SV=4	0	2	1	0	1	1	815.467	1629.93	0.966984	0.000788056	18966194	HCD	MS2	15.3557	232.93	9.24025	43.8448	16875	180216_521_GP_p_FT.raw	1992-09-01	54.36	32	25	6.2844e-05	662943103	43.888	0	3.601e-05	41472	Use	Unique	3.51418e+06	3.01178e+06	4.39409e+06	4.47355e+06
FALSE	High	Mascot (A4)	Unambiguous	ATPEQYQILK	[R].aTPEQYQILk.[E]	N-Term(TMT6plex); K10(TMT6plex)	1	1	P14324	P14324	Farnesyl pyrophosphate synthase OS=Homo sapiens GN=FDPS PE=1 SV=4	0	2	1	0	1	1	824.989	1648.97	1.79268	0.00147803	5059114	HCD	MS2	0	260.02	52.1416	34.5778	12738	180216_521_GP_p_FT.raw	1986-07-01	27.59	30	23	0.0210759	106015104	34.5733	0	0.002508	37651	Use	Unique	1.09416e+06	939058	619484	842679
FALSE	High	Mascot (A4)	Unambiguous	AAEQYTPK	[R].aAEQYTPk.[A]	N-Term(TMT6plex); K8(TMT6plex)	1	1	P49327	P49327	Fatty acid synthase OS=Homo sapiens GN=FASN PE=1 SV=3	0	2	1	0	1	1	683.392	1365.78	-0.862492	-0.000588987	7.35785e+06	HCD	MS2	0	212.84	37.5214	17.9471	5355	180216_521_GP_p_FT.raw	1970-05-01	31.33	30	23	0.00784061	312321764	18.0235	0.001337	0.003653	30862	Use	Unique	1.05898e+06	843983	681733	802859
FALSE	High	Mascot (A4)	Unambiguous	GYAVLGGER	[R].gYAVLGGER.[G]	N-Term(TMT6plex)	1	1	P49327	P49327	Fatty acid synthase OS=Homo sapiens GN=FASN PE=1 SV=3	0	2	1	0	1	1	575.824	1150.64	-0.757508	-0.00043581	6.91255e+06	HCD	MS2	0	251.46	42.395	23.8073	7977	180216_521_GP_p_FT.raw	1964-07-01	29.84	30	23	0.0125541	180041528	23.8224	0	7.461e-05	33303	Use	Unique	1.00294e+06	824024	739512	914365
FALSE	High	Mascot (A4)	Unambiguous	LGMLSPEGTCK	[R].lGMLSPEGTck.[A]	N-Term(TMT6plex); C10(Carbamidomethyl); K11(TMT6plex)	1	1	P49327	P49327	Fatty acid synthase OS=Homo sapiens GN=FASN PE=1 SV=3	0	2	1	0	1	1	825.96	1650.91	9.98351	0.00824087	0	HCD	MS2		205	9.07921	37.5446	14066	180216_521_GP_p_FT.raw	1988-07-01	45.85	32	25	0.00049403	297649412	37.5179	0	0.000936	38887	Use	Unique	4.089e+06	4.11671e+06	3.01309e+06	3.43473e+06
FALSE	High	Mascot (A4)	Unambiguous	LPEDPLLSGLLDSPALK	[K].lPEDPLLSGLLDSPALk.[A]	N-Term(TMT6plex); K17(TMT6plex)	1	1	P49327	P49327	Fatty acid synthase OS=Homo sapiens GN=FASN PE=1 SV=3	0	2	1	0	1	1	1118.67	2236.33	3.12292	0.00349193	10796149	HCD	MS2	0	187.96	8.77731	70.8525	28959	180216_521_GP_p_FT.raw	14/148	67.35	29	22	1.72112e-06	497955044	70.8889	0	1.773e-10	52734	Use	Unique	5.25334e+06	4.87934e+06	3.62073e+06	4.97719e+06
FALSE	High	Mascot (A4)	Unambiguous	LPEDPLLSGLLDSPALK	[K].lPEDPLLSGLLDSPALk.[A]	N-Term(TMT6plex); K17(TMT6plex)	1	1	P49327	P49327	Fatty acid synthase OS=Homo sapiens GN=FASN PE=1 SV=3	0	3	1	0	1	1	746.111	2236.32	-0.704063	-0.000524837	23173114	HCD	MS2	10.3658	70.45	8.10392	70.8481	28957	180216_521_GP_p_FT.raw	17/148	76.83	30	23	2.24091e-07	495481920	70.8707	0	4.765e-08	52732	Use	Unique	1.67287e+06	1.44989e+06	1.1052e+06	1.31834e+06
FALSE	High	Mascot (A4)	Unambiguous	LQVVDQPLPVR	[R].lQVVDQPLPVR.[G]	N-Term(TMT6plex)	1	1	P49327	P49327	Fatty acid synthase OS=Homo sapiens GN=FASN PE=1 SV=3	0	2	1	0	1	1	746.958	1492.91	2.74898	0.00205198	19833406	HCD	MS2	6.39523	65.93	5.55122	40.1417	15214	180216_521_GP_p_FT.raw	1998-07-01	27.76	30	23	0.0169169	514416272	40.0512	0	0.0009143	39915	Use	Unique	1.92089e+06	1.6361e+06	1.53208e+06	1.57677e+06
FALSE	High	Mascot (A4)	Unambiguous	LSPDAIPGK	[K].lSPDAIPGk.[W]	N-Term(TMT6plex); K9(TMT6plex)	1	1	P49327	P49327	Fatty acid synthase OS=Homo sapiens GN=FASN PE=1 SV=3	0	2	1	0	1	1	678.419	1355.83	0.0967477	6.55867e-05	5976112	HCD	MS2	0	236.45	49.2186	33.8758	12425	180216_521_GP_p_FT.raw	1968-05-01	30.64	27	20	0.00470323	235745504	33.9485	0.001337	0.005639	37366	Use	Unique	963167	759875	595585	739087
FALSE	High	Mascot (A4)	Unambiguous	VLEALLPLK	[R].vLEALLPLk.[G]	N-Term(TMT6plex); K9(TMT6plex)	1	1	P49327	P49327	Fatty acid synthase OS=Homo sapiens GN=FASN PE=1 SV=3	0	2	1	0	1	1	727.489	1453.97	-3.7304	-0.00271195	5678838	HCD	MS2	0	146.71	26.4459	65.2279	26439	180216_521_GP_p_FT.raw	1964-12-01	30.06	22	15	0.00192324	1151495778	65.6787	0	0.001962	50373	Use	Unique	888274	880891	768499	824662
FALSE	High	Mascot (A4)	Unambiguous	VLEALLPLK	[R].vLEALLPLk.[G]	N-Term(TMT6plex); K9(TMT6plex)	1	1	P49327	P49327	Fatty acid synthase OS=Homo sapiens GN=FASN PE=1 SV=3	0	2	1	0	1	1	727.492	1453.98	0.635326	0.000461875	13687107	HCD	MS2	25.7065	63.64	4.97831	65.7493	26673	180216_521_GP_p_FT.raw	1964-11-01	27.7	21	14	0.00263228	1151495778	65.6787	0	0.0004007	50592	Use	Unique	1.95167e+06	1.79821e+06	1.49429e+06	1.85951e+06
FALSE	High	Mascot (A4)	Unambiguous	VLFPATGYLSIVWK	[R].vLFPATGYLSIVWk.[T]	N-Term(TMT6plex); K14(TMT6plex)	1	1	P49327	P49327	Fatty acid synthase OS=Homo sapiens GN=FASN PE=1 SV=3	0	2	1	0	1	1	1026.62	2052.23	1.89995	0.00194957	5698401	HCD	MS2	0	511.85	53.2152	71.6527	29316	180216_521_GP_p_FT.raw	19/112	68.1	29	22	1.27777e-06	317277512	71.6906	0	1.245e-09	53069	Use	Unique	2.65827e+06	2.61573e+06	2.18098e+06	2.95728e+06
FALSE	High	Mascot (A4)	Unambiguous	AGVAPLQVK	[K].aGVAPLQVk.[V]	N-Term(TMT6plex); K9(TMT6plex)	1	1	P21333	P21333	Filamin-A OS=Homo sapiens GN=FLNA PE=1 SV=4	0	2	1	0	1	1	670.936	1340.86	-1.70558	-0.00114348	17614860	HCD	MS2	12.1802	67.49	5.77722	29.8231	10675	180216_521_GP_p_FT.raw	1970-05-01	30.11	23	16	0.00238872	1723259876	29.9832	0	0.001374	35823	Use	Unique	1.39828e+06	1.05522e+06	1.48616e+06	2.34219e+06
FALSE	High	Mascot (A4)	Unambiguous	ALTQTGGPHVK	[R].aLTQTGGPHVk.[A]	N-Term(TMT6plex); K11(TMT6plex)	1	1	P21333	P21333	Filamin-A OS=Homo sapiens GN=FLNA PE=1 SV=4	0	3	1	0	1	1	522.983	1566.94	-1.08768	-0.000568108	35445448	HCD	MS2	28.5413	24.22	1.94145	17.785	5282	180216_521_GP_p_FT.raw	1998-09-01	35.04	30	23	0.00388527	1004216516	17.8142	0	0.001037	30793	Use	Unique	1.74142e+06	1.28532e+06	1.24047e+06	1.6595e+06
FALSE	High	Mascot (A4)	Unambiguous	SPFSVAVSPSLDLSK	[K].sPFSVAVSPSLDLSk.[I]	N-Term(TMT6plex); K15(TMT6plex)	1	1	P21333	P21333	Filamin-A OS=Homo sapiens GN=FLNA PE=1 SV=4	0	2	1	0	1	1	996.574	1992.14	-0.180097	-0.00017939	4731222	HCD	MS2	0	243.64	58.6324	55.3599	22013	180216_521_GP_p_FT.raw	12/138	84.54	32	25	5.94137e-08	255336326	55.4914	0	4.112e-09	46227	Use	Unique	776354	643164	797287	1.26946e+06
FALSE	High	Mascot (A4)	Unambiguous	TPCEEILVK	[R].tPcEEILVk.[H]	N-Term(TMT6plex); C3(Carbamidomethyl); K9(TMT6plex)	1	1	P21333	P21333	Filamin-A OS=Homo sapiens GN=FLNA PE=1 SV=4	0	2	1	0	1	1	773.951	1546.89	1.60439	0.00124091	3.65797e+06	HCD	MS2	0	362.85	51.9684	34.58	12739	180216_521_GP_p_FT.raw	1972-08-01	26.38	31	24	0.0321051	94397500	34.6236	0	0.00217	37652	Use	Unique	1.1889e+06	1.10452e+06	1.05687e+06	1.66778e+06
FALSE	High	Mascot (A4)	Unambiguous	VEPGLGADNSVVR	[K].vEPGLGADNSVVR.[F]	N-Term(TMT6plex)	1	1	P21333	P21333	Filamin-A OS=Homo sapiens GN=FLNA PE=1 SV=4	0	2	1	0	1	1	771.43	1541.85	2.26344	0.00174494	8746455	HCD	MS2	0	231.27	31.1091	29.0922	10347	180216_521_GP_p_FT.raw	9/120	46.5	32	25	0.000359315	238619872	29.0372	0	2.324e-08	35516	Use	Unique	1.28933e+06	1.07455e+06	1.17089e+06	1.59823e+06
FALSE	High	Mascot (A4)	Unambiguous	GDYVLAVK	[R].gDYVLAVk.[W]	N-Term(TMT6plex); K8(TMT6plex)	1	1	O75369	O75369	Filamin-B OS=Homo sapiens GN=FLNB PE=1 SV=2	0	2	0.9487	0	1	1	661.906	1322.81	-2.2235	-0.00147063	7.04541e+06	HCD	MS2	0	114.99	16.7287	35.3142	13064	180216_521_GP_p_FT.raw	1956-06-01	39.24	29	22	0.00113168	164839030	35.4358	0.001337	0.01539	37948	Use	Unique	774481	737012	830375	1.12346e+06
FALSE	High	Mascot (A4)	Unambiguous	SPFTVGVAAPLDLSK	[K].sPFTVGVAAPLDLSk.[I]	N-Term(TMT6plex); K15(TMT6plex)	1	1	O75369	O75369	Filamin-B OS=Homo sapiens GN=FLNB PE=1 SV=2	0	3	1	0	1	1	654.058	1960.16	3.33995	0.00218227	3.20234e+06	HCD	MS2	24.5157	66.41	19.7319	57.7934	23104	180216_521_GP_p_FT.raw	14/138	43.73	30	23	0.000523199	205545672	57.9747	0	1.26e-06	47247	Use	Unique	471285	461920	429616	604343
FALSE	High	Mascot (A4)	Unambiguous	VQAQGPGLK	[R].vQAQGPGLk.[E]	N-Term(TMT6plex); K9(TMT6plex)	1	1	O75369	O75369	Filamin-B OS=Homo sapiens GN=FLNB PE=1 SV=2	0	2	0.9333	0	1	1	678.425	1355.84	1.08495	0.000735508	8334217	HCD	MS2	0	320.04	30.6697	22.2439	7282	180216_521_GP_p_FT.raw	1980-07-01	29.63	27	20	0.00566244	301860816	22.2731	0	0.0004407	32666	Use	Unique	1.4199e+06	1.27632e+06	1.90655e+06	2.58889e+06
FALSE	High	Mascot (A4)	Unambiguous	VSYFPTVPGVYIVSTK	[K].vSYFPTVPGVYIVSTk.[F]	N-Term(TMT6plex); K16(TMT6plex)	1	1	O75369	O75369	Filamin-B OS=Homo sapiens GN=FLNB PE=1 SV=2	0	2	1	0	1	1	1108.14	2215.28	-0.102841	-0.00011391	3.59502e+06	HCD	MS2	0	246.85	44.7586	63.698	25752	180216_521_GP_p_FT.raw	12/146	43.59	31	24	0.000684722	173406572	63.7267	0	4.89e-08	49729	Use	Unique	1.0465e+06	1.02404e+06	1.37462e+06	2.16449e+06
FALSE	High	Mascot (A4)	Unambiguous	QVIGTGSFFPK	[K].qVIGTGSFFPk.[G]	N-Term(TMT6plex); K11(TMT6plex)	1	1	Q13642	Q13642	Four and a half LIM domains protein 1 OS=Homo sapiens GN=FHL1 PE=1 SV=4	0	2	1	0	1	1	819.984	1638.96	-0.588233	-0.000482046	7631133	HCD	MS2	26.8217	466.97	35.4893	44.6058	17217	180216_521_GP_p_FT.raw	12/104	29.09	30	23	0.0135642	258757768	44.5282	0	3.389e-06	41793	Use	Unique	3.4914e+06	2.92645e+06	2.3718e+06	2.92842e+06
FALSE	High	Mascot (A4)	Unambiguous	ALANSLACQGK	[R].aLANSLAcQGk.[Y]	N-Term(TMT6plex); C8(Carbamidomethyl); K11(TMT6plex)	1	1	P04075	P04075	Fructose-bisphosphate aldolase A OS=Homo sapiens GN=ALDOA PE=1 SV=2	0	2	1	0	1	1	795.952	1590.9	-4.25068	-0.00338121	8.14427e+06	HCD	MS2	0	440.23	29.105	29.0522	10329	180216_521_GP_p_FT.raw	1994-10-01	67.3	32	25	2.99796e-06	2578690560	29.209	0	1.609e-06	35499	Use	Unique	3.68682e+06	2.9573e+06	2.13836e+06	2.98298e+06
FALSE	High	Mascot (A4)	Unambiguous	ALQASALK	[R].aLQASALk.[A]	N-Term(TMT6plex); K8(TMT6plex)	1	1	P04075	P04075	Fructose-bisphosphate aldolase A OS=Homo sapiens GN=ALDOA PE=1 SV=2	0	2	0.3191	0	1	1	630.408	1259.81	-0.274607	-0.000172976	134604656	HCD	MS2	5.75049	25.35	0.902718	26.9122	9371	180216_521_GP_p_FT.raw	1966-07-01	46.9	30	23	0.000208257	3712901512	26.9525	0	0.00123	34609	Use	Unique	4.47414e+06	3.2551e+06	2.6606e+06	3.79027e+06
FALSE	High	Mascot (A4)	Unambiguous	GGVVGIK	[K].gGVVGIk.[V]	N-Term(TMT6plex); K7(TMT6plex)	1	1	P04075	P04075	Fructose-bisphosphate aldolase A OS=Homo sapiens GN=ALDOA PE=1 SV=2	0	2	0.6923	0	1	1	544.366	1087.73	1.21016	0.000658163	34155576	HCD	MS2	20.597	38.59	3.53237	23.9621	8046	180216_521_GP_p_FT.raw	1950-06-01	25.76	30	23	0.0284043	3347618888	24.0968	0.005066	0.08757	33367	Use	Unique	1.77286e+06	1.15674e+06	1.01419e+06	1.25348e+06
FALSE	High	Mascot (A4)	Unambiguous	GILAADESTGSIAK	[K].gILAADESTGSIAk.[R]	N-Term(TMT6plex); K14(TMT6plex)	1	1	P04075	P04075	Fructose-bisphosphate aldolase A OS=Homo sapiens GN=ALDOA PE=1 SV=2	0	2	1	0	1	1	896.013	1791.02	-3.80838	-0.00341045	25128128	HCD	MS2	0	120.53	2.94008	36.4849	13590	180216_521_GP_p_FT.raw	13/114	62.4	32	25	9.26458e-06	818708304	36.4416	0	2.432e-09	38441	Use	Unique	8.12874e+06	7.44408e+06	4.25077e+06	6.33919e+06
FALSE	High	Mascot (A4)	Unambiguous	IGEHTPSALAIMENANVLAR	[K].iGEHTPSALAIMENANVLAR.[Y]	N-Term(TMT6plex)	1	1	P04075	P04075	Fructose-bisphosphate aldolase A OS=Homo sapiens GN=ALDOA PE=1 SV=2	0	3	1	0	1	1	779.426	2336.26	1.4597	0.00113674	6.65857e+06	HCD	MS2	9.25308	60.39	8.51539	53.4662	21164	180216_521_GP_p_FT.raw	21/184	43.36	33	26	0.000945701	400318258	53.4668	0	1.05e-08	45431	Use	Unique	1.32842e+06	1.18832e+06	798549	1.04663e+06
FALSE	High	Mascot (A4)	Unambiguous	GLSFSEATASNLVK	[R].gLSFSEATASNLVk.[V]	N-Term(TMT6plex); K14(TMT6plex)	1	1	Q9UEY8	Q9UEY8	Gamma-adducin OS=Homo sapiens GN=ADD3 PE=1 SV=1	0	2	1	0	1	1	941.537	1882.07	-1.13973	-0.00107253	7.59457e+06	HCD	MS2	0	251.29	37.7438	45.1131	17445	180216_521_GP_p_FT.raw	19/124	65.96	32	25	4.14494e-06	64757848	45.0967	0	1.603e-08	42007	Use	Unique	1.16931e+06	1.10979e+06	1.61304e+06	1.42581e+06
FALSE	High	Mascot (A4)	Unambiguous	AGALNSNDAFVLK	[K].aGALNSNDAFVLk.[T]	N-Term(TMT6plex); K13(TMT6plex)	1	1	P06396	P06396	Gelsolin OS=Homo sapiens GN=GSN PE=1 SV=1	0	2	1	0	1	1	889.518	1778.03	3.72592	0.00331239	3.01121e+06	HCD	MS2	22.5951	608.05	48.0899	42.758	16388	180216_521_GP_p_FT.raw	21/116	56.15	32	25	3.89471e-05	176748396	42.6639	0	4.619e-08	41016	Use	Unique	2.46653e+06	2.58505e+06	3.15001e+06	3.66858e+06
FALSE	High	Mascot (A4)	Unambiguous	GTNESLER	[RK].gTNESLER.[Q]	N-Term(TMT6plex)	1	2	P08670	P14136; P08670	Glial fibrillary acidic protein OS=Homo sapiens GN=GFAP PE=1 SV=1; Vimentin OS=Homo sapiens GN=VIM PE=1 SV=4	0	2	0.7778	0	1	1	567.802	1134.6	0.88751	0.000503483	9418038	HCD	MS2	0	31.05	20.3258	13.8557	3570	180216_521_GP_p_FT.raw	1976-07-01	27.33	30	23	0.0225611	570501436	13.9306	0.002025	0.02422	29188	Use	NotUnique	152104	133637	313479	181431
FALSE	High	Mascot (A4)	Unambiguous	EWFLQAAK	[K].eWFLQAAk.[D]	N-Term(TMT6plex); K8(TMT6plex)	1	1	P06744	P06744	Glucose-6-phosphate isomerase OS=Homo sapiens GN=GPI PE=1 SV=4	0	2	1	0	1	1	725.924	1450.84	-2.93386	-0.00212829	18081144	HCD	MS2	28.6317	84.92	4.27024	45.06	17421	180216_521_GP_p_FT.raw	1962-12-01	29.53	30	23	0.0133715	542051738	45.0749	0	0.002374	41984	Use	Unique	3.3415e+06	2.67992e+06	2.20429e+06	2.94987e+06
FALSE	High	Mascot (A4)	Unambiguous	TLAQLNPESSLFIIASK	[K].tLAQLNPESSLFIIASk.[T]	N-Term(TMT6plex); K17(TMT6plex)	1	1	P06744	P06744	Glucose-6-phosphate isomerase OS=Homo sapiens GN=GPI PE=1 SV=4	0	2	1	0	1	1	1145.68	2290.34	0.567198	0.000649539	4.72563e+06	HCD	MS2	0	362.66	56.8415	68.231	27787	180216_521_GP_p_FT.raw	15/184	98.88	30	23	1.37185e-09	99405205	68.234	0	7.324e-13	51637	Use	Unique	2.01731e+06	1.73773e+06	1.35048e+06	1.78503e+06
FALSE	High	Mascot (A4)	Unambiguous	ALASLMTYK	[K].aLASLMTYk.[C]	N-Term(TMT6plex); K9(TMT6plex)	1	2	P00367	P00367; P49448	Glutamate dehydrogenase 1, mitochondrial OS=Homo sapiens GN=GLUD1 PE=1 SV=2; Glutamate dehydrogenase 2, mitochondrial OS=Homo sapiens GN=GLUD2 PE=1 SV=2	0	2	1	0	1	1	728.432	1455.86	-4.77508	-0.00347594	4.39156e+06	HCD	MS2	0	197.94	60.0864	46.4328	18026	180216_521_GP_p_FT.raw	1970-12-01	28.51	30	23	0.0141634			0	0.0004146	42530	Use	NotUnique	626994	539781	402921	504195
FALSE	High	Mascot (A4)	Unambiguous	VIITNFPAAK	[R].vIITNFPAAk.[S]	N-Term(TMT6plex); K10(TMT6plex)	1	1	P47897	P47897	Glutamine--tRNA ligase OS=Homo sapiens GN=QARS PE=1 SV=1	0	2	0.8	0	1	1	766.483	1531.96	-1.50856	-0.00115553	7.23485e+06	HCD	MS2	0	456.19	35.9486	43.3484	16653	180216_521_GP_p_FT.raw	1982-09-01	34.71	27	20	0.00211291	554455244	43.4419	0	6.777e-05	41264	Use	Unique	2.6345e+06	2.57493e+06	2.13701e+06	2.40349e+06
FALSE	High	Mascot (A4)	Unambiguous	GALQNIIPASTGAAK	[R].gALQNIIPASTGAAk.[A]	N-Term(TMT6plex); K15(TMT6plex)	1	1	P04406	P04406	Glyceraldehyde-3-phosphate dehydrogenase OS=Homo sapiens GN=GAPDH PE=1 SV=3	0	2	1	0	1	1	935.561	1870.11	-1.08789	-0.00101724	4454007	HCD	MS2	0	508.81	43.9913	40.6555	15445	180216_521_GP_p_FT.raw	14/136	78.34	29	22	1.3996e-07	2763821054	41.0449	0	9.305e-10	40132	Use	Unique	3.73141e+06	3.09651e+06	1.87384e+06	3.1436e+06
FALSE	High	Mascot (A4)	Unambiguous	GALQNIIPASTGAAK	[R].gALQNIIPASTGAAk.[A]	N-Term(TMT6plex); K15(TMT6plex)	1	1	P04406	P04406	Glyceraldehyde-3-phosphate dehydrogenase OS=Homo sapiens GN=GAPDH PE=1 SV=3	0	2	1	0	1	1	935.561	1870.12	-0.304599	-0.000284818	65695268	HCD	MS2	4.12442	61.38	2.04036	41.2268	15701	180216_521_GP_p_FT.raw	17/136	65.26	29	22	2.72534e-06	2763821054	41.0449	0	2.177e-06	40372	Use	Unique	6.99874e+06	4.98673e+06	2.6718e+06	5.13701e+06
FALSE	High	Mascot (A4)	Unambiguous	GALQNIIPASTGAAK	[R].gALQNIIPASTGAAk.[A]	N-Term(TMT6plex); K15(TMT6plex)	1	1	P04406	P04406	Glyceraldehyde-3-phosphate dehydrogenase OS=Homo sapiens GN=GAPDH PE=1 SV=3	0	2	1	0	1	1	935.563	1870.12	1.00088	0.000935885	7.70858e+06	HCD	MS2	0	293.4	40.2138	41.7454	15933	180216_521_GP_p_FT.raw	13/136	84.71	29	22	3.09329e-08			0	3.743e-09	40589	Use	Unique	1.89025e+06	1.49354e+06	955150	1.57473e+06
FALSE	High	Mascot (A4)	Unambiguous	IISNASCTTNCLAPLAK	[K].iISNAScTTNcLAPLAk.[V]	N-Term(TMT6plex); C7(Carbamidomethyl); C11(Carbamidomethyl); K17(TMT6plex)	1	1	P04406	P04406	Glyceraldehyde-3-phosphate dehydrogenase OS=Homo sapiens GN=GAPDH PE=1 SV=3	0	3	1	0	1	1	764.755	2292.25	2.28308	0.00174446	9532606	HCD	MS2	17.4662	306.87	32.7962	43.9625	16928	180216_521_GP_p_FT.raw	9/166	39.18	33	26	0.00256057	1448523204	44.0738	0	1.856e-08	41522	Use	Unique	2.51558e+06	2.07965e+06	1.55592e+06	2.15477e+06
FALSE	High	Mascot (A4)	Unambiguous	IISNASCTTNCLAPLAK	[K].iISNAScTTNcLAPLAk.[V]	N-Term(TMT6plex); C7(Carbamidomethyl); C11(Carbamidomethyl); K17(TMT6plex)	1	1	P04406	P04406	Glyceraldehyde-3-phosphate dehydrogenase OS=Homo sapiens GN=GAPDH PE=1 SV=3	0	2	1	0	1	1	1146.63	2292.25	3.85993	0.00442396	10128545	HCD	MS2	0	596.09	35.2176	43.9981	16944	180216_521_GP_p_FT.raw	15/166	86.38	33	26	5.07468e-08	978433630	44.0637	0	1.155e-11	41537	Use	Unique	6.53691e+06	5.9071e+06	3.71601e+06	6.65351e+06
FALSE	High	Mascot (A4)	Unambiguous	LVINGNPITIFQER	[K].lVINGNPITIFQER.[D]	N-Term(TMT6plex)	1	1	P04406	P04406	Glyceraldehyde-3-phosphate dehydrogenase OS=Homo sapiens GN=GAPDH PE=1 SV=3	0	2	0.7119	0	1	1	922.036	1843.06	0.591496	0.000545083	15343298	HCD	MS2	0	265	28.3292	62.6498	25281	180216_521_GP_p_FT.raw	13/132	58.73	31	24	2.00952e-05	827213552	62.7516	0	7.449e-08	49287	Use	Unique	2.25323e+06	1.81491e+06	1.63381e+06	2.10388e+06
FALSE	High	Mascot (A4)	Unambiguous	QASEGPLK	[K].qASEGPLk.[G]	N-Term(TMT6plex); K8(TMT6plex)	1	1	P04406	P04406	Glyceraldehyde-3-phosphate dehydrogenase OS=Homo sapiens GN=GAPDH PE=1 SV=3	0	2	1	0	1	1	644.387	1287.77	-0.389052	-0.000250504	32736288	HCD	MS2	22.5099	72.58	3.48324	17.5045	5156	180216_521_GP_p_FT.raw	1972-06-01	29.62	31	24	0.0150073	1067324140	17.5608	0	0.002677	30675	Use	Unique	3.6836e+06	2.86833e+06	1.72082e+06	2.59694e+06
FALSE	High	Mascot (A4)	Unambiguous	VIHDNFGIVEGLMTTVHAITATQK	[K].vIHDNFGIVEGLMTTVHAITATQk.[T]	N-Term(TMT6plex); K24(TMT6plex)	1	1	P04406	P04406	Glyceraldehyde-3-phosphate dehydrogenase OS=Homo sapiens GN=GAPDH PE=1 SV=3	0	4	1	0	1	1	764.177	3053.69	0.764357	0.000583527	29481444	HCD	MS2	11.0172	39.27	3.65801	70.6699	28877	180216_521_GP_p_FT.raw	18/258	47.3	32	25	0.000332383	2877433334	70.6011	0	3.913e-09	52657	Use	Unique	2.18153e+06	1.85756e+06	808414	1.68466e+06
FALSE	High	Mascot (A4)	Unambiguous	VIHDNFGIVEGLMTTVHAITATQK	[K].vIHDNFGIVEGLMTTVHAITATQk.[T]	N-Term(TMT6plex); K24(TMT6plex)	1	1	P04406	P04406	Glyceraldehyde-3-phosphate dehydrogenase OS=Homo sapiens GN=GAPDH PE=1 SV=3	0	5	1	0	1	1	611.544	3053.69	2.37893	0.0014529	8666515	HCD	MS2	9.39993	20.51	9.82689	70.5628	28829	180216_521_GP_p_FT.raw	13/258	40.83	32	25	0.00142079	476263604	70.6005	0	3.351e-07	52612	Use	Unique	315963	324032	148552	285473
FALSE	High	Mascot (A4)	Unambiguous	VIPELNGK	[K].vIPELNGk.[L]	N-Term(TMT6plex); K8(TMT6plex)	1	1	P04406	P04406	Glyceraldehyde-3-phosphate dehydrogenase OS=Homo sapiens GN=GAPDH PE=1 SV=3	0	2	0.9333	0	1	1	664.42	1327.83	-1.52469	-0.00101227	18529972	HCD	MS2	22.7962	174.73	7.50217	36.594	13639	180216_521_GP_p_FT.raw	1960-07-01	29.83	30	23	0.0105552	3510097216	36.8196	0.004695	0.06677	38487	Use	Unique	3.98666e+06	3.55822e+06	2.36724e+06	3.2559e+06
FALSE	High	Mascot (A4)	Unambiguous	VPTANVSVVDLTCR	[R].vPTANVSVVDLTcR.[L]	N-Term(TMT6plex); C13(Carbamidomethyl)	1	1	P04406	P04406	Glyceraldehyde-3-phosphate dehydrogenase OS=Homo sapiens GN=GAPDH PE=1 SV=3	0	2	1	0	1	1	880.481	1759.95	-1.56125	-0.00137387	32652520	HCD	MS2	0	44.71	2.96068	43.0212	16506	180216_521_GP_p_FT.raw	13/140	58.84	32	25	2.39029e-05	4386866112	43.1853	0	1.732e-06	41126	Use	Unique	2.88749e+06	2.3076e+06	1.65112e+06	2.54815e+06
FALSE	High	Mascot (A4)	Unambiguous	VVDLMAHMASK	[R].vVDLMAHMASk.[E]	N-Term(TMT6plex); K11(TMT6plex)	1	1	P04406	P04406	Glyceraldehyde-3-phosphate dehydrogenase OS=Homo sapiens GN=GAPDH PE=1 SV=3	0	3	1	0	1	1	553.983	1659.93	0.705648	0.000390443	18232216	HCD	MS2	0	35.61	5.25739	44.1296	17003	180216_521_GP_p_FT.raw	1994-10-01	38.57	32	25	0.00225172	1539893436	44.2958	0	0.0002522	41592	Use	Unique	968340	866410	574122	845380
FALSE	High	Mascot (A4)	Unambiguous	ADIFVDPVLHTACALDIK	[K].aDIFVDPVLHTAcALDIk.[H]	N-Term(TMT6plex); C13(Carbamidomethyl); K18(TMT6plex)	1	1	Q92896	Q92896	Golgi apparatus protein 1 OS=Homo sapiens GN=GLG1 PE=1 SV=2	0	3	1	0	1	1	819.463	2456.38	5.16861	0.00423199	8.05044e+06	HCD	MS2	21.0343	112.48	23.1909	67.7675	27579	180216_521_GP_p_FT.raw	16/164	63.23	32	25	8.81747e-06	194627458	67.7065	0	2.935e-07	51442	Use	Unique	716579	762302	1.09233e+06	826765
FALSE	High	Mascot (A4)	Unambiguous	GLPFQANAQDIINFFAPLKPVR	[R].gLPFQANAQDIINFFAPLkPVR.[I]	N-Term(TMT6plex); K19(TMT6plex)	1	1	Q12849	Q12849	G-rich sequence factor 1 OS=Homo sapiens GN=GRSF1 PE=1 SV=3	0	3	1	0	1	1	972.233	2914.69	4.92452	0.00478446	4.99435e+06	HCD	MS2	0	216.06	38.3055	71.8265	29394	180216_521_GP_p_FT.raw	15/202	39.42	29	22	0.00106859	2.50148e+08	71.8667	0	2.61e-14	53142	Use	Unique	1.2539e+06	1.22177e+06	1.11644e+06	1.438e+06
FALSE	High	Mascot (A4)	Unambiguous	EPGTVALVSK	[K].ePGTVALVSk.[V]	N-Term(TMT6plex); K10(TMT6plex)	1	1	Q9HAV7	Q9HAV7	GrpE protein homolog 1, mitochondrial OS=Homo sapiens GN=GRPEL1 PE=1 SV=2	0	2	1	0	1	1	729.95	1458.89	0.10775	7.85978e-05	20291698	HCD	MS2	6.183	177.56	9.22023	30.9025	11160	180216_521_GP_p_FT.raw	1988-09-01	43.93	30	23	0.000440988	952393200	30.994	0	2.531e-06	36278	Use	Unique	3.67161e+06	2.95922e+06	2.3244e+06	2.98522e+06
FALSE	High	Mascot (A4)	Unambiguous	VCENIPIVLCGNK	[R].vcENIPIVLcGNk.[V]	N-Term(TMT6plex); C2(Carbamidomethyl); C10(Carbamidomethyl); K13(TMT6plex)	1	1	P62826	P62826	GTP-binding nuclear protein Ran OS=Homo sapiens GN=RAN PE=1 SV=3	0	2	1	0	1	1	987.542	1974.08	-7.45055	-0.00735403	7.32558e+06	HCD	MS2	0	517.78	35.7857	45.2716	17516	180216_521_GP_p_FT.raw	11/114	50.76	32	25	0.000157399	339157176	45.2955	0	4.357e-06	42073	Use	Unique	4.1276e+06	3.71028e+06	2.59614e+06	3.66093e+06
FALSE	High	Mascot (A4)	Unambiguous	SDPLLIGIPTSENPFK	[R].sDPLLIGIPTSENPFk.[D]	N-Term(TMT6plex); K16(TMT6plex)	1	1	Q9UBI6	Q9UBI6	Guanine nucleotide-binding protein G(I)/G(S)/G(O) subunit gamma-12 OS=Homo sapiens GN=GNG12 PE=1 SV=3	0	3	1	0	1	1	729.419	2186.24	-2.54228	-0.00185268	8736494	HCD	MS2		37.07	11.0038	64.7871	26241	180216_521_GP_p_FT.raw	15/148	41.37	31	24	0.00115254	474974212	64.7363	0	2.685e-05	50187	Use	Unique	369755	409610	635338	477543
FALSE	High	Mascot (A4)	Unambiguous	ILLLGAGESGK	[KR].iLLLGAGESGk.[S]	N-Term(TMT6plex); K11(TMT6plex)	1	2		Q03113; Q14344	Guanine nucleotide-binding protein subunit alpha-12 OS=Homo sapiens GN=GNA12 PE=1 SV=4; Guanine nucleotide-binding protein subunit alpha-13 OS=Homo sapiens GN=GNA13 PE=1 SV=2	0	2	0.8269	0	1	1	758.48	1515.95	0.755879	0.000572938	47089456	HCD	MS2	6.73456	42.17	2.30181	45.3007	17529	180216_521_GP_p_FT.raw	1982-10-01	52.39	29	22	5.21974e-05	1723032376	45.3702	0	1.297e-05	42085	DoNotUse	Redundant	1.46701e+06	1.5581e+06	5.33471e+06	2.22862e+06
FALSE	High	Mascot (A4)	Unambiguous	LIIWDSYTTNK	[K].lIIWDSYTTNk.[MV]	N-Term(TMT6plex); K11(TMT6plex)	1	3	P62879	Q9HAV0; P62873; P62879	Guanine nucleotide-binding protein subunit beta-4 OS=Homo sapiens GN=GNB4 PE=1 SV=3; Guanine nucleotide-binding protein G(I)/G(S)/G(T) subunit beta-1 OS=Homo sapiens GN=GNB1 PE=1 SV=3; Guanine nucleotide-binding protein G(I)/G(S)/G(T) subunit beta-2 OS=Homo sapiens GN=GNB2 PE=1 SV=3	0	2	1	0	1	1	906.523	1812.04	4.00354	0.00362727	20312910	HCD	MS2	17.4419	188.56	5.10389	54.0388	21421	180216_521_GP_p_FT.raw	1990-09-01	35.47	31	24	0.00402985	1459930680	54.1283	0	5.279e-05	45672	Use	NotUnique	3.24073e+06	3.61913e+06	1.34744e+07	5.0389e+06
FALSE	High	Mascot (A4)	Unambiguous	LIIWDSYTTNK	[K].lIIWDSYTTNk.[MV]	N-Term(TMT6plex); K11(TMT6plex)	1	3	P62879	Q9HAV0; P62873; P62879	Guanine nucleotide-binding protein subunit beta-4 OS=Homo sapiens GN=GNB4 PE=1 SV=3; Guanine nucleotide-binding protein G(I)/G(S)/G(T) subunit beta-1 OS=Homo sapiens GN=GNB1 PE=1 SV=3; Guanine nucleotide-binding protein G(I)/G(S)/G(T) subunit beta-2 OS=Homo sapiens GN=GNB2 PE=1 SV=3	0	3	0.95	0	1	1	604.682	1812.03	1.20041	0.000725061	23033668	HCD	MS2	10.699	26.04	4.10281	54.1056	21451	180216_521_GP_p_FT.raw	1990-10-01	40.28	31	24	0.00135009	604181958	54.1208	0.0009796	0.003474	45700	Use	NotUnique	491541	527218	1.58566e+06	683721
FALSE	High	Mascot (A4)	Unambiguous	LLVSASQDGK	[RK].lLVSASQDGk.[L]	N-Term(TMT6plex); K10(TMT6plex)	1	4	P62879	Q9HAV0; P62873; P62879; P16520	Guanine nucleotide-binding protein subunit beta-4 OS=Homo sapiens GN=GNB4 PE=1 SV=3; Guanine nucleotide-binding protein G(I)/G(S)/G(T) subunit beta-1 OS=Homo sapiens GN=GNB1 PE=1 SV=3; Guanine nucleotide-binding protein G(I)/G(S)/G(T) subunit beta-2 OS=Homo sapiens GN=GNB2 PE=1 SV=3; Guanine nucleotide-binding protein G(I)/G(S)/G(T) subunit beta-3 OS=Homo sapiens GN=GNB3 PE=1 SV=1	0	2	1	0	1	1	738.445	1475.88	-0.920746	-0.000679457	11006265	HCD	MS2	24.6357	198.08	13.9404	30.7354	11085	180216_521_GP_p_FT.raw	16/86	37.58	30	23	0.00219101	1098310784	30.8592	0	2.914e-05	36208	Use	NotUnique	1.50899e+06	1.474e+06	3.87191e+06	1.98609e+06
FALSE	High	Mascot (A4)	Unambiguous	AQIHDLVLVGGSTR	[K].aQIHDLVLVGGSTR.[I]	N-Term(TMT6plex)	1	1	P0DMV9;P0DMV8	P0DMV9;P0DMV8	Heat shock 70 kDa protein 1B OS=Homo sapiens GN=HSPA1B PE=1 SV=1;Heat shock 70 kDa protein 1A OS=Homo sapiens GN=HSPA1A PE=1 SV=1	0	2	1	0	1	1	847.995	1694.98	4.5734	0.0038759	10563880	HCD	MS2	0	385.67	24.9524	32.3684	11818	180216_521_GP_p_FT.raw	9/144	46.26	31	24	0.000305204	1146175936	32.4757	0	2.64e-07	36895	Use	Unique	4.35698e+06	3.73357e+06	2.79494e+06	3.83637e+06
FALSE	High	Mascot (A4)	Unambiguous	EIAEAYLGYPVTNAVITVPAYFNDSQR	[K].eIAEAYLGYPVTNAVITVPAYFNDSQR.[Q]	N-Term(TMT6plex)	1	1	P0DMV9;P0DMV8	P0DMV9;P0DMV8	Heat shock 70 kDa protein 1B OS=Homo sapiens GN=HSPA1B PE=1 SV=1;Heat shock 70 kDa protein 1A OS=Homo sapiens GN=HSPA1A PE=1 SV=1	0	4	1	0	1	1	808.42	3230.66	0.0804012	6.49372e-05	1.73675e+06	HCD	MS2	0	81.31	59.6625	70.0291	28590	180216_521_GP_p_FT.raw	16/284	39.86	34	27	0.00315509	38081387	70.0135	0	4.378e-08	52388	Use	Unique	276243	314811	185271	230121
FALSE	High	Mascot (A4)	Unambiguous	ELEQVCNPIISGLYQGAGGPGPGGFGAQGPK	[K].eLEQVcNPIISGLYQGAGGPGPGGFGAQGPk.[G]	N-Term(TMT6plex); C6(Carbamidomethyl); K31(TMT6plex)	1	1	P0DMV9;P0DMV8	P0DMV9;P0DMV8	Heat shock 70 kDa protein 1B OS=Homo sapiens GN=HSPA1B PE=1 SV=1;Heat shock 70 kDa protein 1A OS=Homo sapiens GN=HSPA1A PE=1 SV=1	0	3	1	0	1	1	1171.94	3513.81	-2.43669	-0.00285404	4316321	HCD	MS2	0	122.94	34.5266	64.6403	26175	180216_521_GP_p_FT.raw	28/314	126.08	35	28	8.33521e-12	2551244656	64.4712	0	8.433e-15	50125	Use	Unique	1.15194e+06	1.01406e+06	930272	1.19051e+06
FALSE	High	Mascot (A4)	Unambiguous	ELEQVCNPIISGLYQGAGGPGPGGFGAQGPK	[K].eLEQVcNPIISGLYQGAGGPGPGGFGAQGPk.[G]	N-Term(TMT6plex); C6(Carbamidomethyl); K31(TMT6plex)	1	1	P0DMV9;P0DMV8	P0DMV9;P0DMV8	Heat shock 70 kDa protein 1B OS=Homo sapiens GN=HSPA1B PE=1 SV=1;Heat shock 70 kDa protein 1A OS=Homo sapiens GN=HSPA1A PE=1 SV=1	0	4	1	0	1	1	879.209	3513.82	-1.34621	-0.00118258	8.23312e+06	HCD	MS2	8.1149	74.6	10.9615	64.6381	26174	180216_521_GP_p_FT.raw	23/314	69.92	35	28	3.34607e-06	4619164706	64.3983	0	2.427e-12	50124	Use	Unique	1.48899e+06	1.35519e+06	1.10148e+06	1.34379e+06
FALSE	High	Mascot (A4)	Unambiguous	ELEQVCNPIISGLYQGAGGPGPGGFGAQGPK	[K].eLEQVcNPIISGLYQGAGGPGPGGFGAQGPk.[G]	N-Term(TMT6plex); C6(Carbamidomethyl); K31(TMT6plex)	1	1	P0DMV9;P0DMV8	P0DMV9;P0DMV8	Heat shock 70 kDa protein 1B OS=Homo sapiens GN=HSPA1B PE=1 SV=1;Heat shock 70 kDa protein 1A OS=Homo sapiens GN=HSPA1A PE=1 SV=1	0	4	1	0	1	1	879.21	3513.82	-0.026087	-2.29163e-05	4.74131e+06	HCD	MS2	0	201.75	43.881	64.108	25936	180216_521_GP_p_FT.raw	20/314	64.81	35	28	1.08196e-05	4619164706	64.3983	0	1.365e-14	49901	Use	Unique	1.26108e+06	1.40958e+06	976015	1.2072e+06
FALSE	High	Mascot (A4)	Unambiguous	FGDPVVQSDMK	[K].fGDPVVQSDMk.[H]	N-Term(TMT6plex); K11(TMT6plex)	1	1	P0DMV9;P0DMV8	P0DMV9;P0DMV8	Heat shock 70 kDa protein 1B OS=Homo sapiens GN=HSPA1B PE=1 SV=1;Heat shock 70 kDa protein 1A OS=Homo sapiens GN=HSPA1A PE=1 SV=1	0	2	1	0	1	1	840.952	1680.9	-4.06079	-0.0034129	9835803	HCD	MS2	0	609.35	30.0535	37.1259	13878	180216_521_GP_p_FT.raw	9/100	70.8	32	25	1.65521e-06	880298488	37.2313	0	5.198e-06	38711	Use	Unique	4.99041e+06	4.41165e+06	3.53539e+06	4.87038e+06
FALSE	High	Mascot (A4)	Unambiguous	HWPFQVINDGDKPK	[K].hWPFQVINDGDkPk.[V]	N-Term(TMT6plex); K12(TMT6plex); K14(TMT6plex)	1	1	P0DMV9;P0DMV8	P0DMV9;P0DMV8	Heat shock 70 kDa protein 1B OS=Homo sapiens GN=HSPA1B PE=1 SV=1;Heat shock 70 kDa protein 1A OS=Homo sapiens GN=HSPA1A PE=1 SV=1	0	3	1	0	1	1	790.118	2368.34	0.406099	0.000320593	13968504	HCD	MS2	7.62193	251.17	10.0609	37.6021	14092	180216_521_GP_p_FT.raw	7/126	33.2	32	25	0.00784953	501161036	37.6047	0	9.211e-07	38912	Use	Unique	4.07252e+06	3.93663e+06	3.72851e+06	4.49242e+06
FALSE	High	Mascot (A4)	Unambiguous	LDKAQIHDLVLVGGSTR	[K].lDkAQIHDLVLVGGSTR.[I]	N-Term(TMT6plex); K3(TMT6plex)	1	1	P0DMV9;P0DMV8	P0DMV9;P0DMV8	Heat shock 70 kDa protein 1B OS=Homo sapiens GN=HSPA1B PE=1 SV=1;Heat shock 70 kDa protein 1A OS=Homo sapiens GN=HSPA1A PE=1 SV=1	1	3	1	0	1	1	760.787	2280.35	1.30343	0.000990753	6366286	HCD	MS2	0	203.77	15.56	42.3552	16207	180216_521_GP_p_FT.raw	10/184	53.4	30	23	5.02797e-05	176608835	42.3434	0	7.317e-11	40846	Use	Unique	2.4899e+06	2.02495e+06	1.73867e+06	2.13498e+06
FALSE	High	Mascot (A4)	Unambiguous	LVNHFVEEFK	[R].lVNHFVEEFk.[R]	N-Term(TMT6plex); K10(TMT6plex)	1	1	P0DMV9;P0DMV8	P0DMV9;P0DMV8	Heat shock 70 kDa protein 1B OS=Homo sapiens GN=HSPA1B PE=1 SV=1;Heat shock 70 kDa protein 1A OS=Homo sapiens GN=HSPA1A PE=1 SV=1	0	2	1	0	1	1	860.495	1719.98	-0.477525	-0.000410668	18864722	HCD	MS2	0	288.86	10.4383	44.4479	17146	180216_521_GP_p_FT.raw	1988-09-01	51.42	31	24	0.000102037	1455677648	44.5505	0	5.32e-05	41726	Use	Unique	5.69825e+06	4.84299e+06	3.96918e+06	5.62275e+06
FALSE	High	Mascot (A4)	Unambiguous	NQVALNPQNTVFDAK	[K].nQVALNPQNTVFDAk.[R]	N-Term(TMT6plex); K15(TMT6plex)	1	1	P0DMV9;P0DMV8	P0DMV9;P0DMV8	Heat shock 70 kDa protein 1B OS=Homo sapiens GN=HSPA1B PE=1 SV=1;Heat shock 70 kDa protein 1A OS=Homo sapiens GN=HSPA1A PE=1 SV=1	0	3	1	0	1	1	706.398	2117.18	1.78111	0.00125697	14806605	HCD	MS2		116.85	10.7218	40.4309	15344	180216_521_GP_p_FT.raw	13/146	41.04	32	25	0.00136946	851370020	40.5235	0	3.464e-05	40037	Use	Unique	1.92286e+06	1.66449e+06	1.37397e+06	1.60254e+06
FALSE	High	Mascot (A4)	Unambiguous	AFYPEEISSMVLTK	[K].aFYPEEISSMVLTk.[ML]	N-Term(TMT6plex); K14(TMT6plex)	1	2	P0DMV9;P0DMV8	P0DMV9;P0DMV8; P34931	Heat shock 70 kDa protein 1B OS=Homo sapiens GN=HSPA1B PE=1 SV=1;Heat shock 70 kDa protein 1A OS=Homo sapiens GN=HSPA1A PE=1 SV=1; Heat shock 70 kDa protein 1-like OS=Homo sapiens GN=HSPA1L PE=1 SV=2	0	2	1	0	1	1	1037.07	2073.14	0.749684	0.000777098	59863992	HCD	MS2	1.60032	195.48	3.93427	66.0302	26799	180216_521_GP_p_FT.raw	20/120	67.98	33	26	3.26403e-06	5845155354	66.4429	0	2.353e-08	50710	Use	NotUnique	1.21008e+07	1.06641e+07	8.40479e+06	1.11498e+07
FALSE	High	Mascot (A4)	Unambiguous	AFYPEEISSMVLTK	[K].aFYPEEISSMVLTk.[ML]	N-Term(TMT6plex); K14(TMT6plex)	1	2	P0DMV9;P0DMV8	P0DMV9;P0DMV8; P34931	Heat shock 70 kDa protein 1B OS=Homo sapiens GN=HSPA1B PE=1 SV=1;Heat shock 70 kDa protein 1A OS=Homo sapiens GN=HSPA1A PE=1 SV=1; Heat shock 70 kDa protein 1-like OS=Homo sapiens GN=HSPA1L PE=1 SV=2	0	3	0.9677	0	1	1	691.716	2073.13	0.331024	0.000228753	86168368	HCD	MS2	6.0671	18.57	1.38715	65.9587	26767	180216_521_GP_p_FT.raw	11/120	31.25	33	26	0.0158228	1086083424	65.9771	0	0.0008343	50680	Use	NotUnique	1.83956e+06	1.98848e+06	1.18912e+06	2.03605e+06
FALSE	High	Mascot (A4)	Unambiguous	AFYPEEISSMVLTK	[K].aFYPEEISSMVLTk.[ML]	N-Term(TMT6plex); K14(TMT6plex)	1	2	P0DMV9;P0DMV8	P0DMV9;P0DMV8; P34931	Heat shock 70 kDa protein 1B OS=Homo sapiens GN=HSPA1B PE=1 SV=1;Heat shock 70 kDa protein 1A OS=Homo sapiens GN=HSPA1A PE=1 SV=1; Heat shock 70 kDa protein 1-like OS=Homo sapiens GN=HSPA1L PE=1 SV=2	0	2	1	0	1	1	1037.07	2073.14	0.867448	0.000899168	78159456	HCD	MS2	0	218.55	2.85795	66.5627	27038	180216_521_GP_p_FT.raw	9/120	73.63	33	26	9.01703e-07	5845155354	66.4429	0	1.138e-10	50934	Use	NotUnique	1.73757e+07	1.59901e+07	1.13517e+07	1.73579e+07
FALSE	High	Mascot (A4)	Unambiguous	AFYPEEISSMVLTK	[K].aFYPEEISSMVLTk.[ML]	N-Term(TMT6plex); K14(TMT6plex)	1	2	P0DMV9;P0DMV8	P0DMV9;P0DMV8; P34931	Heat shock 70 kDa protein 1B OS=Homo sapiens GN=HSPA1B PE=1 SV=1;Heat shock 70 kDa protein 1A OS=Homo sapiens GN=HSPA1A PE=1 SV=1; Heat shock 70 kDa protein 1-like OS=Homo sapiens GN=HSPA1L PE=1 SV=2	0	3	0.9655	0	1	1	691.716	2073.13	0.154378	0.000106682	120213640	HCD	MS2	2.33939	22.06	0.938517	66.4937	27007	180216_521_GP_p_FT.raw	13/120	29.21	33	26	0.0251895	8642732960	66.414	0	0.0003184	50905	Use	NotUnique	3.33313e+06	3.31998e+06	2.69984e+06	2.88998e+06
FALSE	High	Mascot (A4)	Unambiguous	AFYPEEISSMVLTK	[K].aFYPEEISSmVLTk.[ML]	N-Term(TMT6plex); M10(Oxidation); K14(TMT6plex)	1	2	P0DMV9;P0DMV8	P0DMV9;P0DMV8; P34931	Heat shock 70 kDa protein 1B OS=Homo sapiens GN=HSPA1B PE=1 SV=1;Heat shock 70 kDa protein 1A OS=Homo sapiens GN=HSPA1A PE=1 SV=1; Heat shock 70 kDa protein 1-like OS=Homo sapiens GN=HSPA1L PE=1 SV=2	0	2	1	0	1	1	1045.07	2089.13	0.0226886	2.36997e-05	4048566	HCD	MS2	0	272.3	46.0636	56.0549	22325	180216_521_GP_p_FT.raw	18/120	57.59	32	25	3.42265e-05	106276468	55.9614	0	2.302e-06	46519	Use	NotUnique	1.36865e+06	1.38838e+06	1.10492e+06	1.4432e+06
FALSE	High	Mascot (A4)	Unambiguous	DAGVIAGLNVLR	[K].dAGVIAGLNVLR.[I]	N-Term(TMT6plex)	1	2	P0DMV9;P0DMV8	P0DMV9;P0DMV8; P34931	Heat shock 70 kDa protein 1B OS=Homo sapiens GN=HSPA1B PE=1 SV=1;Heat shock 70 kDa protein 1A OS=Homo sapiens GN=HSPA1A PE=1 SV=1; Heat shock 70 kDa protein 1-like OS=Homo sapiens GN=HSPA1L PE=1 SV=2	0	2	1	0	1	1	713.933	1426.86	-0.0653992	-4.66577e-05	124401384	HCD	MS2	2.24573	20.37	0.764266	48.5334	18962	180216_521_GP_p_FT.raw	1994-09-01	60.66	29	22	7.12981e-06	7934183840	48.4747	0	1.179e-05	43397	Use	NotUnique	4.51791e+06	3.06374e+06	2.28132e+06	3.53566e+06
FALSE	High	Mascot (A4)	Unambiguous	DAGVIAGLNVLR	[K].dAGVIAGLNVLR.[I]	N-Term(TMT6plex)	1	2	P0DMV9;P0DMV8	P0DMV9;P0DMV8; P34931	Heat shock 70 kDa protein 1B OS=Homo sapiens GN=HSPA1B PE=1 SV=1;Heat shock 70 kDa protein 1A OS=Homo sapiens GN=HSPA1A PE=1 SV=1; Heat shock 70 kDa protein 1-like OS=Homo sapiens GN=HSPA1L PE=1 SV=2	0	2	1	0	1	1	713.933	1426.86	0.533464	0.000380588	19586158	HCD	MS2	0	61	7.55563	48.0013	18723	180216_521_GP_p_FT.raw	1994-09-01	64.46	29	22	2.90058e-06			0	3.082e-07	43173	Use	NotUnique	1.26552e+06	1.06215e+06	882420	1.11588e+06
FALSE	High	Mascot (A4)	Unambiguous	NALESYAFNMK	[K].nALESYAFNMk.[S]	N-Term(TMT6plex); K11(TMT6plex)	1	2	P0DMV9;P0DMV8	P0DMV9;P0DMV8; P34931	Heat shock 70 kDa protein 1B OS=Homo sapiens GN=HSPA1B PE=1 SV=1;Heat shock 70 kDa protein 1A OS=Homo sapiens GN=HSPA1A PE=1 SV=1; Heat shock 70 kDa protein 1-like OS=Homo sapiens GN=HSPA1L PE=1 SV=2	0	3	1	0	1	1	582.648	1745.93	-0.00120441	-7.00937e-07	27787604	HCD	MS2	9.82281	16.22	2.42673	45.3385	17546	180216_521_GP_p_FT.raw	10/102	39.18	32	25	0.00240355	1389193432	45.3093	0	0.001136	42101	Use	NotUnique	902866	889902	655114	820064
FALSE	High	Mascot (A4)	Unambiguous	NALESYAFNMK	[K].nALESYAFNMk.[S]	N-Term(TMT6plex); K11(TMT6plex)	1	2	P0DMV9;P0DMV8	P0DMV9;P0DMV8; P34931	Heat shock 70 kDa protein 1B OS=Homo sapiens GN=HSPA1B PE=1 SV=1;Heat shock 70 kDa protein 1A OS=Homo sapiens GN=HSPA1A PE=1 SV=1; Heat shock 70 kDa protein 1-like OS=Homo sapiens GN=HSPA1L PE=1 SV=2	0	2	1	0	1	1	873.468	1745.93	-1.07722	-0.000940373	18237916	HCD	MS2	29.4359	146.93	4.33422	45.1624	17467	180216_521_GP_p_FT.raw	9/102	49.24	33	26	0.000238248	4466884900	45.3165	0	1.388e-06	42027	Use	NotUnique	6.23071e+06	5.77777e+06	4.53003e+06	5.91009e+06
FALSE	Medium	Mascot (A4)	Unambiguous	NSTIPTK	[R].nSTIPTk.[Q]	N-Term(TMT6plex); K7(TMT6plex)	1	2	P0DMV9;P0DMV8	P0DMV9;P0DMV8; P34931	Heat shock 70 kDa protein 1B OS=Homo sapiens GN=HSPA1B PE=1 SV=1;Heat shock 70 kDa protein 1A OS=Homo sapiens GN=HSPA1A PE=1 SV=1; Heat shock 70 kDa protein 1-like OS=Homo sapiens GN=HSPA1L PE=1 SV=2	0	2	1	0	1	1	609.876	1218.74	-1.3295	-0.000810163	15325969	HCD	MS2	6.2402	154.25	25.3678	17.963	5362	180216_521_GP_p_FT.raw	1968-05-01	25.11	31	24	0.0410064	2023433520	18.3141	0.0149	0.1831	30868	Use	NotUnique	1.01356e+06	824759	739781	843957
FALSE	High	Mascot (A4)	Unambiguous	SINPDEAVAYGAAVQAAILMGDK	[K].sINPDEAVAYGAAVQAAILMGDk.[S]	N-Term(TMT6plex); K23(TMT6plex)	1	2	P0DMV9;P0DMV8	P0DMV9;P0DMV8; P34931	Heat shock 70 kDa protein 1B OS=Homo sapiens GN=HSPA1B PE=1 SV=1;Heat shock 70 kDa protein 1A OS=Homo sapiens GN=HSPA1A PE=1 SV=1; Heat shock 70 kDa protein 1-like OS=Homo sapiens GN=HSPA1L PE=1 SV=2	0	2	1	0	1	1	1381.75	2762.49	5.00034	0.00690667	5.22862e+06	HCD	MS2	0	1002.17	77.4689	71.2714	29145	180216_521_GP_p_FT.raw	26/258	74.27	33	26	8.66066e-07	203197589	71.2746	0	9.358e-13	52909	Use	NotUnique	5.38431e+06	5.75767e+06	7.95789e+06	9.96051e+06
FALSE	High	Mascot (A4)	Unambiguous	SINPDEAVAYGAAVQAAILMGDK	[K].sINPDEAVAYGAAVQAAILMGDk.[S]	N-Term(TMT6plex); K23(TMT6plex)	1	2	P0DMV9;P0DMV8	P0DMV9;P0DMV8; P34931	Heat shock 70 kDa protein 1B OS=Homo sapiens GN=HSPA1B PE=1 SV=1;Heat shock 70 kDa protein 1A OS=Homo sapiens GN=HSPA1A PE=1 SV=1; Heat shock 70 kDa protein 1-like OS=Homo sapiens GN=HSPA1L PE=1 SV=2	0	3	1	0	1	1	921.5	2762.49	2.07902	0.00191442	31618380	HCD	MS2	0	90.74	5.05983	71.2473	29134	180216_521_GP_p_FT.raw	21/258	79.66	33	26	2.51974e-07	1066151263	71.2661	0	4.169e-14	52898	Use	NotUnique	3.07714e+06	2.85508e+06	3.63973e+06	3.97711e+06
FALSE	High	Mascot (A4)	Unambiguous	AFSDPFVEAEK	[R].aFSDPFVEAEk.[S]	N-Term(TMT6plex); K11(TMT6plex)	1	1	P34932	P34932	Heat shock 70 kDa protein 4 OS=Homo sapiens GN=HSPA4 PE=1 SV=4	0	2	0.9615	0	1	1	849.462	1697.92	1.02311	0.000868573	14460209	HCD	MS2	0	479.34	22.3509	44.9822	17386	180216_521_GP_p_FT.raw	1994-10-01	52.5	32	25	9.86909e-05	475749559	45.0642	0	5.022e-06	41951	Use	Unique	5.1369e+06	4.34327e+06	3.1512e+06	4.96746e+06
FALSE	High	Mascot (A4)	Unambiguous	LKETAESVLK	[K].lkETAESVLk.[K]	N-Term(TMT6plex); K2(TMT6plex); K10(TMT6plex)	1	1	P34932	P34932	Heat shock 70 kDa protein 4 OS=Homo sapiens GN=HSPA4 PE=1 SV=4	1	2	1	0	1	1	903.073	1805.14	1.72824	0.00155986	4945594	HCD	MS2	0	439.6	46.4365	39.9346	15121	180216_521_GP_p_FT.raw	1996-07-01	38.91	26	19	0.000610511	51668178	39.9489	0	3.446e-05	39828	Use	Unique	2.40541e+06	2.00488e+06	1.64107e+06	2.09935e+06
FALSE	High	Mascot (A4)	Unambiguous	SNLAYDIVQLPTGLTGIK	[K].sNLAYDIVQLPTGLTGIk.[V]	N-Term(TMT6plex); K18(TMT6plex)	1	1	P34932	P34932	Heat shock 70 kDa protein 4 OS=Homo sapiens GN=HSPA4 PE=1 SV=4	0	3	1	0	1	1	787.798	2361.38	0.309963	0.00024398	3.69187e+06	HCD	MS2	12.1474	110	19.8739	68.1844	27766	180216_521_GP_p_FT.raw	18/196	61.89	31	24	8.25107e-06	427084020	68.2574	0	1.682e-10	51617	Use	Unique	1.01541e+06	938730	659019	1.02296e+06
FALSE	High	Mascot (A4)	Unambiguous	FITPEDLSK	[K].fITPEDLSk.[L]	N-Term(TMT6plex); K9(TMT6plex)	1	1	O95757	O95757	Heat shock 70 kDa protein 4L OS=Homo sapiens GN=HSPA4L PE=1 SV=3	0	2	1	0	1	1	754.442	1507.88	-0.466933	-0.000352039	13390080	HCD	MS2	0	158.12	10.1923	44.2808	17071	180216_521_GP_p_FT.raw	1974-07-01	34.18	30	23	0.00458333	405136800	44.2757	0.001337	0.004886	41656	Use	Unique	2.23324e+06	2.03278e+06	2.14273e+06	2.60231e+06
FALSE	High	Mascot (A4)	Unambiguous	LSLTQDPVVK	[K].lSLTQDPVVk.[V]	N-Term(TMT6plex); K10(TMT6plex)	1	1	O95757	O95757	Heat shock 70 kDa protein 4L OS=Homo sapiens GN=HSPA4L PE=1 SV=3	0	2	0.907	0	1	1	779.485	1557.96	0.222625	0.000173421	11746325	HCD	MS2		373.42	28.7102	38.0541	14295	180216_521_GP_p_FT.raw	1990-08-01	43.07	29	22	0.000419198	251823840	37.9824	0	2.991e-05	39102	Use	Unique	2.45909e+06	2.23006e+06	1.77079e+06	2.43657e+06
FALSE	High	Mascot (A4)	Unambiguous	LMNETTAVALAYGIYK	[R].lMNETTAVALAYGIYk.[Q]	N-Term(TMT6plex); K16(TMT6plex)	2	2	O95757; P34932	O95757; P34932	Heat shock 70 kDa protein 4L OS=Homo sapiens GN=HSPA4L PE=1 SV=3; Heat shock 70 kDa protein 4 OS=Homo sapiens GN=HSPA4 PE=1 SV=4	0	3	1	0	1	1	739.421	2216.25	3.46455	0.00255942	8294155	HCD	MS2	13.2689	229.68	24.8059	67.2264	27336	180216_521_GP_p_FT.raw	16/150	26.89	31	24	0.0302874	227522800	67.2564	0	4.204e-07	51214	Use	NotUnique	1.76629e+06	1.92677e+06	1.34103e+06	1.47854e+06
FALSE	High	Mascot (A4)	Unambiguous	GCALQCAILSPAFK	[R].gcALQcAILSPAFk.[V]	N-Term(TMT6plex); C2(Carbamidomethyl); C6(Carbamidomethyl); K14(TMT6plex)	3	3	O95757; P34932; Q92598	O95757; P34932; Q92598	Heat shock 70 kDa protein 4L OS=Homo sapiens GN=HSPA4L PE=1 SV=3; Heat shock 70 kDa protein 4 OS=Homo sapiens GN=HSPA4 PE=1 SV=4; Heat shock protein 105 kDa OS=Homo sapiens GN=HSPH1 PE=1 SV=1	0	2	1	0	1	1	997.553	1994.1	1.09282	0.0010896	7.69061e+06	HCD	MS2	0	572.09	35.1683	49.2728	19294	180216_521_GP_p_FT.raw	11/122	69.19	33	26	2.6571e-06	386608196	49.3173	0	2.445e-07	43709	Use	NotUnique	4.77869e+06	4.27203e+06	3.31048e+06	4.66228e+06
FALSE	High	Mascot (A4)	Unambiguous	IINEPTAAAIAYGLDR	[R].iINEPTAAAIAYGLDR.[RT]	N-Term(TMT6plex)	1	2	P0DMV9;P0DMV8	P17066; P0DMV9;P0DMV8	Heat shock 70 kDa protein 6 OS=Homo sapiens GN=HSPA6 PE=1 SV=2; Heat shock 70 kDa protein 1B OS=Homo sapiens GN=HSPA1B PE=1 SV=1;Heat shock 70 kDa protein 1A OS=Homo sapiens GN=HSPA1A PE=1 SV=1	0	3	0.9697	0	1	1	639.692	1917.06	-2.03164	-0.00129826	3.50035e+06	HCD	MS2	10.7621	21.64	21.0872	55.6966	22164	180216_521_GP_p_FT.raw	17/168	66.28	32	25	4.50992e-06	1048041120	55.8649	0	1.816e-07	46368	Use	NotUnique	154391	144258	108182	121257
FALSE	High	Mascot (A4)	Unambiguous	LLQDFFNGK	[K].lLQDFFNGk.[E]	N-Term(TMT6plex); K9(TMT6plex)	1	3	P11142	P17066; P54652; P11142	Heat shock 70 kDa protein 6 OS=Homo sapiens GN=HSPA6 PE=1 SV=2; Heat shock-related 70 kDa protein 2 OS=Homo sapiens GN=HSPA2 PE=1 SV=1; Heat shock cognate 71 kDa protein OS=Homo sapiens GN=HSPA8 PE=1 SV=1	0	2	0.9184	0	1	1	770.448	1539.89	-2.49321	-0.00191964	6210821	HCD	MS2	0	215.63	19.1469	62.9501	25416	180216_521_GP_p_FT.raw	1976-08-01	49.12	31	24	0.000177569	13752722048	63.3029	0	0.0003522	49414	Use	NotUnique	2.19293e+06	1.81085e+06	1.48146e+06	1.70329e+06
FALSE	High	Mascot (A4)	Unambiguous	CNEIINWLDK	[K].cNEIINWLDk.[N]	N-Term(TMT6plex); C1(Carbamidomethyl); K10(TMT6plex)	1	1	P11142	P11142	Heat shock cognate 71 kDa protein OS=Homo sapiens GN=HSPA8 PE=1 SV=1	0	2	1	0	1	1	881.981	1762.95	-1.10093	-0.000970444	9464197	HCD	MS2	0	58.4	38.3192	56.3799	22471	180216_521_GP_p_FT.raw	8/100	28.21	32	25	0.028163	213048016	56.4122	0	0.002078	46656	Use	Unique	266606	222814	209135	192382
FALSE	High	Mascot (A4)	Unambiguous	DAGTIAGLNVLR	[K].dAGTIAGLNVLR.[I]	N-Term(TMT6plex)	1	1	P11142	P11142	Heat shock cognate 71 kDa protein OS=Homo sapiens GN=HSPA8 PE=1 SV=1	0	2	0.94	0	1	1	714.922	1428.84	-0.504018	-0.00036008	104214576	HCD	MS2	11.9387	29.59	1.2025	43.2996	16631	180216_521_GP_p_FT.raw	7/100	49.87	31	24	0.000154558	11725072440	43.0824	0	0.0007395	41243	Use	Unique	4.27983e+06	2.96851e+06	2.94818e+06	3.00307e+06
FALSE	High	Mascot (A4)	Unambiguous	EIAEAYLGK	[K].eIAEAYLGk.[T]	N-Term(TMT6plex); K9(TMT6plex)	1	1	P11142	P11142	Heat shock cognate 71 kDa protein OS=Homo sapiens GN=HSPA8 PE=1 SV=1	0	3	1	0	1	1	484.622	1451.85	0.3887	0.000188112	8.19474e+06	HCD	MS2	0	28.33	12.3347	39.8386	15079	180216_521_GP_p_FT.raw	1970-09-01	27.14	30	23	0.0203823	402206388	39.7071	0	0.002556	39788	Use	Unique	319885	280032	242630	295679
FALSE	High	Mascot (A4)	Unambiguous	EIAEAYLGK	[K].eIAEAYLGk.[T]	N-Term(TMT6plex); K9(TMT6plex)	1	1	P11142	P11142	Heat shock cognate 71 kDa protein OS=Homo sapiens GN=HSPA8 PE=1 SV=1	0	2	1	0	1	1	726.429	1451.85	0.334902	0.000243114	123227008	HCD	MS2	6.60528	39	0.875549	39.7674	15047	180216_521_GP_p_FT.raw	16/70	40.11	30	23	0.00103836	5450610244	39.7348	0	3.132e-05	39758	Use	Unique	6.99277e+06	5.6716e+06	5.14014e+06	5.85032e+06
FALSE	High	Mascot (A4)	Unambiguous	EIAEAYLGK	[K].eIAEAYLGk.[T]	N-Term(TMT6plex); K9(TMT6plex)	1	1	P11142	P11142	Heat shock cognate 71 kDa protein OS=Homo sapiens GN=HSPA8 PE=1 SV=1	0	2	1	0	1	1	726.43	1451.85	0.839377	0.000609325	26383886	HCD	MS2	0	46.74	4.1065	39.2567	14820	180216_521_GP_p_FT.raw	1970-08-01	36.93	30	23	0.00204796			0	0.0001024	39552	Use	Unique	1.90349e+06	1.5386e+06	1.1997e+06	1.55088e+06
[truncated: 859 more rows]

## Sheet: edit 1
Checked	Confidence	Identifying Node	PSM Ambiguity	Sequence	Annotated Sequence	Modifications	# Protein Groups	# Proteins	Master Protein Accessions	Protein Accessions	Protein Descriptions	# Missed Cleavages	Charge	DeltaScore	DeltaCn	Rank	Search Engine Rank	m/z [Da]	MH+ [Da]	DeltaM [ppm]	Deltam/z [Da]	Intensity	Activation Type	MS Order	Isolation Interference [%]	Average Reporter S/N	Ion Inject Time [ms]	RT [min]	First Scan	Spectrum File	Ions Matched	Ions Score	Identity Strict	Identity Relaxed	Expectation Value	Area	Apex RT [min]	Percolator q-Value	Percolator PEP	Reporter Quan Result ID	Peptide Quan Usage	Quan Info	126	127C	128N	129N
[truncated: 1,724 more rows]

[truncated: 5 more sheets: YKT6 peptides, p YKT6 peptides, non p peptides, FT summary, phospho summary]
